# Supplementary material for: A Multistate Toggle Switch Defines Fungal Cell Fates and Is Regulated by Synergistic Genetic Cues
Source: PLoS Genet. 2016 Oct 6;12(10):e1006353. doi: 10.1371/journal.pgen.1006353 (PMC5053522; doi:10.1371/journal.pgen.1006353)
Supplement: S2 Table — Log2 fold change refers to the difference in the average of the two cell states for each worksheet. ‘Gene’ refers to the common name and ‘Locus’ defines the contig position of the corresponding ORF. Test statistics refer to the delta method to estimate the distribution of the Jensen-Shannon metric as determined for p-values derived by CuffDiff analysis of transcript abundance differences and q-values are corrected for multiple hypothesis testing. (XLSX) [file pgen.1006353.s011.xlsx]

## Sheet: White_vs_Opaque
C. tropicalis gene	C. albicans ortholog	gene	locus	White_Avg	Opaque_Avg	log2(fold_change)	test_stat	p_value	q_value
CTRG_00011	orf19.5655		supercont_3.1:20354-21644	49.9784	22.0487	-1.18061	-5.90375	5e-05	0.000124705
CTRG_00016	orf19.5645	MET15	supercont_3.1:28662-29982	812.724	297.914	-1.44787	-6.47998	5e-05	0.000124705
CTRG_00017	orf19.4580		supercont_3.1:31168-31744	203.106	95.7639	-1.08468	-7.40911	5e-05	0.000124705
CTRG_00018	orf19.4579		supercont_3.1:32510-33443	468.94	208.299	-1.17075	-6.82752	5e-05	0.000124705
CTRG_00021	orf19.4577		supercont_3.1:35102-38504	29.1676	7.02485	-2.05383	-9.33163	5e-05	0.000124705
CTRG_00036	orf19.4670	CAS5	supercont_3.1:68337-69729	12.3042	30.5575	1.31237	6.00399	5e-05	0.000124705
CTRG_00040	orf19.4679	AGP2	supercont_3.1:77864-79568	2.75096	0.247906	-3.47207	-5.95278	5e-05	0.000124705
CTRG_00045	orf19.4686		supercont_3.1:92966-96698	55.0892	20.6061	-1.4187	-6.84977	5e-05	0.000124705
CTRG_00046	orf19.4688	DAG7	supercont_3.1:98531-99266	145.562	398.395	1.45257	9.22503	5e-05	0.000124705
CTRG_00047	orf19.4681	RAT1	supercont_3.1:99775-102721	18.0507	52.4081	1.53774	7.45906	5e-05	0.000124705
CTRG_00053	-		supercont_3.1:110243-120488	1.81448	6.05334	1.73818	7.24283	5e-05	0.000124705
CTRG_00054	-		supercont_3.1:121063-122422	16.5827	37.2265	1.16665	5.62884	5e-05	0.000124705
CTRG_00067	orf19.4160		supercont_3.1:150407-151706	20.312	47.7541	1.23329	6.10269	5e-05	0.000124705
CTRG_00068	orf19.4161		supercont_3.1:151779-152913	6.08911	17.0283	1.48363	5.6442	5e-05	0.000124705
CTRG_00075	orf19.4168		supercont_3.1:171159-171636	10.7713	26.407	1.29373	5.71474	5e-05	0.000124705
CTRG_00081	orf19.4191	RLP24	supercont_3.1:185705-186317	108.027	490.957	2.18421	14.8037	5e-05	0.000124705
CTRG_00084	orf19.4188	NMD5	supercont_3.1:188680-191737	45.8193	116.385	1.34488	6.54924	5e-05	0.000124705
CTRG_00085	orf19.4187		supercont_3.1:192386-193625	53.9991	25.31	-1.09323	-5.55937	5e-05	0.000124705
CTRG_00087	orf19.4185		supercont_3.1:195665-196118	70.5091	22.5147	-1.64694	-9.50844	5e-05	0.000124705
CTRG_00094	orf19.4183	MUC1	supercont_3.1:206405-208865	57.569	27.3322	-1.07469	-5.31969	5e-05	0.000124705
CTRG_00096			supercont_3.1:212112-213456	9.22487	1.72707	-2.4172	-6.83613	5e-05	0.000124705
CTRG_00100	orf19.5673	OPT7	supercont_3.1:221939-224177	7.01054	28.9285	2.0449	8.84486	5e-05	0.000124705
CTRG_00106	orf19.4174		supercont_3.1:230990-233938	70.4953	22.5157	-1.64659	-5.41828	5e-05	0.000124705
CTRG_00107	orf19.5678		supercont_3.1:230990-233938	10.9331	64.1402	2.55252	5.92977	5e-05	0.000124705
CTRG_00110	orf19.5634	FRP1	supercont_3.1:239789-241523	10.475	22.3882	1.09579	4.92399	5e-05	0.000124705
CTRG_00116	orf19.371		supercont_3.1:250729-251785	41.2191	16.8736	-1.28855	-6.23452	5e-05	0.000124705
CTRG_00123	orf19.5640	PEX5	supercont_3.1:267507-269331	119.843	32.947	-1.86292	-9.45939	5e-05	0.000124705
CTRG_00126	orf19.5651		supercont_3.1:274227-276450	42.1692	14.6798	-1.52236	-7.2948	5e-05	0.000124705
CTRG_00132	orf19.4582		supercont_3.1:282977-283700	25.652	93.8406	1.87114	10.1663	5e-05	0.000124705
CTRG_00140	orf19.2751		supercont_3.1:303226-304645	5.60011	18.6698	1.73718	6.74157	5e-05	0.000124705
CTRG_00141	orf19.2752	ADR1	supercont_3.1:308309-312416	23.3372	10.0272	-1.21871	-5.67588	5e-05	0.000124705
CTRG_00142	orf19.2762	AHP1	supercont_3.1:312664-313186	26.4437	2.2962	-3.5256	-10.9075	5e-05	0.000124705
CTRG_00146	orf19.2756		supercont_3.1:320018-320657	185.711	90.8317	-1.03179	-6.72855	5e-05	0.000124705
CTRG_00156	orf19.2768	AMS1	supercont_3.1:343779-347115	2.26439	0.498003	-2.1849	-5.13618	5e-05	0.000124705
CTRG_00158	orf19.2770		supercont_3.1:348234-348678	63.0651	10.2825	-2.61666	-12.6897	5e-05	0.000124705
CTRG_00162	-		supercont_3.1:353525-356861	3.77241	0.688773	-2.45339	-6.44022	5e-05	0.000124705
CTRG_00164	orf19.2772	HOS3	supercont_3.1:361867-364024	75.387	35.2375	-1.0972	-5.53538	5e-05	0.000124705
CTRG_00168	orf19.4563		supercont_3.1:369319-370324	13.4446	93.4027	2.79643	13.2819	5e-05	0.000124705
CTRG_00170	orf19.4566		supercont_3.1:373054-373618	5.51594	0.824346	-2.74228	-5.88532	5e-05	0.000124705
CTRG_00171	orf19.4567		supercont_3.1:374035-374893	12.2021	3.35163	-1.8642	-5.8666	5e-05	0.000124705
CTRG_00172	orf19.4568	ZCF25	supercont_3.1:376032-377973	27.0363	7.10938	-1.9271	-8.25003	5e-05	0.000124705
CTRG_00177	orf19.4657		supercont_3.1:386144-387680	86.8009	31.288	-1.4721	-7.61862	5e-05	0.000124705
CTRG_00191	orf19.4640	PWP1	supercont_3.1:421421-423200	91.0143	270.744	1.57276	7.84694	5e-05	0.000124705
CTRG_00195	orf19.4634		supercont_3.1:429014-430169	5.95287	45.8342	2.94477	11.7578	5e-05	0.000124705
CTRG_00198	orf19.4631	ERG251	supercont_3.1:432952-433918	1082.72	155.1	-2.8034	-14.0287	5e-05	0.000124705
CTRG_00211	orf19.4618	FBA1	supercont_3.1:461179-462115	5175.63	1510.31	-1.77689	-4.85824	5e-05	0.000124705
CTRG_00213	orf19.4617		supercont_3.1:463804-464347	163.394	50.7848	-1.68589	-11.0299	5e-05	0.000124705
CTRG_00219	orf19.4610		supercont_3.1:473407-474379	40.3306	12.519	-1.68776	-7.75262	5e-05	0.000124705
CTRG_00222	-		supercont_3.1:481875-484320	14.1188	4.56413	-1.62921	-6.51796	5e-05	0.000124705
CTRG_00231	orf19.4607		supercont_3.1:495941-497273	61.6617	30.6339	-1.00924	-5.19638	5e-05	0.000124705
CTRG_00233	-		supercont_3.1:500689-504841	0.184508	1.13688	2.62333	4.89954	5e-05	0.000124705
CTRG_00238	orf19.4595		supercont_3.1:510942-512229	11.8778	3.79079	-1.6477	-5.60863	5e-05	0.000124705
CTRG_00242	orf19.4592	HSX11	supercont_3.1:520422-522084	9.37643	29.9917	1.67745	7.44471	5e-05	0.000124705
CTRG_00243	orf19.4591	CAT2	supercont_3.1:523674-525561	113.749	48.9842	-1.21547	-6.2263	5e-05	0.000124705
CTRG_00246	orf19.4587	HGH1	supercont_3.1:538352-539441	22.4237	97.5119	2.12055	10.9824	5e-05	0.000124705
CTRG_00252	orf19.2735	SEN2	supercont_3.1:549256-550411	16.2154	74.4187	2.1983	10.7029	5e-05	0.000124705
CTRG_00253	orf19.2736	HFL2	supercont_3.1:550791-551265	163.44	338.685	1.05118	8.32156	5e-05	0.000124705
CTRG_00256	orf19.2739		supercont_3.1:559767-561468	6.92048	19.3597	1.48411	6.17261	5e-05	0.000124705
CTRG_00261	orf19.2708		supercont_3.1:574670-575438	34.1713	93.0155	1.44469	8.12423	5e-05	0.000124705
CTRG_00265	-		supercont_3.1:581580-582222	23.755	3.16429	-2.90828	-9.4156	5e-05	0.000124705
CTRG_00267	-		supercont_3.1:582291-583702	13.9045	1.98482	-2.80848	-5.67057	5e-05	0.000124705
CTRG_00268	-		supercont_3.1:582291-583702	13.6755	2.05835	-2.73203	-4.09873	5e-05	0.000124705
CTRG_00273	orf19.1421		supercont_3.1:591204-591849	19.5337	4.85751	-2.00768	-7.0958	5e-05	0.000124705
CTRG_00281	orf19.2687.1		supercont_3.1:609222-609441	488.996	1092.07	1.15917	29.2878	5e-05	0.000124705
CTRG_00282	orf19.2688	NAN1	supercont_3.1:609742-612280	17.7377	122.213	2.78451	13.3169	5e-05	0.000124705
CTRG_00284	orf19.2693	GST2	supercont_3.1:616078-616738	49.871	14.5849	-1.77372	-8.55618	5e-05	0.000124705
CTRG_00290	orf19.2703		supercont_3.1:631082-632162	72.9824	34.1491	-1.0957	-5.82848	5e-05	0.000124705
CTRG_00299	orf19.5305	RHD3	supercont_3.1:653124-653733	1055.43	320.534	-1.71928	-11.4678	5e-05	0.000124705
CTRG_00300	-		supercont_3.1:653846-654293	30.9956	10.5565	-1.55393	-7.1157	5e-05	0.000124705
CTRG_00301	orf19.5307	JEN2	supercont_3.1:654770-656300	32.8798	9.87586	-1.73522	-7.30169	5e-05	0.000124705
CTRG_00307	orf19.5299	ECM1	supercont_3.1:670112-670772	19.4035	113.216	2.54469	13.3099	5e-05	0.000124705
CTRG_00316	orf19.5039		supercont_3.1:682938-683814	46.513	113.282	1.28422	7.30386	5e-05	0.000124705
CTRG_00317	orf19.5038		supercont_3.1:683867-688172	5.12739	26.622	2.37633	10.6264	5e-05	0.000124705
CTRG_00318	orf19.5037	HRQ2	supercont_3.1:688794-690006	25.6659	7.98907	-1.68375	-7.02249	5e-05	0.000124705
CTRG_00319	orf19.1297		supercont_3.1:690064-692128	31.9129	12.0643	-1.40339	-6.52248	5e-05	0.000124705
CTRG_00325	orf19.1304		supercont_3.1:699882-700764	32.7611	114.21	1.80164	9.95755	5e-05	0.000124705
CTRG_00326	orf19.1305		supercont_3.1:700947-702330	46.6528	95.4717	1.03311	5.46606	5e-05	0.000124705
CTRG_00327	orf19.1306		supercont_3.1:702498-703524	26.2191	12.4012	-1.08014	-4.83549	5e-05	0.000124705
CTRG_00329	orf19.1308		supercont_3.1:705537-706431	55.4021	14.3379	-1.95011	-9.29865	5e-05	0.000124705
CTRG_00331			supercont_3.1:706842-707401	43.308	11.8551	-1.86913	-4.84277	5e-05	0.000124705
CTRG_00332	orf19.1309		supercont_3.1:708113-708527	23.2172	46.698	1.00817	5.80249	5e-05	0.000124705
CTRG_00342	orf19.2699	ABP1	supercont_3.1:732604-734605	254.3	116.244	-1.12938	-5.48852	5e-05	0.000124705
CTRG_00343	orf19.2701		supercont_3.1:734910-735510	154.896	36.1065	-2.10097	-12.6412	5e-05	0.000124705
CTRG_00344	orf19.1314		supercont_3.1:737239-738622	65.9361	16.8996	-1.96408	-9.63374	5e-05	0.000124705
CTRG_00350	orf19.5302	PGA31	supercont_3.1:747858-748533	1635.33	801.607	-1.02861	-3.2797	5e-05	0.000124705
CTRG_00352	orf19.5303	PGA30	supercont_3.1:750601-751558	3039.2	905.989	-1.74613	-6.04592	5e-05	0.000124705
CTRG_00354	orf19.603	IMP4	supercont_3.1:758220-759081	18.6058	130.691	2.81233	14.3877	5e-05	0.000124705
CTRG_00358	orf19.475		supercont_3.1:766814-767912	23.5906	145.932	2.62901	13.8421	5e-05	0.000124705
CTRG_00369	orf19.488	MEX67	supercont_3.1:786031-787936	35.2812	75.0524	1.089	5.53064	5e-05	0.000124705
CTRG_00370	orf19.489	DAP1	supercont_3.1:788252-788738	267.136	103.262	-1.37126	-10.3374	5e-05	0.000124705
CTRG_00375	orf19.494		supercont_3.1:796279-798058	3.50208	57.2603	4.03125	14.8458	5e-05	0.000124705
CTRG_00380	orf19.500		supercont_3.1:805601-807002	43.4079	161.292	1.89365	10.0136	5e-05	0.000124705
CTRG_00381	orf19.501		supercont_3.1:807203-809075	82.8485	260.941	1.65518	8.16942	5e-05	0.000124705
CTRG_00388	orf19.512		supercont_3.1:821662-824791	27.359	114.158	2.06094	9.81449	5e-05	0.000124705
CTRG_00389	orf19.513		supercont_3.1:825208-826570	2.83999	0.485721	-2.54769	-4.94823	5e-05	0.000124705
CTRG_00396	orf19.518		supercont_3.1:835103-837248	82.0923	222.728	1.43996	7.00683	5e-05	0.000124705
CTRG_00400	orf19.527		supercont_3.1:843569-844577	12.1639	26.2509	1.10976	4.94997	5e-05	0.000124705
CTRG_00401	orf19.526	NHP2	supercont_3.1:844641-845121	548.835	1109.41	1.01535	8.20547	5e-05	0.000124705
CTRG_00407	orf19.532	RBR2	supercont_3.1:853969-854729	339.465	144.716	-1.23004	-4.90136	5e-05	0.000124705
CTRG_00409	-		supercont_3.1:856333-856721	61.7228	4.37449	-3.81862	-5.71264	5e-05	0.000124705
CTRG_00413	orf19.541		supercont_3.1:861996-863118	87.4282	41.9343	-1.05997	-5.71299	5e-05	0.000124705
CTRG_00420	orf19.550	PDX3	supercont_3.1:876689-877520	414.89	172.499	-1.26614	-7.7594	5e-05	0.000124705
CTRG_00427	orf19.2676		supercont_3.1:917687-918596	13.1493	35.8753	1.448	6.66578	5e-05	0.000124705
CTRG_00433	orf19.3798		supercont_3.1:932978-933836	38.9468	167.833	2.10745	12.0787	5e-05	0.000124705
CTRG_00435	orf19.3806	FAV1	supercont_3.1:936206-938495	44.2927	18.2968	-1.27547	-6.20037	5e-05	0.000124705
CTRG_00436	orf19.3804		supercont_3.1:940659-942000	81.5761	32.6639	-1.32045	-6.89834	5e-05	0.000124705
CTRG_00457	orf19.2809	CTN3	supercont_3.1:986511-989130	176.591	12.6928	-3.79833	-17.2173	5e-05	0.000124705
CTRG_00458	orf19.2810	AAP1	supercont_3.1:990894-992823	8.71587	1.58862	-2.45587	-7.25255	5e-05	0.000124705
CTRG_00467	orf19.335		supercont_3.1:1006450-1008229	46.1944	14.4405	-1.67759	-8.01312	5e-05	0.000124705
CTRG_00468	-		supercont_3.1:1008269-1008749	31.3678	10.5768	-1.56838	-7.04954	5e-05	0.000124705
CTRG_00472	-		supercont_3.1:1016008-1016935	19.341	80.0551	2.04933	10.3392	5e-05	0.000124705
CTRG_00473	-		supercont_3.1:1017373-1018342	13.9748	75.1617	2.42717	11.532	5e-05	0.000124705
CTRG_00477	orf19.1327	RBT1	supercont_3.1:1027432-1030222	3.46337	8.98374	1.37514	5.22021	5e-05	0.000124705
CTRG_00488	orf19.5295		supercont_3.1:1071514-1072567	191.561	28.1474	-2.76673	-14.9702	5e-05	0.000124705
CTRG_00489	orf19.2711		supercont_3.1:1072627-1075021	24.4841	75.7629	1.62965	8.06063	5e-05	0.000124705
CTRG_00491	-		supercont_3.1:1076193-1076856	93.1694	35.6242	-1.387	-8.06132	5e-05	0.000124705
CTRG_00492	orf19.2712	HCA4	supercont_3.1:1077245-1081555	10.1606	77.9954	2.9404	13.7156	5e-05	0.000124705
CTRG_00494	orf19.2715	RPC53	supercont_3.1:1082140-1083613	24.1744	106.759	2.14281	11.0475	5e-05	0.000124705
CTRG_00495	orf19.2717	SAS10	supercont_3.1:1083844-1085542	24.504	140.302	2.51745	12.7603	5e-05	0.000124705
CTRG_00497	orf19.2721		supercont_3.1:1087413-1088436	22.292	57.1589	1.35845	6.92687	5e-05	0.000124705
CTRG_00505	-		supercont_3.1:1107501-1108851	3.77787	1.26946	-1.57336	-3.85034	5e-05	0.000124705
CTRG_00509	orf19.2670		supercont_3.1:1117240-1118299	30.5725	13.8735	-1.1399	-5.27249	5e-05	0.000124705
CTRG_00510	orf19.2667	RPF1	supercont_3.1:1118364-1119252	31.579	172.683	2.45109	13.5999	5e-05	0.000124705
CTRG_00512	orf19.552		supercont_3.1:1123938-1125534	428.175	1676.76	1.9694	6.00505	5e-05	0.000124705
CTRG_00513	orf19.553		supercont_3.1:1125797-1127318	174.592	363.068	1.05625	5.23951	5e-05	0.000124705
CTRG_00514	orf19.554	DIT2	supercont_3.1:1127799-1129245	12.0193	63.5613	2.4028	11.1712	5e-05	0.000124705
CTRG_00515	orf19.1741	DIT1	supercont_3.1:1130229-1131726	21.24	52.5376	1.30657	6.39471	5e-05	0.000124705
CTRG_00517	orf19.1738	UGP1	supercont_3.1:1133532-1134951	479.96	187.329	-1.35734	-6.66708	5e-05	0.000124705
CTRG_00519	orf19.6311		supercont_3.1:1140674-1140911	6746.48	3005.24	-1.16665	-27.1881	5e-05	0.000124705
CTRG_00525	orf19.6316.4		supercont_3.1:1157529-1157799	41.2716	358.839	3.12011	33.1593	5e-05	0.000124705
CTRG_00528	orf19.6314	RPB8	supercont_3.1:1161387-1161834	228.994	520.512	1.18462	9.99843	5e-05	0.000124705
CTRG_00533	orf19.6305		supercont_3.1:1174164-1175271	406.516	145.443	-1.48285	-8.19592	5e-05	0.000124705
CTRG_00535	orf19.637	SDH2	supercont_3.1:1178314-1179106	2421.74	1007.37	-1.26545	-5.56456	5e-05	0.000124705
CTRG_00536	orf19.634		supercont_3.1:1183492-1184203	0.248711	0	#NAME?	#NAME?	5e-05	0.000124705
CTRG_00537	orf19.633		supercont_3.1:1184950-1185781	106.587	23.8123	-2.16226	-11.4426	5e-05	0.000124705
CTRG_00541	orf19.1805	PEX14	supercont_3.1:1194135-1195368	154.751	63.0905	-1.29445	-7.09394	5e-05	0.000124705
CTRG_00551	orf19.642		supercont_3.1:1205765-1208549	64.2623	24.5812	-1.38642	-6.81179	5e-05	0.000124705
CTRG_00559	orf19.651	LYP1	supercont_3.1:1230363-1232025	26.0037	7.40296	-1.81254	-7.70906	5e-05	0.000124705
CTRG_00565	orf19.1007		supercont_3.1:1240869-1242783	19.8188	42.2669	1.09266	5.33012	5e-05	0.000124705
CTRG_00569	orf19.5288	IFE2	supercont_3.1:1255867-1257163	1909.91	136.552	-3.80598	-13.4935	5e-05	0.000124705
CTRG_00575	orf19.5850	NOC2	supercont_3.1:1270595-1272743	68.9389	240.274	1.80129	8.68266	5e-05	0.000124705
CTRG_00579	orf19.3518		supercont_3.1:1281252-1282116	534.995	246.984	-1.11511	-6.63535	5e-05	0.000124705
CTRG_00580			supercont_3.1:1283431-1284574	93.6161	3.96605	-4.56098	-16.7257	5e-05	0.000124705
CTRG_00583	orf19.3515		supercont_3.1:1286918-1287434	342.463	106.869	-1.6801	-12.4529	5e-05	0.000124705
CTRG_00585	orf19.5847		supercont_3.1:1290358-1293838	26.939	75.0435	1.47803	7.17676	5e-05	0.000124705
CTRG_00587	orf19.5845	RNR3	supercont_3.1:1295703-1298160	4.32241	15.9355	1.88234	7.48638	5e-05	0.000124705
CTRG_00592	orf19.6652	DBP8	supercont_3.1:1308078-1309401	13.3196	87.0022	2.7075	12.9474	5e-05	0.000124705
CTRG_00594	orf19.6649	BRF1	supercont_3.1:1310489-1312151	8.22374	24.5603	1.57846	6.82091	5e-05	0.000124705
CTRG_00595	orf19.6648	SDA1	supercont_3.1:1312442-1314689	28.9008	142.818	2.305	11.2395	5e-05	0.000124705
CTRG_00599	orf19.3881		supercont_3.1:1319185-1320232	70.7273	33.2368	-1.08948	-5.79206	5e-05	0.000124705
CTRG_00601	orf19.3888	PGI1	supercont_3.1:1322797-1324450	519.434	178.328	-1.54241	-7.01855	5e-05	0.000124705
CTRG_00602	orf19.3887		supercont_3.1:1324961-1325345	33.8797	163.73	2.27283	16.2196	5e-05	0.000124705
CTRG_00604	orf19.3885		supercont_3.1:1327763-1328897	27.8257	2.02055	-3.7836	-11.4508	5e-05	0.000124705
CTRG_00609	orf19.721		supercont_3.1:1347110-1349030	4.96669	19.0127	1.93661	7.68283	5e-05	0.000124705
CTRG_00610	orf19.720	GST3	supercont_3.1:1349262-1349913	256.496	105.127	-1.28681	-8.47971	5e-05	0.000124705
CTRG_00612	orf19.718	RRN11	supercont_3.1:1352245-1354213	2.76788	26.3676	3.25191	11.4945	5e-05	0.000124705
CTRG_00625	orf19.3867	RPL7	supercont_3.1:1377646-1378429	55.6472	309.334	2.47478	14.9329	5e-05	0.000124705
CTRG_00626	orf19.3869		supercont_3.1:1385826-1387563	154.405	35.7546	-2.11052	-10.655	5e-05	0.000124705
CTRG_00642	orf19.6632	ACO2	supercont_3.1:1417300-1419676	38.0441	19.019	-1.00023	-4.83638	5e-05	0.000124705
CTRG_00646	orf19.6637		supercont_3.1:1425155-1426238	66.4057	18.8358	-1.81783	-9.0338	5e-05	0.000124705
CTRG_00647	orf19.6638	PTC4	supercont_3.1:1427194-1428232	94.7209	37.5985	-1.33301	-7.24557	5e-05	0.000124705
CTRG_00648	orf19.6639		supercont_3.1:1429340-1430720	302.657	57.107	-2.40595	-12.4139	5e-05	0.000124705
CTRG_00649	orf19.6640	TPS1	supercont_3.1:1430906-1432343	370.13	65.3365	-2.50207	-12.5575	5e-05	0.000124705
CTRG_00651	orf19.3854		supercont_3.1:1435844-1437797	42.6027	92.4674	1.118	5.72866	5e-05	0.000124705
CTRG_00653	orf19.3848		supercont_3.1:1446860-1447721	32.048	12.6927	-1.33624	-6.05341	5e-05	0.000124705
CTRG_00655	orf19.454	SFL1	supercont_3.1:1468574-1470827	147.888	40.2419	-1.87773	-9.2775	5e-05	0.000124705
CTRG_00658	orf19.459	ADP1	supercont_3.1:1477789-1480909	69.9127	33.5815	-1.05789	-5.24436	5e-05	0.000124705
CTRG_00660	orf19.3131	OYE32	supercont_3.1:1482635-1483925	31.6639	11.7838	-1.42603	-6.4722	5e-05	0.000124705
CTRG_00661	orf19.1844		supercont_3.1:1486782-1489041	1.55882	3.43715	1.14076	3.20947	5e-05	0.000124705
CTRG_00662			supercont_3.1:1489859-1491248	7.34259	1.7533	-2.06622	-5.81166	5e-05	0.000124705
CTRG_00663	orf19.706	NMD3	supercont_3.1:1491691-1493242	51.8155	280.354	2.43579	12.2523	5e-05	0.000124705
CTRG_00677	orf19.1852		supercont_3.1:1515575-1516025	355.228	150.717	-1.23691	-10.1204	5e-05	0.000124705
CTRG_00679	orf19.1849		supercont_3.1:1517470-1519603	13.822	72.865	2.39826	11.6572	5e-05	0.000124705
CTRG_00684	orf19.697		supercont_3.1:1534279-1535542	235.966	117.268	-1.00876	-5.59201	5e-05	0.000124705
CTRG_00694	orf19.6621	MHP1	supercont_3.1:1554397-1558150	137.302	33.3855	-2.04006	-9.34815	5e-05	0.000124705
CTRG_00711	orf19.467	WOR3	supercont_3.1:1601601-1603332	14.4116	29.5677	1.0368	4.89405	5e-05	0.000124705
CTRG_00714	orf19.4356	HGT3	supercont_3.1:1614622-1616488	17.1404	6.44654	-1.41081	-5.83523	5e-05	0.000124705
CTRG_00715	orf19.4355		supercont_3.1:1618578-1619064	7.64458	62.8433	3.03925	13.3543	5e-05	0.000124705
CTRG_00716	orf19.4354	MCM2	supercont_3.1:1619935-1622596	10.7614	27.9681	1.37792	6.36168	5e-05	0.000124705
CTRG_00720	orf19.4375		supercont_3.1:1630922-1631702	55.3264	133.477	1.27055	7.52914	5e-05	0.000124705
CTRG_00721	orf19.4374	PRP42	supercont_3.1:1632558-1633698	5.18182	12.9708	1.32373	4.74401	5e-05	0.000124705
CTRG_00723	-		supercont_3.1:1636302-1636761	34.4335	9.36156	-1.87899	-8.40283	5e-05	0.000124705
CTRG_00731	orf19.4366		supercont_3.1:1652705-1655135	1.72964	0.316447	-2.45044	-4.71163	5e-05	0.000124705
CTRG_00733	orf19.4365		supercont_3.1:1658371-1660027	11.2766	59.9621	2.41072	11.2334	5e-05	0.000124705
CTRG_00734	orf19.4363	SGD1	supercont_3.1:1660081-1663519	9.29938	51.052	2.45676	11.5716	5e-05	0.000124705
CTRG_00742	orf19.4401	YVH1	supercont_3.1:1677835-1678801	8.29923	53.3152	2.6835	11.4052	5e-05	0.000124705
CTRG_00744	orf19.4399		supercont_3.1:1679838-1681191	7.34832	57.2706	2.96231	12.5234	5e-05	0.000124705
CTRG_00749	orf19.4391		supercont_3.1:1693060-1695106	10.3068	0.40454	-4.67117	-10.05	5e-05	0.000124705
CTRG_00754	orf19.4379	PRP13	supercont_3.1:1708180-1710784	78.8371	27.2961	-1.53018	-7.55727	5e-05	0.000124705
CTRG_00763	orf19.2385	KTI12	supercont_3.1:1725330-1726194	17.4477	71.4216	2.03332	10.108	5e-05	0.000124705
CTRG_00764	orf19.2386		supercont_3.1:1726214-1726958	21.2998	150.12	2.8172	14.9563	5e-05	0.000124705
CTRG_00766	orf19.2389		supercont_3.1:1729161-1730223	7.53087	15.669	1.05702	4.1242	5e-05	0.000124705
CTRG_00771	orf19.2396	IFR2	supercont_3.1:1735893-1736967	48.4308	15.0227	-1.68878	-8.04191	5e-05	0.000124705
CTRG_00775	orf19.2397.3		supercont_3.1:1744111-1744708	80.781	13.2691	-2.60594	-12.7016	5e-05	0.000124705
CTRG_00776	orf19.2398		supercont_3.1:1747307-1749527	45.3076	22.4897	-1.01049	-4.94559	5e-05	0.000124705
CTRG_00779	orf19.2401		supercont_3.1:1754072-1755407	28.7631	11.8449	-1.27996	-5.817	5e-05	0.000124705
CTRG_00781	orf19.2404		supercont_3.1:1756445-1758782	9.38515	29.1699	1.63603	7.42321	5e-05	0.000124705
CTRG_00784	orf19.2408		supercont_3.1:1763143-1764082	32.548	68.8365	1.0806	5.81762	5e-05	0.000124705
CTRG_00795	orf19.2425	HGT18	supercont_3.1:1783355-1784180	39.8785	12.7733	-1.64248	-7.56773	5e-05	0.000124705
CTRG_00798	orf19.2863		supercont_3.1:1788347-1788845	221.574	87.1491	-1.34623	-9.82057	5e-05	0.000124705
CTRG_00800	orf19.2859	SRP40	supercont_3.1:1791701-1792715	29.2319	187.135	2.67846	14.5867	5e-05	0.000124705
CTRG_00812	orf19.2847		supercont_3.1:1822145-1823900	22.0264	86.3194	1.97045	9.96821	5e-05	0.000124705
CTRG_00819	orf19.2841	PGM2	supercont_3.1:1836376-1838059	434.592	114.15	-1.92873	-9.10913	5e-05	0.000124705
CTRG_00826	orf19.2831	RPC31	supercont_3.1:1852544-1853270	18.4783	113.64	2.62057	13.4582	5e-05	0.000124705
CTRG_00827	orf19.2830	RRP9	supercont_3.1:1853406-1855008	21.0647	140.306	2.73568	13.8447	5e-05	0.000124705
CTRG_00832	orf19.2838		supercont_3.1:1862892-1865361	12.2133	5.04408	-1.27579	-5.16695	5e-05	0.000124705
CTRG_00841	orf19.163		supercont_3.1:1894345-1895281	33.2907	93.7634	1.4939	8.13442	5e-05	0.000124705
CTRG_00848	orf19.2564		supercont_3.1:1916536-1917232	8.67582	80.4157	3.21241	13.9437	5e-05	0.000124705
CTRG_00850	orf19.2568	IFU5	supercont_3.1:1922345-1923062	301.9	127.274	-1.24614	-7.9931	5e-05	0.000124705
CTRG_00855	orf19.2575		supercont_3.1:1931633-1932587	9.96024	73.8132	2.88963	12.8341	5e-05	0.000124705
CTRG_00871	orf19.2594		supercont_3.1:1958775-1959927	54.2453	200.555	1.88643	10.3624	5e-05	0.000124705
CTRG_00879	orf19.2599	CRC1	supercont_3.1:1972123-1972978	365.088	128.665	-1.50462	-9.04208	5e-05	0.000124705
CTRG_00882	orf19.2608	ADH5	supercont_3.1:1981702-1982803	3413.35	28.8829	-6.88483	-20.6648	5e-05	0.000124705
CTRG_00883	orf19.2606	HDA1	supercont_3.1:1983788-1986338	92.884	41.9271	-1.14755	-5.76631	5e-05	0.000124705
CTRG_00885	orf19.2604		supercont_3.1:1989387-1990845	9.30616	70.0942	2.91304	13.0832	5e-05	0.000124705
CTRG_00886	orf19.2602	OPT1	supercont_3.1:1992597-1994979	85.6785	36.1818	-1.24367	-6.24086	5e-05	0.000124705
CTRG_00890	orf19.2619	PHO113	supercont_3.1:2002471-2003869	7.15069	1.57055	-2.18681	-5.9645	5e-05	0.000124705
CTRG_00894	orf19.2611	MCM6	supercont_3.1:2011086-2013747	12.7343	30.5031	1.26023	5.92548	5e-05	0.000124705
CTRG_00896	orf19.2613	ECM4	supercont_3.1:2015442-2016519	405.764	98.4437	-2.04327	-11.4934	5e-05	0.000124705
CTRG_00902	-		supercont_3.1:2032104-2033508	26.7128	4.54146	-2.5563	-9.65392	5e-05	0.000124705
CTRG_00903	orf19.3751		supercont_3.1:2036745-2039577	11.9389	24.5441	1.03971	4.82795	5e-05	0.000124705
CTRG_00905	orf19.3724		supercont_3.1:2043032-2043884	21.8662	130.555	2.57789	13.5216	5e-05	0.000124705
CTRG_00906	orf19.3728		supercont_3.1:2044118-2046824	52.1302	20.3881	-1.35439	-6.6007	5e-05	0.000124705
CTRG_00909	orf19.3733	IDP2	supercont_3.1:2049540-2050776	939.05	169.1	-2.47332	-11.3066	5e-05	0.000124705
CTRG_00910	orf19.3734	GEF2	supercont_3.1:2052874-2055793	24.293	3.83018	-2.66505	-10.7164	5e-05	0.000124705
CTRG_00914	orf19.3740	PGA23	supercont_3.1:2065236-2065950	694.216	97.0775	-2.83817	-17.3008	5e-05	0.000124705
CTRG_00920	orf19.173		supercont_3.1:2080638-2083824	106.149	31.5258	-1.75148	-8.43251	5e-05	0.000124705
CTRG_00921	orf19.172	RPC19	supercont_3.1:2084188-2084575	197.359	510.062	1.36985	13.0488	5e-05	0.000124705
CTRG_00923	orf19.171	DBP2	supercont_3.1:2085403-2086798	68.1641	449.349	2.72075	13.4267	5e-05	0.000124705
CTRG_00925	orf19.168		supercont_3.1:2091704-2092571	32.66	86.9707	1.413	7.73553	5e-05	0.000124705
CTRG_00940	orf19.2531	CSP37	supercont_3.1:2124079-2125102	1937.65	636.945	-1.60507	-6.35276	5e-05	0.000124705
CTRG_00941			supercont_3.1:2127322-2136187	2.77786	1.3134	-1.08067	-4.06793	5e-05	0.000124705
CTRG_00944	orf19.2527		supercont_3.1:2141320-2142487	24.5915	75.6775	1.62171	8.3538	5e-05	0.000124705
CTRG_00960	-		supercont_3.1:2177688-2178267	235.347	75.2727	-1.64459	-11.1327	5e-05	0.000124705
CTRG_00975	orf19.3239	CTF18	supercont_3.1:2215859-2218349	6.43082	17.6188	1.45404	6.2167	5e-05	0.000124705
CTRG_00981	orf19.3250		supercont_3.1:2233903-2235805	12.5101	32.0371	1.35665	6.32363	5e-05	0.000124705
CTRG_00987	orf19.3256	SLN1	supercont_3.1:2247087-2250819	10.8167	21.7969	1.01087	4.68121	5e-05	0.000124705
CTRG_00990	orf19.3265	TRM1	supercont_3.1:2254346-2255951	26.5787	79.9345	1.58855	8.12	5e-05	0.000124705
CTRG_00996	orf19.3269	GSL2	supercont_3.1:2268748-2273671	11.5023	4.10552	-1.48629	-6.3741	5e-05	0.000124705
CTRG_00999	orf19.3275		supercont_3.1:2275805-2276225	44.7026	148.333	1.7304	12.3938	5e-05	0.000124705
CTRG_01000	orf19.3276	PWP2	supercont_3.1:2276508-2279274	23.562	130.003	2.46402	11.697	5e-05	0.000124705
CTRG_01001	orf19.3278	GSY1	supercont_3.1:2281715-2283713	1556.19	248.812	-2.64489	-7.48123	5e-05	0.000124705
CTRG_01004	orf19.3281		supercont_3.1:2286956-2288360	29.4069	11.8523	-1.31099	-5.97197	5e-05	0.000124705
CTRG_01011	orf19.7460		supercont_3.1:2307038-2308259	6.43529	40.5254	2.65475	10.7808	5e-05	0.000124705
CTRG_01012	orf19.3287	BUD22	supercont_3.1:2308447-2309860	7.64626	72.1831	3.23883	13.9178	5e-05	0.000124705
CTRG_01013	orf19.3286		supercont_3.1:2309878-2311477	105.118	36.1073	-1.54164	-7.99276	5e-05	0.000124705
CTRG_01021	orf19.7481	MDH1	supercont_3.1:2330185-2331199	893.492	369.795	-1.27273	-6.36393	5e-05	0.000124705
CTRG_01026	orf19.7488		supercont_3.1:2338869-2339421	35.0101	195.291	2.47979	15.2105	5e-05	0.000124705
CTRG_01043	orf19.7500	PXA1	supercont_3.1:2394646-2396845	86.4724	19.7889	-2.12754	-10.5291	5e-05	0.000124705
CTRG_01045	orf19.7498	LEU1	supercont_3.1:2400433-2402770	84.9147	30.134	-1.49462	-7.43174	5e-05	0.000124705
CTRG_01051	orf19.7539	INO2	supercont_3.1:2416744-2418175	7.16804	15.9833	1.15691	4.67057	5e-05	0.000124705
CTRG_01059	-		supercont_3.1:2435013-2437218	12.8762	28.3937	1.14086	5.32218	5e-05	0.000124705
CTRG_01062	orf19.7514	PCK1	supercont_3.1:2442690-2444355	2578.36	225.258	-3.5168	-9.00032	5e-05	0.000124705
CTRG_01070	orf19.7522		supercont_3.1:2463618-2464791	140.139	65.0107	-1.10811	-6.11698	5e-05	0.000124705
CTRG_01071	orf19.7523	MKC1	supercont_3.1:2465761-2469492	212.531	99.8346	-1.09006	-4.76288	5e-05	0.000124705
CTRG_01072	orf19.7527		supercont_3.1:2465761-2469492	55.6071	25.4843	-1.12566	-2.62674	5e-05	0.000124705
CTRG_01076	orf19.1923	RRN3	supercont_3.2:30-1398	8.11603	68.5962	3.07928	13.3797	5e-05	0.000124705
CTRG_01086	orf19.2107	MUQ1	supercont_3.2:12031-13060	317.107	122.569	-1.37138	-7.87721	5e-05	0.000124705
CTRG_01094	orf19.2115		supercont_3.2:21502-22804	64.8446	147.424	1.18491	6.44192	5e-05	0.000124705
CTRG_01097	orf19.2119	NDT801	supercont_3.2:25868-27290	60.2338	179.225	1.57313	8.36837	5e-05	0.000124705
CTRG_01101	orf19.1913		supercont_3.2:37096-37756	13.4349	30.1099	1.16426	5.28207	5e-05	0.000124705
CTRG_01103	orf19.1915	MPP10	supercont_3.2:39780-41466	25.2395	154.847	2.61709	13.2158	5e-05	0.000124705
CTRG_01114	-	SAS2	supercont_3.2:61750-62812	11.0077	29.487	1.42157	6.30717	5e-05	0.000124705
CTRG_01115	orf19.2088		supercont_3.2:63090-63903	48.1131	107.014	1.15329	6.65167	5e-05	0.000124705
CTRG_01117	orf19.2090		supercont_3.2:65196-68937	9.41015	48.7912	2.37433	11.1755	5e-05	0.000124705
CTRG_01132	orf19.2062	SOD4	supercont_3.2:98384-99065	57.5255	186.751	1.69884	10.4431	5e-05	0.000124705
CTRG_01133	orf19.2059		supercont_3.2:100855-101785	1.06891	12.3501	3.53032	8.65896	5e-05	0.000124705
CTRG_01140	orf19.2048		supercont_3.2:116072-116366	10.0064	64.3464	2.68493	16.8099	5e-05	0.000124705
CTRG_01146	orf19.2043		supercont_3.2:124405-125302	13.6115	38.3164	1.49314	6.93972	5e-05	0.000124705
CTRG_01147	orf19.2042		supercont_3.2:125447-126914	7.26631	34.2638	2.23739	9.41329	5e-05	0.000124705
CTRG_01149	orf19.2040		supercont_3.2:129306-131055	35.7306	12.3419	-1.5336	-7.13199	5e-05	0.000124705
CTRG_01154	orf19.2036		supercont_3.2:137359-138580	362.724	100.938	-1.8454	-9.89921	5e-05	0.000124705
CTRG_01163	orf19.2026		supercont_3.2:146298-148524	86.7673	43.2201	-1.00545	-5.11245	5e-05	0.000124705
CTRG_01164	orf19.2023	HGT7	supercont_3.2:151080-152724	216.185	99.9755	-1.11262	-5.80422	5e-05	0.000124705
CTRG_01167	orf19.2018		supercont_3.2:158122-158578	11.6593	33.7803	1.5347	7.19412	5e-05	0.000124705
CTRG_01168	orf19.2017		supercont_3.2:158704-159883	121.725	264.382	1.119	6.27036	5e-05	0.000124705
CTRG_01173	orf19.899		supercont_3.2:165505-166354	69.7133	23.7189	-1.5554	-8.14481	5e-05	0.000124705
CTRG_01175	orf19.903	GPM1	supercont_3.2:169620-170367	4400.69	1530.05	-1.52415	-5.5113	5e-05	0.000124705
CTRG_01182	orf19.894		supercont_3.2:195619-197587	36.0112	17.0527	-1.07844	-5.17992	5e-05	0.000124705
CTRG_01183	orf19.893	PGA17	supercont_3.2:198348-200220	0.216311	6.16046	4.83186	8.24659	5e-05	0.000124705
CTRG_01196	orf19.872		supercont_3.2:228782-230120	48.2683	18.9169	-1.3514	-6.63929	5e-05	0.000124705
CTRG_01197	orf19.861	CAP4	supercont_3.2:231533-232211	82.9752	28.7275	-1.53025	-8.55235	5e-05	0.000124705
CTRG_01202	orf19.868	ADAEC	supercont_3.2:247469-249095	550.642	127.736	-2.10795	-9.62471	5e-05	0.000124705
CTRG_01210	orf19.851		supercont_3.2:274849-277186	6.61434	3.11019	-1.0886	-3.77661	5e-05	0.000124705
CTRG_01211	orf19.860	BMT8	supercont_3.2:277489-279448	26.0156	7.93537	-1.71301	-7.47795	5e-05	0.000124705
CTRG_01212	orf19.856	IFK2	supercont_3.2:281647-283303	8.91793	2.60633	-1.77469	-5.70147	5e-05	0.000124705
CTRG_01215	orf19.1995		supercont_3.2:289246-291580	21.7908	7.82959	-1.47671	-6.49263	5e-05	0.000124705
CTRG_01223	orf19.1992	SIR2	supercont_3.2:307154-308654	13.9578	32.5221	1.22035	5.73929	5e-05	0.000124705
CTRG_01230	orf19.1442	PLB4.5	supercont_3.2:324281-326321	51.0351	25.1529	-1.02076	-5.05559	5e-05	0.000124705
CTRG_01231	orf19.1444		supercont_3.2:327129-328695	203.285	100.862	-1.01112	-5.36912	5e-05	0.000124705
CTRG_01232	orf19.1445	ESC4	supercont_3.2:328897-331528	6.09612	12.48	1.03365	4.36219	5e-05	0.000124705
CTRG_01237	orf19.1449		supercont_3.2:339558-340248	354.332	85.4827	-2.0514	-13.1982	5e-05	0.000124705
CTRG_01239	orf19.1451	SRB9	supercont_3.2:342446-347474	24.0645	11.8632	-1.02042	-4.79145	5e-05	0.000124705
CTRG_01245	orf19.1461		supercont_3.2:357517-358687	8.47961	2.05138	-2.0474	-5.69495	5e-05	0.000124705
CTRG_01246	orf19.1462	SMP2	supercont_3.2:359233-361408	118.897	36.7886	-1.69239	-8.46495	5e-05	0.000124705
CTRG_01249	orf19.1466	REX2	supercont_3.2:367553-368324	102.829	44.2003	-1.21812	-7.03701	5e-05	0.000124705
CTRG_01251	orf19.1468		supercont_3.2:369977-371516	187.207	89.7449	-1.06074	-5.66468	5e-05	0.000124705
CTRG_01254	orf19.1473		supercont_3.2:375806-376901	42.2427	18.5402	-1.18804	-5.82868	5e-05	0.000124705
CTRG_01256	orf19.1476		supercont_3.2:381510-382881	9.47214	1.29689	-2.86863	-7.63844	5e-05	0.000124705
CTRG_01257	orf19.1477		supercont_3.2:382891-383464	166.617	23.7041	-2.81332	-15.9097	5e-05	0.000124705
CTRG_01270			supercont_3.2:407362-408070	15.6592	5.42628	-1.52898	-5.41343	5e-05	0.000124705
CTRG_01273	orf19.1491		supercont_3.2:421310-425453	4.7549	11.7118	1.30047	3.51539	5e-05	0.000124705
CTRG_01274	orf19.1492	PRP39	supercont_3.2:421310-425453	7.85534	16.3887	1.06095	3.47164	5e-05	0.000124705
CTRG_01286	orf19.842	ASR3	supercont_3.2:454716-455145	547.54	138.387	-1.98425	-17.008	5e-05	0.000124705
CTRG_01289	orf19.839		supercont_3.2:460614-462492	6.01458	38.2632	2.66942	11.101	5e-05	0.000124705
CTRG_01291	orf19.2005	REG1	supercont_3.2:467992-470920	104.492	44.7232	-1.2243	-6.03767	5e-05	0.000124705
CTRG_01298	orf19.2012	NOT3	supercont_3.2:480713-482615	31.6774	75.0868	1.24511	6.30177	5e-05	0.000124705
CTRG_01300	orf19.2014	BCY1	supercont_3.2:486690-488055	326.255	117.643	-1.47159	-7.7663	5e-05	0.000124705
CTRG_01303	orf19.5782		supercont_3.2:489938-492311	40.8868	9.04913	-2.17578	-9.98637	5e-05	0.000124705
CTRG_01305	orf19.909	STP4	supercont_3.2:496655-497672	48.8601	191.172	1.96814	11.1111	5e-05	0.000124705
CTRG_01309	orf19.5779	RNR1	supercont_3.2:513141-515739	62.5339	186.702	1.57802	7.50985	5e-05	0.000124705
CTRG_01314	orf19.5785		supercont_3.2:526786-527671	5.76547	18.8018	1.70536	6.27587	5e-05	0.000124705
CTRG_01318	orf19.5792	SMP3	supercont_3.2:537427-538936	4.46812	12.9961	1.54034	5.636	5e-05	0.000124705
CTRG_01328	orf19.5802		supercont_3.2:558849-559884	16.4417	89.4452	2.44364	12.033	5e-05	0.000124705
CTRG_01340	orf19.5804	HYU1	supercont_3.2:573005-576911	22.3234	5.10656	-2.12813	-9.34447	5e-05	0.000124705
CTRG_01344	orf19.5835		supercont_3.2:584661-585507	82.6813	187.019	1.17756	7.01208	5e-05	0.000124705
CTRG_01345	orf19.5834		supercont_3.2:586109-589124	34.0899	75.717	1.15127	5.7042	5e-05	0.000124705
CTRG_01347	orf19.5832	HPT1	supercont_3.2:590718-591360	465.954	1406.69	1.59405	9.84782	5e-05	0.000124705
CTRG_01352	-		supercont_3.2:601154-602855	33.3429	15.9912	-1.0601	-5.06344	5e-05	0.000124705
CTRG_01362	orf19.6365	PTP1	supercont_3.2:624637-625258	212.448	63.3357	-1.74602	-11.3336	5e-05	0.000124705
CTRG_01364	orf19.5815	SCT2	supercont_3.2:628953-631086	87.3841	15.8064	-2.46686	-12.0918	5e-05	0.000124705
CTRG_01365	orf19.5813		supercont_3.2:633340-633883	331.565	81.9703	-2.01612	-14.2854	5e-05	0.000124705
CTRG_01369	orf19.5808		supercont_3.2:639280-640504	12.2164	36.6961	1.58681	7.2787	5e-05	0.000124705
CTRG_01372	orf19.1585	ZRT2	supercont_3.2:643178-644339	44.4578	138.435	1.6387	8.91709	5e-05	0.000124705
CTRG_01385	orf19.1559	HOM2	supercont_3.2:664411-665509	1171.87	224.289	-2.38538	-10.9891	5e-05	0.000124705
CTRG_01386	-	POB3	supercont_3.2:666220-666958	13.0655	0.52108	-4.64811	-9.20494	5e-05	0.000124705
CTRG_01390	orf19.1564		supercont_3.2:674970-675546	513.138	204.32	-1.32852	-9.51254	5e-05	0.000124705
CTRG_01391	orf19.1565		supercont_3.2:675679-677539	44.6465	130.895	1.55179	7.94144	5e-05	0.000124705
CTRG_01392	orf19.1566	UTP21	supercont_3.2:677740-680557	31.5215	136.114	2.11041	10.0611	5e-05	0.000124705
CTRG_01394	orf19.1569	UTP22	supercont_3.2:684091-687610	29.3402	111.058	1.92037	9.05999	5e-05	0.000124705
CTRG_01402	orf19.1578		supercont_3.2:705437-710606	36.8741	131.218	1.83129	7.86558	5e-05	0.000124705
CTRG_01406	orf19.1541		supercont_3.2:719676-722571	0.106579	4.70368	5.46379	8.24098	5e-05	0.000124705
CTRG_01411	orf19.1534		supercont_3.2:739121-740555	74.6587	35.6177	-1.06772	-5.54457	5e-05	0.000124705
CTRG_01432	orf19.1505		supercont_3.2:793996-794521	32.0679	66.4193	1.05047	6.21104	5e-05	0.000124705
CTRG_01433	orf19.1507		supercont_3.2:800645-802373	22.7618	46.8271	1.04073	5.14515	5e-05	0.000124705
CTRG_01434	orf19.1509	ROD1	supercont_3.2:806084-808352	17.0522	38.9696	1.19239	5.73891	5e-05	0.000124705
CTRG_01435	orf19.847	YIM1	supercont_3.2:808481-809567	60.1019	183.634	1.61135	9.00341	5e-05	0.000124705
CTRG_01445	orf19.825	GCD7	supercont_3.2:826723-827836	59.3342	171.467	1.531	8.51107	5e-05	0.000124705
CTRG_01447	orf19.827		supercont_3.2:830446-831088	140.446	68.377	-1.03843	-6.58143	5e-05	0.000124705
CTRG_01455	orf19.813		supercont_3.2:859087-861295	86.6959	521.39	2.58833	10.718	5e-05	0.000124705
CTRG_01458	orf19.3577.1		supercont_3.2:864498-864840	97.3698	34.6667	-1.48993	-11.1103	5e-05	0.000124705
CTRG_01462	orf19.3573	PEX6	supercont_3.2:870727-874180	42.0356	17.3979	-1.2727	-6.11782	5e-05	0.000124705
CTRG_01470	-		supercont_3.2:886658-887324	28.397	12.0504	-1.23666	-5.45866	5e-05	0.000124705
CTRG_01471	-		supercont_3.2:887600-888044	38.0633	14.8348	-1.35941	-6.82416	5e-05	0.000124705
CTRG_01473	orf19.3564	RPC40	supercont_3.2:889667-890681	92.5837	240.26	1.37577	7.90807	5e-05	0.000124705
CTRG_01481	orf19.3556		supercont_3.2:898602-901446	33.6807	79.968	1.2475	6.19152	5e-05	0.000124705
CTRG_01485	orf19.3553	RPF2	supercont_3.2:909406-910531	93.5408	284.566	1.6051	8.94513	5e-05	0.000124705
CTRG_01507	orf19.4118	CNT	supercont_3.2:952787-954614	36.9794	132.911	1.84567	9.37791	5e-05	0.000124705
CTRG_01508	orf19.4119	SPO72	supercont_3.2:956432-961970	8.54019	2.70588	-1.65817	-6.74817	5e-05	0.000124705
CTRG_01512	orf19.5217	TES1	supercont_3.2:967622-968459	24.5177	7.91327	-1.63148	-6.56451	5e-05	0.000124705
CTRG_01513	orf19.5216		supercont_3.2:969002-969896	5.25019	13.5101	1.3636	4.79602	5e-05	0.000124705
CTRG_01521	orf19.5211	IDP1	supercont_3.2:980314-981607	126.497	49.0446	-1.36693	-7.35516	5e-05	0.000124705
CTRG_01524	orf19.5207		supercont_3.2:991440-992724	8.4825	49.7269	2.55146	11.0305	5e-05	0.000124705
CTRG_01525	orf19.5206		supercont_3.2:992926-994486	8.87148	34.2832	1.95026	8.56278	5e-05	0.000124705
CTRG_01526	orf19.5205		supercont_3.2:994514-995954	9.95667	4.89415	-1.0246	-3.67877	5e-05	0.000124705
CTRG_01532	orf19.6886		supercont_3.2:1011094-1012342	17.5367	142.479	3.0223	15.2181	5e-05	0.000124705
CTRG_01536	orf19.6882	OSM1	supercont_3.2:1019970-1021440	570.046	53.4877	-3.4138	-15.7423	5e-05	0.000124705
CTRG_01547	orf19.6873.1		supercont_3.2:1044824-1045046	174.592	542.962	1.63687	32.3022	5e-05	0.000124705
CTRG_01548	orf19.6874		supercont_3.2:1050802-1052686	68.0269	27.2249	-1.32118	-6.61388	5e-05	0.000124705
CTRG_01558	orf19.6866		supercont_3.2:1064865-1065978	17.1455	35.5967	1.05391	5.07927	5e-05	0.000124705
CTRG_01561	orf19.3581		supercont_3.2:1068805-1070173	9.49669	21.081	1.15044	4.96027	5e-05	0.000124705
CTRG_01565	orf19.809		supercont_3.2:1075843-1077274	63.0623	218.968	1.79587	9.47233	5e-05	0.000124705
CTRG_01571	orf19.802	UGA1	supercont_3.2:1086615-1088031	143.317	62.4141	-1.19927	-6.40437	5e-05	0.000124705
CTRG_01572	orf19.801	TBF1	supercont_3.2:1088985-1092141	14.6932	31.8286	1.11517	5.31137	5e-05	0.000124705
CTRG_01573	orf19.799	STE4	supercont_3.2:1093892-1095341	8.6516	24.8132	1.52007	6.54731	5e-05	0.000124705
CTRG_01581	orf19.792		supercont_3.2:1107649-1108582	9.14422	0.863828	-3.40404	-7.49775	5e-05	0.000124705
CTRG_01582	orf19.791	RIM11	supercont_3.2:1109389-1110622	548.351	134.146	-2.03129	-10.3554	5e-05	0.000124705
CTRG_01588	orf19.4519	SUV3	supercont_3.2:1118099-1120316	17.842	52.3592	1.55317	7.59987	5e-05	0.000124705
CTRG_01594	orf19.4506	LYS22	supercont_3.2:1133744-1135031	11.0595	22.5403	1.02722	4.52714	5e-05	0.000124705
CTRG_01599	orf19.4499	RIM2	supercont_3.2:1144907-1145807	28.5336	109.072	1.93454	10.4623	5e-05	0.000124705
CTRG_01605	orf19.4492		supercont_3.2:1154282-1155530	88.5993	347.501	1.97165	10.4943	5e-05	0.000124705
CTRG_01616	orf19.154		supercont_3.2:1180507-1181371	7.08185	43.8356	2.6299	10.7639	5e-05	0.000124705
CTRG_01627	orf19.182		supercont_3.2:1200365-1201670	16.9954	60.9511	1.84251	9.01315	5e-05	0.000124705
CTRG_01631	orf19.4125		supercont_3.2:1207413-1208694	5.42442	13.8934	1.35686	5.04058	5e-05	0.000124705
CTRG_01648	-		supercont_3.2:1245557-1247192	0.87516	2.99809	1.77642	4.05989	5e-05	0.000124705
CTRG_01649	orf19.3539		supercont_3.2:1247397-1248384	7.79237	54.61	2.80903	11.8544	5e-05	0.000124705
CTRG_01650	orf19.3540	MAK5	supercont_3.2:1248791-1250927	18.7539	90.0107	2.26291	11.1843	5e-05	0.000124705
CTRG_01657	orf19.3546	PEX2	supercont_3.2:1264432-1265701	64.51	24.6191	-1.38975	-7.0808	5e-05	0.000124705
CTRG_01658	orf19.3547		supercont_3.2:1265743-1267771	62.0419	221.247	1.83434	9.01475	5e-05	0.000124705
CTRG_01660	orf19.3548.1	WH11	supercont_3.2:1269635-1269836	26063.2	3708.56	-2.81308	-90.487	5e-05	0.000124705
CTRG_01668	orf19.2185	NSA1	supercont_3.2:1280359-1282595	24.2889	132.616	2.44888	10.4722	5e-05	0.000124705
CTRG_01682	orf19.1888		supercont_3.2:1306799-1307798	187.349	53.3918	-1.81103	-10.2705	5e-05	0.000124705
CTRG_01684	orf19.1886	RCL1	supercont_3.2:1310724-1311837	16.1516	164.087	3.34471	16.6936	5e-05	0.000124705
CTRG_01690	orf19.1861		supercont_3.2:1322589-1324467	52.7921	23.0639	-1.19468	-5.92645	5e-05	0.000124705
CTRG_01691	orf19.1862		supercont_3.2:1325712-1326078	986.848	84.4829	-3.5461	-32.3913	5e-05	0.000124705
CTRG_01692	-		supercont_3.2:1326129-1326498	33.0721	3.83509	-3.10828	-12.0002	5e-05	0.000124705
CTRG_01693	-		supercont_3.2:1327061-1327880	0.216414	0	#NAME?	#NAME?	5e-05	0.000124705
CTRG_01697	orf19.1867		supercont_3.2:1333222-1334470	15.2077	1.53168	-3.31162	-9.30569	5e-05	0.000124705
CTRG_01698	orf19.1868	RNR22	supercont_3.2:1334903-1336067	226.654	22.708	-3.31922	-17.2633	5e-05	0.000124705
CTRG_01711	orf19.2210		supercont_3.2:1358973-1361082	13.5679	5.54728	-1.29035	-5.21683	5e-05	0.000124705
CTRG_01712	orf19.2209	YVC1	supercont_3.2:1364417-1366445	75.7889	34.7929	-1.12319	-5.6873	5e-05	0.000124705
CTRG_01718	orf19.1902	NOC4	supercont_3.2:1385990-1387670	21.6594	131.117	2.59778	13.125	5e-05	0.000124705
CTRG_01719	orf19.1901	MCM3	supercont_3.2:1387924-1390600	24.987	54.1258	1.11514	5.47994	5e-05	0.000124705
CTRG_01720	orf19.1900		supercont_3.2:1390868-1392398	10.7839	22.771	1.07832	4.81815	5e-05	0.000124705
CTRG_01727	orf19.2287	RPA12	supercont_3.2:1406876-1407248	77.8951	340.117	2.12643	18.5626	5e-05	0.000124705
CTRG_01728	orf19.2286		supercont_3.2:1407359-1408322	155.275	327.076	1.0748	6.33893	5e-05	0.000124705
CTRG_01736	orf19.2277	TPK2	supercont_3.2:1422814-1424092	275.789	79.3005	-1.79817	-9.65638	5e-05	0.000124705
CTRG_01743	orf19.2269		supercont_3.2:1437909-1438656	691.044	217.445	-1.66813	-10.3238	5e-05	0.000124705
CTRG_01747	orf19.2266		supercont_3.2:1450057-1452616	9.71651	20.9261	1.10679	5.02522	5e-05	0.000124705
CTRG_01751	orf19.2262		supercont_3.2:1457032-1458040	109.796	20.1039	-2.44927	-12.5501	5e-05	0.000124705
CTRG_01753	orf19.2260		supercont_3.2:1459322-1460123	6.89174	28.7985	2.06306	8.16437	5e-05	0.000124705
CTRG_01757	orf19.2256		supercont_3.2:1464475-1465159	101.675	227.89	1.16438	7.49521	5e-05	0.000124705
CTRG_01759	orf19.2252		supercont_3.2:1467963-1469514	0	0.842192	inf	#NAME?	5e-05	0.000124705
CTRG_01761	orf19.2251	AAH1	supercont_3.2:1472825-1473893	35.2116	150.708	2.09764	11.5194	5e-05	0.000124705
CTRG_01764	orf19.2248	ARE2	supercont_3.2:1477686-1479501	38.5836	13.1942	-1.54808	-7.27809	5e-05	0.000124705
CTRG_01765			supercont_3.2:1480106-1481870	33.4855	8.19436	-2.03084	-8.85661	5e-05	0.000124705
CTRG_01766	orf19.2247		supercont_3.2:1482401-1483898	0.136774	2.02834	3.89043	5.22966	5e-05	0.000124705
CTRG_01769	orf19.4088		supercont_3.2:1487240-1488047	286.855	129.599	-1.14627	-7.08397	5e-05	0.000124705
CTRG_01774	orf19.23	RTA3	supercont_3.2:1493438-1494824	12.8896	28.3447	1.13688	5.24845	5e-05	0.000124705
CTRG_01783	orf19.18	IMH3	supercont_3.2:1522977-1524000	416.692	1062.9	1.35095	6.43417	5e-05	0.000124705
CTRG_01784			supercont_3.2:1524307-1524775	293.166	731.567	1.31927	10.8819	5e-05	0.000124705
CTRG_01790	orf19.5500	MAK16	supercont_3.2:1535114-1536014	20.9335	226.676	3.43675	18.061	5e-05	0.000124705
CTRG_01795	orf19.1224	FRP3	supercont_3.2:1544081-1544915	221.929	74.2605	-1.57943	-9.46431	5e-05	0.000124705
CTRG_01797	orf19.81		supercont_3.2:1550627-1551305	34.2408	112.089	1.71085	9.8427	5e-05	0.000124705
CTRG_01801	orf19.25		supercont_3.2:1559892-1560918	23.7128	78.6599	1.72996	8.9704	5e-05	0.000124705
CTRG_01803	orf19.2183	KRE30	supercont_3.2:1562597-1564427	236.301	576.988	1.28791	5.37848	5e-05	0.000124705
CTRG_01808	orf19.225		supercont_3.2:1583000-1584017	111.847	29.8642	-1.90503	-10.2748	5e-05	0.000124705
CTRG_01809	orf19.2175		supercont_3.2:1584536-1585637	13.7272	6.41341	-1.09787	-4.12522	5e-05	0.000124705
CTRG_01811	orf19.2173	MAF1	supercont_3.2:1588234-1589224	206.41	40.7085	-2.34211	-13.1641	5e-05	0.000124705
CTRG_01812	orf19.2172	ARA1	supercont_3.2:1589959-1590940	164.453	57.3269	-1.52039	-8.61659	5e-05	0.000124705
CTRG_01815	orf19.2167		supercont_3.2:1598147-1599245	38.2625	187.535	2.29315	12.5555	5e-05	0.000124705
CTRG_01821	orf19.1354	UCF1	supercont_3.2:1607402-1608008	3953.63	75.6401	-5.70788	-27.9078	5e-05	0.000124705
CTRG_01828	-		supercont_3.2:1616645-1617068	50.1318	11.2514	-2.15562	-10.6608	5e-05	0.000124705
CTRG_01829	orf19.1349		supercont_3.2:1617285-1617732	9.84935	2.59136	-1.92632	-5.90953	5e-05	0.000124705
CTRG_01834	orf19.1434		supercont_3.2:1622663-1624823	7.2022	15.339	1.0907	4.64	5e-05	0.000124705
CTRG_01835	orf19.1433		supercont_3.2:1625623-1626814	1.10662	6.35278	2.52123	6.07754	5e-05	0.000124705
CTRG_01842	orf19.3630	RRP8	supercont_3.2:1640708-1641920	27.7939	147.447	2.40736	12.7954	5e-05	0.000124705
CTRG_01846	orf19.3626		supercont_3.2:1651354-1653280	5.0821	22.8715	2.17006	8.678	5e-05	0.000124705
CTRG_01850	-		supercont_3.2:1657937-1660232	17.2772	38.7479	1.16524	5.61643	5e-05	0.000124705
CTRG_01851	-		supercont_3.2:1660653-1661235	14.0772	30.9898	1.13843	5.27225	5e-05	0.000124705
CTRG_01859	orf19.3615		supercont_3.2:1689851-1691159	52.161	15.116	-1.78689	-8.54636	5e-05	0.000124705
CTRG_01861	orf19.3612	PST2	supercont_3.2:1692895-1693498	345.274	37.4819	-3.20348	-19.867	5e-05	0.000124705
CTRG_01864	orf19.3610		supercont_3.2:1697314-1699129	25.9057	8.70831	-1.57281	-6.89257	5e-05	0.000124705
CTRG_01866	orf19.3609	UTP15	supercont_3.2:1701565-1702840	17.5557	111.506	2.66711	13.4031	5e-05	0.000124705
CTRG_01869	orf19.1598	ERG24	supercont_3.2:1708049-1708877	58.0391	24.9486	-1.21806	-6.40513	5e-05	0.000124705
CTRG_01871	orf19.563	RRP15	supercont_3.2:1710539-1711322	20.9899	127.792	2.60603	13.6538	5e-05	0.000124705
CTRG_01873	orf19.4097		supercont_3.2:1713658-1716310	9.08961	24.078	1.40543	6.36673	5e-05	0.000124705
CTRG_01877	orf19.4093	PES1	supercont_3.2:1719218-1721012	70.2201	306.673	2.12674	10.3883	5e-05	0.000124705
CTRG_01884	orf19.2244		supercont_3.2:1728364-1729324	157.108	74.6046	-1.07442	-6.1754	5e-05	0.000124705
CTRG_01885	orf19.2242	PRB1	supercont_3.2:1729782-1731195	163.122	13.9297	-3.54972	-17.1944	5e-05	0.000124705
CTRG_01888	orf19.3151		supercont_3.2:1733959-1734994	6.20372	1.23325	-2.33067	-5.70086	5e-05	0.000124705
CTRG_01889	orf19.3150	GRE2	supercont_3.2:1735409-1736426	112.148	41.4704	-1.43525	-7.93423	5e-05	0.000124705
CTRG_01893	orf19.2227		supercont_3.2:1744250-1745417	10.2471	22.7624	1.15144	4.98563	5e-05	0.000124705
CTRG_01894	orf19.2228		supercont_3.2:1745841-1746915	61.4573	30.4436	-1.01344	-5.32276	5e-05	0.000124705
CTRG_01907	orf19.4309	GRP2	supercont_3.2:1773214-1774240	0.709969	6.36414	3.16414	6.80327	5e-05	0.000124705
CTRG_01912	orf19.29		supercont_3.2:1788463-1789330	3.91498	10.4823	1.42088	4.55507	5e-05	0.000124705
CTRG_01914	orf19.27		supercont_3.2:1790863-1792045	20.7435	5.66412	-1.87274	-7.19297	5e-05	0.000124705
CTRG_01920	orf19.4066		supercont_3.2:1801386-1803813	62.4122	26.2674	-1.24855	-6.17487	5e-05	0.000124705
CTRG_01928	orf19.5338	GAL4	supercont_3.2:1841257-1842208	24.1879	48.9638	1.01743	5.24337	5e-05	0.000124705
CTRG_01930	orf19.5335	SGS1	supercont_3.2:1846412-1850096	6.02683	12.1535	1.0119	4.42927	5e-05	0.000124705
CTRG_01931	orf19.5334		supercont_3.2:1852657-1853422	523.715	152.617	-1.77887	-10.9747	5e-05	0.000124705
CTRG_01949	orf19.3608		supercont_3.2:1889254-1893715	4.33438	10.2946	1.24799	3.7105	5e-05	0.000124705
CTRG_01950	orf19.3585		supercont_3.2:1893794-1894469	77.8184	199.559	1.35863	8.67242	5e-05	0.000124705
CTRG_01955	orf19.215		supercont_3.2:1915039-1916761	26.38	12.7793	-1.04564	-4.85925	5e-05	0.000124705
CTRG_01956	orf19.2907.1		supercont_3.2:1916996-1917293	43.5511	124.64	1.51699	13.6776	5e-05	0.000124705
CTRG_01958	orf19.212	VPS28	supercont_3.2:1918461-1919211	112.636	48.1452	-1.2262	-7.20428	5e-05	0.000124705
CTRG_01961	orf19.209	DFG10	supercont_3.2:1921922-1922762	33.8113	12.2659	-1.46285	-6.60743	5e-05	0.000124705
CTRG_01974	orf19.2184		supercont_3.2:1951933-1952812	182.45	49.7764	-1.87397	-10.9121	5e-05	0.000124705
CTRG_01975	orf19.4080		supercont_3.2:1953565-1954435	6.87337	17.338	1.33485	5.08585	5e-05	0.000124705
CTRG_01977	orf19.4078		supercont_3.2:1955708-1956608	39.346	100.828	1.3576	7.56213	5e-05	0.000124705
CTRG_01980	orf19.1360		supercont_3.2:1964052-1964529	22.3403	70.7366	1.66281	9.43126	5e-05	0.000124705
CTRG_01983	orf19.1362	SMM1	supercont_3.2:1966189-1967476	17.5511	77.5506	2.14358	10.6187	5e-05	0.000124705
CTRG_01991	orf19.1368		supercont_3.2:1983785-1985714	33.9773	9.51114	-1.83688	-8.2575	5e-05	0.000124705
CTRG_01992	orf19.1604		supercont_3.2:1990907-1993796	54.4542	26.5062	-1.03871	-5.09595	5e-05	0.000124705
CTRG_01999	orf19.1388		supercont_3.2:2006267-2006951	36.2135	223.325	2.62455	15.5806	5e-05	0.000124705
CTRG_02003	orf19.1382	YEA4	supercont_3.2:2011037-2012024	3.4153	12.0554	1.8196	5.82536	5e-05	0.000124705
CTRG_02004	orf19.1381		supercont_3.2:2012080-2013472	140.31	27.8565	-2.33253	-12.2061	5e-05	0.000124705
CTRG_02014	orf19.1753	PUS7	supercont_3.2:2038722-2040840	11.1502	65.8962	2.56313	12.1694	5e-05	0.000124705
CTRG_02032	orf19.1743	ACS1	supercont_3.2:2079038-2081063	364.786	71.2699	-2.35568	-10.797	5e-05	0.000124705
CTRG_02036	orf19.5365		supercont_3.2:2088493-2092183	7.8779	23.8654	1.59904	7.31347	5e-05	0.000124705
CTRG_02037	orf19.5364		supercont_3.2:2092701-2093655	11.4384	34.546	1.59463	7.15012	5e-05	0.000124705
CTRG_02041	orf19.5360	RPC11	supercont_3.2:2097528-2097864	94.081	207.638	1.14209	11.1084	5e-05	0.000124705
CTRG_02042	orf19.5358		supercont_3.2:2098089-2100255	12.1866	24.9253	1.03232	4.78303	5e-05	0.000124705
CTRG_02044	orf19.5356		supercont_3.2:2103889-2106655	27.2289	89.4039	1.7152	8.37963	5e-05	0.000124705
CTRG_02045	orf19.5353		supercont_3.2:2106659-2107535	4.55616	13.4299	1.55956	5.29871	5e-05	0.000124705
CTRG_02048	orf19.5348	TPS3	supercont_3.2:2111414-2114577	140.425	34.1663	-2.03915	-9.6095	5e-05	0.000124705
CTRG_02053	orf19.5342		supercont_3.2:2123844-2125572	13.9178	5.89372	-1.23968	-4.91225	5e-05	0.000124705
CTRG_02064	orf19.1760	RAS1	supercont_3.2:2149114-2149936	569.359	232.337	-1.29312	-7.81866	5e-05	0.000124705
CTRG_02074	orf19.1401	EAP1	supercont_3.2:2170814-2171852	17.7035	8.57852	-1.04523	-4.23145	5e-05	0.000124705
CTRG_02079	orf19.1404		supercont_3.2:2189055-2189814	16.1438	79.5507	2.3009	11.4266	5e-05	0.000124705
CTRG_02083	orf19.1772		supercont_3.2:2201360-2203973	24.5445	54.4756	1.15021	5.65296	5e-05	0.000124705
CTRG_02096	orf19.1356		supercont_3.2:2235261-2236401	214.049	85.5112	-1.32376	-7.4179	5e-05	0.000124705
CTRG_02099	orf19.1365		supercont_3.2:2239504-2241031	0.440244	3.19212	2.85814	5.59256	5e-05	0.000124705
CTRG_02105	orf19.5626		supercont_3.2:2255238-2256126	154.787	35.6032	-2.12021	-11.948	5e-05	0.000124705
CTRG_02106	orf19.5625		supercont_3.2:2259802-2260252	22.4971	7.07606	-1.66872	-6.79081	5e-05	0.000124705
CTRG_02108	orf19.5622	GLC3	supercont_3.2:2262861-2264880	436.977	81.1065	-2.42967	-10.7775	5e-05	0.000124705
CTRG_02109	orf19.5621		supercont_3.2:2265383-2268029	21.0525	10.2272	-1.04159	-4.76041	5e-05	0.000124705
CTRG_02117	orf19.5704		supercont_3.2:2286110-2288372	14.3661	60.4916	2.07406	10.0682	5e-05	0.000124705
CTRG_02120	orf19.5630	APA2	supercont_3.2:2296115-2297057	250.201	95.3065	-1.39244	-8.13949	5e-05	0.000124705
CTRG_02124	-		supercont_3.3:204-1509	2.23707	9.65568	2.10977	6.28921	5e-05	0.000124705
CTRG_02138	orf19.1667		supercont_3.3:30214-33631	15.735	7.56582	-1.05641	-4.72242	5e-05	0.000124705
CTRG_02142	orf19.1673	PPT1	supercont_3.3:44287-45544	30.8019	62.8413	1.02869	5.3211	5e-05	0.000124705
CTRG_02151	orf19.1683	PPH21	supercont_3.3:60885-61983	347.135	172.595	-1.0081	-5.6781	5e-05	0.000124705
CTRG_02156	orf19.1687		supercont_3.3:76266-78567	34.6119	155.771	2.17009	10.5658	5e-05	0.000124705
CTRG_02157	-		supercont_3.3:80528-82301	2.92574	11.9765	2.03333	6.94501	5e-05	0.000124705
CTRG_02162	orf19.1697		supercont_3.3:97072-98134	84.0019	181.402	1.1107	6.31265	5e-05	0.000124705
CTRG_02170	orf19.1708		supercont_3.3:112784-113342	10.483	79.5825	2.9244	13.6626	5e-05	0.000124705
CTRG_02178	orf19.1719	SGA1	supercont_3.3:133143-134724	37.2191	7.74538	-2.26463	-9.56859	5e-05	0.000124705
CTRG_02180	orf19.1721	NCE103	supercont_3.3:138744-139557	237.956	727.929	1.6131	9.51781	5e-05	0.000124705
CTRG_02185	-		supercont_3.3:156931-158403	52.1588	21.5165	-1.27747	-4.93374	5e-05	0.000124705
CTRG_02186	-		supercont_3.3:158407-161674	26.398	10.7589	-1.29489	-6.04171	5e-05	0.000124705
CTRG_02196	-		supercont_3.3:183258-186303	2.44463	14.9654	2.61395	9.56642	5e-05	0.000124705
CTRG_02197	-		supercont_3.3:186498-190716	21.4207	67.5955	1.65792	7.89856	5e-05	0.000124705
CTRG_02204	orf19.3778		supercont_3.3:205346-206888	29.6081	122.272	2.04603	10.6088	5e-05	0.000124705
CTRG_02219	orf19.7434	GLG2	supercont_3.3:247085-248345	189.93	88.8208	-1.0965	-6.0623	5e-05	0.000124705
CTRG_02222	orf19.7427		supercont_3.3:256348-257551	10.0007	29.5471	1.56292	6.84885	5e-05	0.000124705
CTRG_02224	orf19.7425		supercont_3.3:259509-260781	6.27265	19.1422	1.60961	6.31918	5e-05	0.000124705
CTRG_02233	orf19.7404		supercont_3.3:292131-293130	80.0517	38.7188	-1.0479	-5.69343	5e-05	0.000124705
CTRG_02242	orf19.7413	MMS21	supercont_3.3:306270-307089	12.9343	32.0901	1.31092	5.96106	5e-05	0.000124705
CTRG_02247	orf19.7422		supercont_3.3:311975-313040	14.0375	98.4949	2.81077	13.508	5e-05	0.000124705
CTRG_02248	orf19.7392		supercont_3.3:313473-315471	200.515	422.255	1.07441	4.66829	5e-05	0.000124705
CTRG_02252	orf19.7397		supercont_3.3:324988-327274	44.2641	20.956	-1.07877	-5.2724	5e-05	0.000124705
CTRG_02253	orf19.7424	NSA2	supercont_3.3:327344-328130	110.44	411.211	1.89661	11.5965	5e-05	0.000124705
CTRG_02256	orf19.7388	PBS2	supercont_3.3:337127-338912	96.6093	38.6074	-1.32329	-6.78811	5e-05	0.000124705
CTRG_02257	orf19.7387	ELP3	supercont_3.3:339128-340772	31.2765	82.9207	1.40665	7.22677	5e-05	0.000124705
CTRG_02260	orf19.7384	NOG1	supercont_3.3:345288-347211	67.5088	275.451	2.02865	9.84683	5e-05	0.000124705
CTRG_02274	-		supercont_3.3:401630-402437	7.47366	22.0584	1.56144	6.16148	5e-05	0.000124705
CTRG_02275	orf19.7366		supercont_3.3:403533-404025	9.92036	34.0848	1.78066	7.9138	5e-05	0.000124705
CTRG_02281	orf19.7361		supercont_3.3:416725-418015	8.64601	25.9192	1.58392	6.76029	5e-05	0.000124705
CTRG_02290	orf19.5905		supercont_3.3:443130-443424	82.9593	463.076	2.48077	27.9611	5e-05	0.000124705
CTRG_02293	-		supercont_3.3:449073-452148	11.8111	2.32315	-2.34599	-8.46595	5e-05	0.000124705
CTRG_02294	orf19.5908	TEC1	supercont_3.3:467018-469367	1.04344	3.15044	1.5942	4.13428	5e-05	0.000124705
CTRG_02297	orf19.5912	MAK21	supercont_3.3:483130-486178	38.5437	137.657	1.83651	8.72963	5e-05	0.000124705
CTRG_02302	-		supercont_3.3:497959-498421	44.6619	18.0345	-1.30828	-6.87364	5e-05	0.000124705
CTRG_02303	orf19.5894		supercont_3.3:498471-499626	17.825	8.78151	-1.02136	-4.1997	5e-05	0.000124705
CTRG_02311	orf19.5885		supercont_3.3:515633-516014	1103.92	2797.22	1.34136	12.7926	5e-05	0.000124705
CTRG_02312	orf19.5884		supercont_3.3:516306-519681	9.43302	41.4919	2.13704	10.0574	5e-05	0.000124705
CTRG_02317	orf19.5873	POL1	supercont_3.3:528277-532699	13.3999	28.9569	1.11168	5.25946	5e-05	0.000124705
CTRG_02324	orf19.5864	URK1	supercont_3.3:545640-547281	23.4255	53.7451	1.19805	5.98746	5e-05	0.000124705
CTRG_02331	orf19.344		supercont_3.3:558869-559565	37.6474	137.78	1.87175	10.9628	5e-05	0.000124705
CTRG_02332	orf19.345		supercont_3.3:561844-563320	110.937	25.1385	-2.14177	-11.0635	5e-05	0.000124705
CTRG_02333	orf19.346		supercont_3.3:563447-563966	431.349	48.2333	-3.16075	-21.4715	5e-05	0.000124705
CTRG_02334	orf19.5959	NOP14	supercont_3.3:566283-567960	14.7766	116.822	2.98293	14.6316	5e-05	0.000124705
CTRG_02335	-		supercont_3.3:568046-568682	10.3754	93.7497	3.17565	14.5973	5e-05	0.000124705
CTRG_02350	orf19.6972	SMI1B	supercont_3.3:602052-603504	8.98603	21.5354	1.26095	5.42328	5e-05	0.000124705
CTRG_02358	orf19.6983		supercont_3.3:627471-628176	81.07	34.9034	-1.2158	-6.91593	5e-05	0.000124705
CTRG_02361	-		supercont_3.3:639343-640531	8.76088	2.34743	-1.89999	-5.57099	5e-05	0.000124705
CTRG_02372	orf19.1655.3		supercont_3.3:665347-665515	6795.22	2915.62	-1.22072	-74.2011	5e-05	0.000124705
CTRG_02376	orf19.1653		supercont_3.3:672068-672644	48.2389	2.77288	-4.12074	-13.5926	5e-05	0.000124705
CTRG_02384	orf19.1646		supercont_3.3:688274-690815	18.9807	110.142	2.53676	12.2468	5e-05	0.000124705
CTRG_02386	orf19.1642		supercont_3.3:692059-692674	21.2419	236.366	3.47604	19.0844	5e-05	0.000124705
CTRG_02389	orf19.1638		supercont_3.3:696798-699372	12.0605	5.32639	-1.17906	-4.84275	5e-05	0.000124705
CTRG_02390	orf19.1637		supercont_3.3:699386-700328	128.639	58.0989	-1.14674	-6.549	5e-05	0.000124705
CTRG_02393	orf19.1634		supercont_3.3:704465-705710	66.4688	32.2428	-1.0437	-5.46941	5e-05	0.000124705
CTRG_02394	orf19.1633	UTP4	supercont_3.3:705989-708200	21.7414	106.493	2.29224	11.2996	5e-05	0.000124705
CTRG_02395	orf19.1632		supercont_3.3:708341-709565	113.928	37.2144	-1.61419	-8.66937	5e-05	0.000124705
CTRG_02399	orf19.1624		supercont_3.3:719540-721922	29.4307	65.4098	1.15219	5.73859	5e-05	0.000124705
CTRG_02404	orf19.1621	GPA2	supercont_3.3:729717-730731	176.596	87.5758	-1.01185	-5.80815	5e-05	0.000124705
CTRG_02412	orf19.5604	MDR1	supercont_3.3:753774-755433	0.126609	2.57126	4.34403	6.09081	5e-05	0.000124705
CTRG_02414	orf19.1609		supercont_3.3:757865-759662	20.1832	127.196	2.65582	13.2318	5e-05	0.000124705
CTRG_02427	-		supercont_3.3:782205-783285	101.539	27.8209	-1.8678	-9.91589	5e-05	0.000124705
CTRG_02430	orf19.6998	GTT1	supercont_3.3:787215-787551	296.403	115.014	-1.36575	-13.9416	5e-05	0.000124705
CTRG_02435	orf19.238	CCP1	supercont_3.3:798231-799311	156.568	44.737	-1.80725	-10.0344	5e-05	0.000124705
CTRG_02442	orf19.244	DCG1	supercont_3.3:811223-811919	11.736	2.80902	-2.0628	-6.19886	5e-05	0.000124705
CTRG_02444			supercont_3.3:815208-819948	1.6637	0.686796	-1.27644	-3.41073	5e-05	0.000124705
CTRG_02446	orf19.2197		supercont_3.3:821706-823197	7.58898	3.24473	-1.22581	-3.96893	5e-05	0.000124705
CTRG_02449	orf19.7369		supercont_3.3:828725-829919	9.94303	35.8362	1.84966	8.15583	5e-05	0.000124705
CTRG_02452	orf19.7357		supercont_3.3:836185-837220	121.283	42.5245	-1.51201	-8.37019	5e-05	0.000124705
CTRG_02453	orf19.7355	SSN8	supercont_3.3:838957-840166	56.032	26.5846	-1.07566	-5.50897	5e-05	0.000124705
CTRG_02456	orf19.7350	RCT1	supercont_3.3:845962-846529	495.627	216.654	-1.19386	-8.57369	5e-05	0.000124705
CTRG_02457	orf19.7349	CHS4	supercont_3.3:848238-850380	42.7974	85.987	1.00659	5.13021	5e-05	0.000124705
CTRG_02472	orf19.349		supercont_3.3:878387-880259	175.356	71.4747	-1.29478	-6.65683	5e-05	0.000124705
CTRG_02475	orf19.6950		supercont_3.3:885367-886405	4.95841	1.20243	-2.04393	-4.87534	5e-05	0.000124705
CTRG_02482	orf19.5925		supercont_3.3:905008-906091	23.3508	10.4426	-1.16099	-5.02384	5e-05	0.000124705
CTRG_02498	orf19.5942		supercont_3.3:936146-937595	4.77234	12.2322	1.35792	4.9529	5e-05	0.000124705
CTRG_02506	orf19.6005	HGT5	supercont_3.3:971833-973783	22.6807	10.1091	-1.16581	-5.25409	5e-05	0.000124705
CTRG_02514	-		supercont_3.3:993689-995090	30.8243	11.1719	-1.46419	-6.61853	5e-05	0.000124705
CTRG_02515	orf19.6003		supercont_3.3:996515-998081	7.62603	15.732	1.0447	4.31136	5e-05	0.000124705
CTRG_02522	orf19.5991		supercont_3.3:1034781-1037571	29.4712	114.575	1.95891	9.4716	5e-05	0.000124705
CTRG_02524	orf19.5987		supercont_3.3:1040974-1042279	50.3842	201.713	2.00126	10.6766	5e-05	0.000124705
CTRG_02529	orf19.5975	TRY4	supercont_3.3:1057917-1058568	85.1098	27.2662	-1.64221	-9.12149	5e-05	0.000124705
CTRG_02530	orf19.5976		supercont_3.3:1060582-1061833	90.7628	18.9965	-2.25637	-11.3946	5e-05	0.000124705
CTRG_02537	orf19.5961		supercont_3.3:1070581-1071208	177.136	52.3406	-1.75885	-11.0738	5e-05	0.000124705
CTRG_02538	orf19.5960	NCE102	supercont_3.3:1073244-1073757	1236.22	536.668	-1.20384	-9.0732	5e-05	0.000124705
CTRG_02539	orf19.347	RSN1	supercont_3.3:1075575-1075974	415.557	39.7489	-3.38606	-24.965	5e-05	0.000124705
CTRG_02540	orf19.348	SKN2	supercont_3.3:1077517-1079713	4.60557	1.61189	-1.51463	-4.39917	5e-05	0.000124705
CTRG_02542	orf19.6955	HBR3	supercont_3.3:1082306-1083722	38.7117	150.782	1.96162	10.3223	5e-05	0.000124705
CTRG_02543	orf19.251		supercont_3.3:1084048-1084756	12.835	1.90179	-2.75465	-7.62602	5e-05	0.000124705
CTRG_02544	orf19.255	ZCF1	supercont_3.3:1086897-1090479	3.48646	1.58292	-1.13917	-3.61831	5e-05	0.000124705
CTRG_02546	orf19.259		supercont_3.3:1094966-1095668	9.67324	20.745	1.1007	4.51329	5e-05	0.000124705
CTRG_02547	orf19.260	SLD1	supercont_3.3:1095725-1097450	67.9917	30.4348	-1.15964	-5.88979	5e-05	0.000124705
CTRG_02549	orf19.262	SMC3	supercont_3.3:1101997-1105579	6.10649	17.0304	1.4797	6.5078	5e-05	0.000124705
CTRG_02566	-		supercont_3.3:1153841-1156064	9.34383	4.10727	-1.18584	-4.44813	5e-05	0.000124705
CTRG_02570	orf19.296		supercont_3.3:1159310-1159724	48.0802	15.6843	-1.61612	-8.60778	5e-05	0.000124705
CTRG_02571	orf19.291		supercont_3.3:1159937-1160834	101.692	26.3592	-1.94783	-10.3956	5e-05	0.000124705
CTRG_02573	orf19.288	MET13	supercont_3.3:1165790-1167620	25.9729	12.206	-1.08941	-5.04407	5e-05	0.000124705
CTRG_02576	orf19.918	CDR11	supercont_3.3:1169769-1174188	54.3913	27.0654	-1.00693	-4.89113	5e-05	0.000124705
CTRG_02592	orf19.2805	PEX8	supercont_3.3:1207786-1209760	34.5147	10.9587	-1.65514	-7.62051	5e-05	0.000124705
CTRG_02601	orf19.320		supercont_3.3:1231167-1232166	13.6775	32.8551	1.26431	5.84458	5e-05	0.000124705
CTRG_02602	orf19.342	BMT7	supercont_3.3:1233888-1235859	0.629353	2.47218	1.97384	4.33632	5e-05	0.000124705
CTRG_02608	orf19.5854	SBP1	supercont_3.3:1252419-1253217	709.076	324.528	-1.1276	-6.74723	5e-05	0.000124705
CTRG_02610	orf19.321		supercont_3.3:1259949-1261731	25.1176	11.6416	-1.10941	-5.08901	5e-05	0.000124705
CTRG_02611	orf19.2803	HEM13	supercont_3.3:1263130-1264102	2833.41	261.295	-3.43879	-12.7112	5e-05	0.000124705
CTRG_02618	orf19.6396		supercont_3.3:1274774-1278971	15.2543	6.96896	-1.1302	-5.07199	5e-05	0.000124705
CTRG_02620	orf19.6973		supercont_3.3:1280485-1284013	35.6505	15.6407	-1.18862	-5.68095	5e-05	0.000124705
CTRG_02626	orf19.6929		supercont_3.3:1296378-1296909	64.615	178.768	1.46815	10.0064	5e-05	0.000124705
CTRG_02631	orf19.6155		supercont_3.3:1315820-1318121	20.4819	43.9987	1.10311	5.38847	5e-05	0.000124705
CTRG_02640	orf19.6160		supercont_3.3:1336475-1339022	155.985	62.1497	-1.32758	-6.49184	5e-05	0.000124705
CTRG_02651	orf19.1988	CDC45	supercont_3.3:1358269-1359949	12.142	28.6332	1.23768	5.71503	5e-05	0.000124705
CTRG_02652	orf19.2633	HGT14	supercont_3.3:1361617-1363393	36.678	14.798	-1.30951	-6.21592	5e-05	0.000124705
CTRG_02653	orf19.3704		supercont_3.3:1364264-1366091	9.00909	56.2721	2.64297	11.9555	5e-05	0.000124705
CTRG_02655	orf19.3705	PTC6	supercont_3.3:1367188-1368475	63.6062	30.2802	-1.07079	-5.53385	5e-05	0.000124705
CTRG_02659	orf19.3707	YHB1	supercont_3.3:1375433-1376618	962.412	73.2127	-3.71649	-16.9627	5e-05	0.000124705
CTRG_02660	orf19.3710	YHB5	supercont_3.3:1379440-1380613	25.5581	61.5491	1.26796	6.50074	5e-05	0.000124705
CTRG_02662	orf19.6282		supercont_3.3:1383097-1385959	23.0009	1.86586	-3.62378	-12.4533	5e-05	0.000124705
CTRG_02669	orf19.6291		supercont_3.3:1401806-1405007	10.5021	27.6538	1.39681	6.5102	5e-05	0.000124705
CTRG_02670	orf19.607		supercont_3.3:1408111-1411243	4.8578	10.4887	1.11047	4.59124	5e-05	0.000124705
CTRG_02673	orf19.577		supercont_3.3:1413464-1415459	40.4954	16.8881	-1.26175	-6.07878	5e-05	0.000124705
CTRG_02675	orf19.6297		supercont_3.3:1416753-1418067	24.5724	77.9746	1.66596	8.56204	5e-05	0.000124705
CTRG_02676	orf19.6298	SPB4	supercont_3.3:1418216-1419878	8.92418	58.9732	2.72427	12.1983	5e-05	0.000124705
CTRG_02686	orf19.4143		supercont_3.3:1443896-1444466	12.2478	84.7679	2.791	13.4785	5e-05	0.000124705
CTRG_02692	orf19.2643	RPO26	supercont_3.3:1453547-1454189	137.869	303.502	1.13841	7.6256	5e-05	0.000124705
CTRG_02695	orf19.2646	ZCF13	supercont_3.3:1458035-1461821	19.7623	9.3521	-1.07939	-4.94774	5e-05	0.000124705
CTRG_02696	orf19.2647	ZCF14	supercont_3.3:1462164-1465329	22.7154	11.1281	-1.02946	-4.76935	5e-05	0.000124705
CTRG_02701	orf19.2655	BUB3	supercont_3.3:1475169-1476240	101.529	8.29697	-3.61316	-15.6859	5e-05	0.000124705
CTRG_02702	orf19.2649	PCL1	supercont_3.3:1479104-1480064	14.0578	35.3483	1.33027	6.19194	5e-05	0.000124705
CTRG_02707	orf19.2654	RMS1	supercont_3.3:1489554-1491051	8.18216	31.3731	1.93898	8.34781	5e-05	0.000124705
CTRG_02708			supercont_3.3:1491968-1493039	19.1446	1.81516	-3.39877	-9.87002	5e-05	0.000124705
CTRG_02714	orf19.3215		supercont_3.3:1509371-1509815	348.35	166.526	-1.06479	-8.81123	5e-05	0.000124705
CTRG_02716	orf19.4136	YBL053	supercont_3.3:1513330-1517224	7.76657	17.6271	1.18244	5.35673	5e-05	0.000124705
CTRG_02717	orf19.5757		supercont_3.3:1517826-1518726	116.385	55.505	-1.06821	-6.10326	5e-05	0.000124705
CTRG_02719	orf19.5592		supercont_3.3:1521471-1523511	6.9736	1.14796	-2.60283	-7.11169	5e-05	0.000124705
CTRG_02720	orf19.5722		supercont_3.3:1524195-1525866	19.4629	45.5127	1.22554	6.0018	5e-05	0.000124705
CTRG_02723	orf19.5725		supercont_3.3:1530560-1532543	17.326	8.34215	-1.05445	-4.5803	5e-05	0.000124705
CTRG_02725	orf19.5728		supercont_3.3:1533489-1535061	2.09544	7.31393	1.80339	5.33852	5e-05	0.000124705
CTRG_02726	orf19.5732	NOG2	supercont_3.3:1537782-1539954	28.863	215.335	2.89929	11.6255	5e-05	0.000124705
CTRG_02737	orf19.5720		supercont_3.3:1557611-1559030	27.7002	6.8917	-2.00696	-8.26993	5e-05	0.000124705
CTRG_02750	-		supercont_3.3:1584879-1585329	56.3007	28.0228	-1.00655	-5.94267	5e-05	0.000124705
CTRG_02755	orf19.1091		supercont_3.3:1594870-1596736	6.40318	44.7553	2.8052	11.8291	5e-05	0.000124705
CTRG_02756	orf19.1089	PEX11	supercont_3.3:1597389-1598085	105.97	36.9924	-1.51836	-8.79308	5e-05	0.000124705
CTRG_02757	orf19.1087		supercont_3.3:1598874-1600809	5.6978	15.3508	1.42983	5.77888	5e-05	0.000124705
CTRG_02761	orf19.1083		supercont_3.3:1612695-1613385	29.9288	71.836	1.26317	7.03019	5e-05	0.000124705
CTRG_02765	orf19.1078	HBR2	supercont_3.3:1617701-1618931	258.413	26.0741	-3.30899	-17.1209	5e-05	0.000124705
CTRG_02770	orf19.5576		supercont_3.3:1630373-1631828	90.8815	30.8711	-1.55773	-8.1056	5e-05	0.000124705
CTRG_02775	orf19.5523		supercont_3.3:1640978-1642503	6.68431	22.6303	1.7594	6.62633	5e-05	0.000124705
CTRG_02788	orf19.5541		supercont_3.3:1665879-1667616	25.6395	121.224	2.24123	11.3963	5e-05	0.000124705
CTRG_02795	orf19.5519	GCV1	supercont_3.3:1680799-1681984	820.229	405.424	-1.0166	-4.69607	5e-05	0.000124705
CTRG_02797	orf19.5517		supercont_3.3:1684549-1685674	17.0563	175.922	3.36656	16.9263	5e-05	0.000124705
CTRG_02798	orf19.7538		supercont_3.3:1686784-1688461	12.3358	31.9612	1.37347	6.36469	5e-05	0.000124705
CTRG_02802	orf19.5514		supercont_3.3:1693620-1694424	35.2124	4.02823	-3.12786	-11.0702	5e-05	0.000124705
CTRG_02809	orf19.3478	NIP7	supercont_3.3:1708755-1709301	58.3255	310.832	2.41394	16.4204	5e-05	0.000124705
CTRG_02810	orf19.3477		supercont_3.3:1709933-1711217	51.7101	177.309	1.77774	9.57672	5e-05	0.000124705
CTRG_02813	orf19.3475		supercont_3.3:1716706-1717267	48.6439	20.8229	-1.22409	-6.41848	5e-05	0.000124705
CTRG_02817	orf19.3470		supercont_3.3:1725647-1727870	29.251	99.9546	1.77279	8.81319	5e-05	0.000124705
CTRG_02824	orf19.137		supercont_3.3:1742055-1743282	162.865	55.8332	-1.54448	-8.39476	5e-05	0.000124705
CTRG_02834	orf19.3442		supercont_3.3:1771695-1772931	102.93	23.352	-2.14004	-11.0908	5e-05	0.000124705
CTRG_02835	orf19.3441	FRP6	supercont_3.3:1773702-1774404	568.894	29.6816	-4.26052	-24.0967	5e-05	0.000124705
CTRG_02836	orf19.3443	OYE2	supercont_3.3:1774601-1775810	53.0326	23.3339	-1.18445	-5.9909	5e-05	0.000124705
CTRG_02837	-		supercont_3.3:1776301-1777093	5.34974	15.5011	1.53483	5.43293	5e-05	0.000124705
CTRG_02843	orf19.3437		supercont_3.3:1786133-1787666	10.648	3.79861	-1.48704	-5.17295	5e-05	0.000124705
CTRG_02844	orf19.3434	TRY5	supercont_3.3:1787732-1790798	9.84199	0.507186	-4.27836	-10.6158	5e-05	0.000124705
CTRG_02846	orf19.3432		supercont_3.3:1794701-1796366	1.21055	3.85435	1.67083	4.23312	5e-05	0.000124705
CTRG_02851	orf19.3425		supercont_3.3:1822343-1824233	108.708	18.7999	-2.53166	-12.6123	5e-05	0.000124705
CTRG_02861	orf19.3412	ATG15	supercont_3.3:1858346-1860128	36.0722	14.9996	-1.26596	-6.00935	5e-05	0.000124705
CTRG_02864	orf19.3407		supercont_3.3:1865653-1866841	6.26241	21.5886	1.78548	7.01665	5e-05	0.000124705
CTRG_02869	orf19.929		supercont_3.3:1874743-1875862	11.9329	1.70272	-2.80904	-7.84795	5e-05	0.000124705
CTRG_02870	orf19.3418		supercont_3.3:1876066-1877164	70.4035	28.7113	-1.29403	-6.76757	5e-05	0.000124705
CTRG_02877	orf19.3405	ZCF18	supercont_3.3:1889952-1891092	22.4275	8.6873	-1.36829	-5.7259	5e-05	0.000124705
CTRG_02880	orf19.3401	CTA1	supercont_3.3:1894429-1895086	114.178	46.6356	-1.29178	-7.82791	5e-05	0.000124705
CTRG_02883	orf19.3396	HCH1	supercont_3.3:1898658-1899183	147.589	387.097	1.39111	11.3242	5e-05	0.000124705
CTRG_02886	orf19.3393		supercont_3.3:1902583-1904401	10.3638	96.9543	3.22575	15.0759	5e-05	0.000124705
CTRG_02887	orf19.3392	DOG1	supercont_3.3:1904532-1905258	183.377	62.4811	-1.55332	-9.57606	5e-05	0.000124705
CTRG_02892	orf19.687		supercont_3.3:1913477-1915136	4.61462	15.0123	1.70186	6.42237	5e-05	0.000124705
CTRG_02899	orf19.692		supercont_3.3:1929304-1930624	85.4359	26.6937	-1.67834	-8.68334	5e-05	0.000124705
CTRG_02900	orf19.3508		supercont_3.3:1931012-1932098	166.918	31.2347	-2.41791	-13.1417	5e-05	0.000124705
CTRG_02903	orf19.3499		supercont_3.3:1936145-1936652	6.41845	0.984756	-2.70439	-6.13986	5e-05	0.000124705
CTRG_02904	-		supercont_3.3:1938079-1938604	145.193	54.7569	-1.40686	-9.39435	5e-05	0.000124705
CTRG_02907	orf19.3501		supercont_3.3:1944413-1947692	11.9689	32.5773	1.44458	6.83059	5e-05	0.000124705
CTRG_02917	orf19.3460		supercont_3.3:1969883-1970255	158.92	8.26493	-4.26516	-22.1958	5e-05	0.000124705
CTRG_02919	orf19.3463		supercont_3.3:1972389-1974372	37.5098	169.633	2.17708	10.7931	5e-05	0.000124705
CTRG_02921	orf19.3466		supercont_3.3:1975603-1976752	6.45914	23.6117	1.87009	7.41901	5e-05	0.000124705
CTRG_02931	orf19.3660		supercont_3.3:1995206-1996727	6.46503	21.1594	1.71057	6.96758	5e-05	0.000124705
CTRG_02932	orf19.3659		supercont_3.3:1996816-1997713	88.7106	35.4708	-1.32248	-7.2647	5e-05	0.000124705
CTRG_02934	orf19.3656	COX15	supercont_3.3:2000400-2001849	301.489	135.84	-1.1502	-5.99545	5e-05	0.000124705
CTRG_02935	orf19.3655		supercont_3.3:2002325-2004437	3.91766	0.435954	-3.16775	-6.72451	5e-05	0.000124705
CTRG_02936	orf19.3653	FAT1	supercont_3.3:2005284-2007237	37.831	15.9778	-1.2435	-5.95449	5e-05	0.000124705
CTRG_02938	orf19.3649		supercont_3.3:2009788-2010643	156.525	318.691	1.02576	6.28592	5e-05	0.000124705
CTRG_02940	orf19.3647	SEC8	supercont_3.3:2012747-2016053	51.9254	24.6343	-1.07577	-5.26332	5e-05	0.000124705
CTRG_02944	orf19.3642	SUN41	supercont_3.3:2034659-2035910	113.243	228.707	1.01408	5.62746	5e-05	0.000124705
CTRG_02945	orf19.84	CAN3	supercont_3.3:2036233-2037826	50.5239	16.631	-1.60309	-7.77938	5e-05	0.000124705
CTRG_02947	orf19.86		supercont_3.3:2042824-2043307	11.5801	75.3317	2.70161	13.3097	5e-05	0.000124705
CTRG_02950	orf19.90		supercont_3.3:2047692-2050095	20.494	5.32758	-1.94365	-8.06106	5e-05	0.000124705
CTRG_02951	orf19.91		supercont_3.3:2050171-2051080	90.7773	44.3327	-1.03396	-5.77556	5e-05	0.000124705
CTRG_02955	orf19.94		supercont_3.3:2056534-2057470	213.117	69.4635	-1.61732	-9.35698	5e-05	0.000124705
CTRG_02956	orf19.95		supercont_3.3:2057885-2058803	21.2978	6.84858	-1.63683	-6.34209	5e-05	0.000124705
CTRG_02957	orf19.96	TOP1	supercont_3.3:2059948-2062282	30.4393	66.7197	1.13218	5.6545	5e-05	0.000124705
CTRG_02964	orf19.100		supercont_3.3:2071323-2072388	3.95304	0.96008	-2.04174	-4.56336	5e-05	0.000124705
CTRG_02970	orf19.107		supercont_3.3:2081696-2084204	17.5807	45.7613	1.38013	6.70833	5e-05	0.000124705
CTRG_02977	orf19.120		supercont_3.3:2097389-2098082	18.2641	6.2758	-1.54114	-5.70256	5e-05	0.000124705
CTRG_02982	orf19.124	CIC1	supercont_3.3:2104919-2106260	65.7447	245.097	1.89841	10.0893	5e-05	0.000124705
CTRG_02983	orf19.125	EBP1	supercont_3.3:2106503-2107676	75.5824	18.8684	-2.00208	-9.99994	5e-05	0.000124705
CTRG_03008	orf19.1199	NOP5	supercont_3.3:2156523-2158074	373.022	886.581	1.24899	4.95281	5e-05	0.000124705
CTRG_03012	orf19.1190		supercont_3.3:2171218-2174032	90.6619	42.9799	-1.07683	-5.37384	5e-05	0.000124705
CTRG_03014	orf19.1187	CPH2	supercont_3.3:2185289-2187968	376.818	114.568	-1.71766	-7.04311	5e-05	0.000124705
CTRG_03017	orf19.1183		supercont_3.3:2192093-2193755	84.2352	24.5882	-1.77646	-9.04734	5e-05	0.000124705
CTRG_03018	orf19.1182		supercont_3.3:2194119-2196018	40.3498	15.5612	-1.37461	-4.90655	5e-05	0.000124705
CTRG_03019	orf19.1181		supercont_3.3:2194119-2196018	43.336	21.0529	-1.04155	-3.3405	5e-05	0.000124705
CTRG_03020	orf19.1180		supercont_3.3:2196432-2197827	101.403	37.696	-1.42761	-7.53367	5e-05	0.000124705
CTRG_03033	-		supercont_3.3:2215783-2216164	45.1694	20.5633	-1.13528	-6.5909	5e-05	0.000124705
CTRG_03035	-		supercont_3.4:17309-18086	19.5084	44.0945	1.1765	5.89497	5e-05	0.000124705
CTRG_03041	orf19.6440		supercont_3.4:25326-27690	85.1422	40.6803	-1.06554	-5.38516	5e-05	0.000124705
CTRG_03042	orf19.6442	PRP8	supercont_3.4:28023-35205	17.6572	40.5683	1.2001	5.66489	5e-05	0.000124705
CTRG_03049	orf19.6378	TRM9	supercont_3.4:44195-44972	15.7738	34.8632	1.14418	5.42869	5e-05	0.000124705
CTRG_03053	orf19.6136		supercont_3.4:53208-54096	277.318	797.625	1.52417	8.47299	5e-05	0.000124705
CTRG_03054	orf19.6135.1	SMX4	supercont_3.4:54345-54624	440.12	971.356	1.1421	17.8773	5e-05	0.000124705
CTRG_03057	orf19.6133	PIF1	supercont_3.4:58805-61151	8.53118	25.5966	1.58514	7.08135	5e-05	0.000124705
CTRG_03059	orf19.6139	FRE7	supercont_3.4:63686-65771	207.869	1223.84	2.55767	7.89528	5e-05	0.000124705
CTRG_03065	orf19.6392		supercont_3.4:73984-74899	49.0282	141.461	1.52871	8.74484	5e-05	0.000124705
CTRG_03067	orf19.6387	HSP104	supercont_3.4:76686-79392	164.374	372.554	1.18047	4.71568	5e-05	0.000124705
CTRG_03070	orf19.6129	MRPL8	supercont_3.4:81196-81970	220.388	697.929	1.66304	10.1055	5e-05	0.000124705
CTRG_03075	orf19.6119		supercont_3.4:94978-96994	31.0729	75.08	1.27277	6.413	5e-05	0.000124705
CTRG_03077	orf19.6407		supercont_3.4:99172-100525	59.1412	120.515	1.02697	5.5292	5e-05	0.000124705
CTRG_03078	orf19.6408		supercont_3.4:101483-103094	25.0323	149.827	2.58144	13.1839	5e-05	0.000124705
CTRG_03081	orf19.6414		supercont_3.4:108238-109132	17.7539	49.1414	1.4688	7.2507	5e-05	0.000124705
CTRG_03083	orf19.6415.1		supercont_3.4:114221-114392	26330.7	89554.3	1.76602	81.6218	5e-05	0.000124705
CTRG_03084	orf19.6417	TSR1	supercont_3.4:115174-117475	40.4253	426.281	3.39847	14.3353	5e-05	0.000124705
CTRG_03086	orf19.6418		supercont_3.4:121836-122940	44.3506	438.771	3.30644	17.3993	5e-05	0.000124705
CTRG_03091	orf19.6402	CYS3	supercont_3.4:132781-133981	775.555	2976.01	1.94008	5.63904	5e-05	0.000124705
CTRG_03092	orf19.6400		supercont_3.4:134710-135349	57.2892	199.568	1.80054	11.4518	5e-05	0.000124705
CTRG_03097	orf19.6432		supercont_3.4:142447-144760	12.6477	103.832	3.03731	14.5505	5e-05	0.000124705
CTRG_03098	orf19.6431		supercont_3.4:144925-145723	14.2919	56.9044	1.99334	9.54457	5e-05	0.000124705
CTRG_03106	orf19.6371		supercont_3.4:161248-162538	5.09444	27.1104	2.41185	9.2484	5e-05	0.000124705
CTRG_03107	orf19.6369	RIO2	supercont_3.4:162723-164013	27.1064	255.18	3.23481	16.7345	5e-05	0.000124705
CTRG_03113	orf19.1815		supercont_3.4:174202-174940	272.666	1595.38	2.54869	13.959	5e-05	0.000124705
CTRG_03117	orf19.1813	FLC2	supercont_3.4:187930-190366	42.361	85.7518	1.01743	5.15312	5e-05	0.000124705
CTRG_03120	orf19.10	ALK8	supercont_3.4:195265-196804	12.9367	4.91781	-1.39538	-5.21347	5e-05	0.000124705
CTRG_03121	orf19.11		supercont_3.4:197270-198032	2953.52	353.908	-3.06099	-13.7569	5e-05	0.000124705
CTRG_03123	orf19.6146	CLG1	supercont_3.4:205166-205994	306.814	885.652	1.52938	8.66559	5e-05	0.000124705
CTRG_03126	orf19.6148		supercont_3.4:212604-215472	32.1966	71.8433	1.15795	5.74652	5e-05	0.000124705
CTRG_03128	orf19.6152		supercont_3.4:216329-217868	46.8928	148.277	1.66086	8.69246	5e-05	0.000124705
CTRG_03130	orf19.731	EMP46	supercont_3.4:221747-223187	40.4941	105.527	1.38183	7.27408	5e-05	0.000124705
CTRG_03134	orf19.2356	CRZ2	supercont_3.4:231199-232126	2.55544	9.9521	1.96143	5.76417	5e-05	0.000124705
CTRG_03135	orf19.2360	URA2	supercont_3.4:234915-241041	120.89	378.329	1.64595	4.63121	5e-05	0.000124705
CTRG_03136	orf19.2361	SPT10	supercont_3.4:241368-242715	11.0923	22.3915	1.01339	4.49445	5e-05	0.000124705
CTRG_03137	orf19.2362		supercont_3.4:243361-244342	17.2748	182.255	3.39922	17.1791	5e-05	0.000124705
CTRG_03138	orf19.2363		supercont_3.4:244487-245060	374.148	856.212	1.19436	8.55022	5e-05	0.000124705
CTRG_03143	orf19.3715	ASF1	supercont_3.4:263089-263794	29.6591	136.203	2.19921	12.3906	5e-05	0.000124705
CTRG_03144	orf19.3714		supercont_3.4:263834-265448	13.8135	37.8004	1.45232	6.83882	5e-05	0.000124705
CTRG_03147	orf19.2624		supercont_3.4:278651-280439	1.07455	40.3221	5.22977	14.4587	5e-05	0.000124705
CTRG_03150	orf19.2621		supercont_3.4:288979-289222	314.89	643.648	1.03142	19.7527	5e-05	0.000124705
CTRG_03151	-		supercont_3.4:291034-292237	273.164	56.0909	-2.28393	-12.0455	5e-05	0.000124705
CTRG_03154	orf19.386	SAM4	supercont_3.4:298399-299338	504.638	145.607	-1.79317	-10.2629	5e-05	0.000124705
CTRG_03160	orf19.392		supercont_3.4:309821-310265	184.216	417.132	1.1791	9.90146	5e-05	0.000124705
CTRG_03165	orf19.397		supercont_3.4:316295-316736	297.717	848.433	1.51086	13.0088	5e-05	0.000124705
CTRG_03166	orf19.398		supercont_3.4:317049-317484	158.689	78.1743	-1.02143	-7.87042	5e-05	0.000124705
CTRG_03169	orf19.401	TCP1	supercont_3.4:322056-323721	166.71	482.922	1.53445	7.0966	5e-05	0.000124705
CTRG_03170	orf19.403	PCL2	supercont_3.4:324119-325058	7.15206	23.2603	1.70144	6.69545	5e-05	0.000124705
CTRG_03172	orf19.5112	TKL1	supercont_3.4:330243-332277	329.996	687.132	1.05814	3.93056	5e-05	0.000124705
CTRG_03173	orf19.5110	OPY2	supercont_3.4:334586-335708	12.739	26.5619	1.06011	4.79347	5e-05	0.000124705
CTRG_03177	orf19.5106	DIP2	supercont_3.4:347394-350337	19.6028	168.379	3.10259	14.0728	5e-05	0.000124705
CTRG_03178	orf19.385	GCV2	supercont_3.4:351694-354700	138.581	296.981	1.09964	4.48823	5e-05	0.000124705
CTRG_03181	orf19.5118	SDS24	supercont_3.4:366833-368687	348.747	161.883	-1.10723	-5.19435	5e-05	0.000124705
CTRG_03183	orf19.3220		supercont_3.4:374408-374999	56.2146	411.482	2.87181	19.0585	5e-05	0.000124705
CTRG_03185	orf19.1105.2	PGA56	supercont_3.4:375936-376152	24438.3	58459.4	1.25829	23.5104	5e-05	0.000124705
CTRG_03188	orf19.1108	HAM1	supercont_3.4:384821-385412	146.183	429.46	1.55475	10.8392	5e-05	0.000124705
CTRG_03189	orf19.1109		supercont_3.4:385745-386108	747.263	1673.33	1.16303	12.5333	5e-05	0.000124705
CTRG_03190	orf19.1110		supercont_3.4:386330-387242	83.4568	188.18	1.17301	6.87424	5e-05	0.000124705
CTRG_03191	orf19.1111		supercont_3.4:387504-388152	124.238	256.534	1.04604	6.92544	5e-05	0.000124705
CTRG_03193	orf19.1113		supercont_3.4:391133-391802	13.1774	50.4539	1.9369	9.09958	5e-05	0.000124705
CTRG_03195	orf19.1115	GUK1	supercont_3.4:392809-393535	289.456	925.538	1.67695	10.2194	5e-05	0.000124705
CTRG_03196	orf19.4219	RIX7	supercont_3.4:394712-397190	16.4786	127.849	2.95578	12.5107	5e-05	0.000124705
CTRG_03199	orf19.4221	ORC4	supercont_3.4:398302-399973	26.0286	61.2255	1.23404	6.21945	5e-05	0.000124705
CTRG_03201	orf19.4223	GCD11	supercont_3.4:403274-404888	267.146	876.202	1.71363	6.85474	5e-05	0.000124705
CTRG_03202	orf19.4225	LEU3	supercont_3.4:405074-408065	12.1013	59.5419	2.29875	11.0006	5e-05	0.000124705
CTRG_03204	orf19.5100	MLT1	supercont_3.4:411442-416272	6.76287	16.2672	1.26626	5.73618	5e-05	0.000124705
CTRG_03209	-		supercont_3.4:432423-436980	3.14922	13.6363	2.11438	8.66242	5e-05	0.000124705
CTRG_03215	orf19.4721		supercont_3.4:448198-449488	22.0014	131.425	2.57857	13.3318	5e-05	0.000124705
CTRG_03218	orf19.4724		supercont_3.4:452259-453039	27.6448	60.5092	1.13015	6.09667	5e-05	0.000124705
CTRG_03219	orf19.4725	SWI6	supercont_3.4:453533-455684	36.4558	84.2851	1.20913	6.11246	5e-05	0.000124705
CTRG_03224	orf19.4730		supercont_3.4:465922-466492	32.5804	159.952	2.29557	13.7743	5e-05	0.000124705
CTRG_03227	orf19.4733	YMC2	supercont_3.4:471374-472355	45.6465	150.52	1.72138	9.70181	5e-05	0.000124705
CTRG_03230	orf19.4736		supercont_3.4:475469-477137	14.7931	39.818	1.42849	6.79443	5e-05	0.000124705
CTRG_03231	orf19.4737	TPO3	supercont_3.4:478521-480303	47.3057	168.101	1.82924	9.31101	5e-05	0.000124705
CTRG_03233	orf19.4739	MSS116	supercont_3.4:482584-484516	107.694	475.168	2.1415	9.4703	5e-05	0.000124705
CTRG_03234	orf19.4740		supercont_3.4:485004-485649	56.4471	167.674	1.57069	9.86825	5e-05	0.000124705
CTRG_03236	orf19.4743	AFG1	supercont_3.4:487838-489941	4.61829	18.4674	1.99955	7.9223	5e-05	0.000124705
CTRG_03238	orf19.4746	JIP5	supercont_3.4:492872-494501	26.7057	185.249	2.79425	14.1274	5e-05	0.000124705
CTRG_03240	orf19.4748		supercont_3.4:496769-497198	10.0224	74.3258	2.89064	14.2278	5e-05	0.000124705
CTRG_03243	orf19.4760		supercont_3.4:500808-501891	16.5124	141.323	3.09737	15.4913	5e-05	0.000124705
CTRG_03249	orf19.4755	KEX2	supercont_3.4:511559-514346	51.5286	107.27	1.0578	5.26018	5e-05	0.000124705
CTRG_03254	orf19.4751		supercont_3.4:532139-532976	195.242	587.648	1.58969	9.47183	5e-05	0.000124705
CTRG_03255	orf19.4750		supercont_3.4:533242-535213	18.5311	51.7371	1.48125	7.27312	5e-05	0.000124705
CTRG_03258	orf19.2344	ASR1	supercont_3.4:541253-542358	36.3099	2.44162	-3.89445	-8.31936	5e-05	0.000124705
CTRG_03259	-		supercont_3.4:541253-542358	19.2138	3.97822	-2.27195	-4.48215	5e-05	0.000124705
CTRG_03262	orf19.4765	PGA6	supercont_3.4:546726-547332	429.081	1251.31	1.54411	10.1509	5e-05	0.000124705
CTRG_03264	orf19.4766	ARG81	supercont_3.4:551810-554594	11.0054	23.0113	1.06413	4.90413	5e-05	0.000124705
CTRG_03269	orf19.4775	CTA8	supercont_3.4:570513-572823	21.0103	51.2873	1.2875	6.32923	5e-05	0.000124705
CTRG_03272	orf19.4772	SSU81	supercont_3.4:580461-581484	43.6947	87.8717	1.00794	5.50946	5e-05	0.000124705
CTRG_03274	-		supercont_3.4:584125-584851	23.5028	11.1495	-1.07585	-4.58162	5e-05	0.000124705
CTRG_03275	orf19.2346		supercont_3.4:584899-586837	10.4022	4.78953	-1.11894	-4.24558	5e-05	0.000124705
CTRG_03278	orf19.2350		supercont_3.4:590468-592100	3.71518	14.2142	1.93583	6.96596	5e-05	0.000124705
CTRG_03279	orf19.1836	APN2	supercont_3.4:592157-593603	22.6226	54.2524	1.26192	6.31787	5e-05	0.000124705
CTRG_03280	orf19.1837	TBP1	supercont_3.4:594480-595254	44.8822	122.905	1.45333	8.44286	5e-05	0.000124705
CTRG_03281		RPA190	supercont_3.4:595711-600698	35.9711	328.071	3.1891	9.77947	5e-05	0.000124705
CTRG_03283	-		supercont_3.4:595711-600698	18.0438	189.463	3.39234	7.1063	5e-05	0.000124705
CTRG_03285	orf19.2352		supercont_3.4:605323-606280	40.7551	172.55	2.08196	11.7725	5e-05	0.000124705
CTRG_03287	orf19.1835		supercont_3.4:608816-610598	11.9345	54.8451	2.20022	10.3529	5e-05	0.000124705
CTRG_03288	orf19.1834		supercont_3.4:610926-613458	4.02803	9.38086	1.21965	4.68619	5e-05	0.000124705
CTRG_03289	orf19.1833		supercont_3.4:613556-614999	473.081	2100.63	2.15066	6.37379	5e-05	0.000124705
CTRG_03291	-		supercont_3.4:618880-621115	21.8816	9.54269	-1.19725	-5.3772	5e-05	0.000124705
CTRG_03292	-		supercont_3.4:623594-624959	4.36289	0.483665	-3.1732	-6.34732	5e-05	0.000124705
CTRG_03293	orf19.1832	FCY23	supercont_3.4:625412-627062	34.9759	91.854	1.39298	7.18729	5e-05	0.000124705
CTRG_03299	-		supercont_3.4:647153-648275	259.607	650.413	1.32503	6.77287	5e-05	0.000124705
CTRG_03301	orf19.989		supercont_3.4:650599-651595	308.831	622.511	1.01128	5.48672	5e-05	0.000124705
CTRG_03302	orf19.991	DJP1	supercont_3.4:653656-655168	66.4609	149.158	1.16627	6.22533	5e-05	0.000124705
CTRG_03307	orf19.4880		supercont_3.4:661657-663760	5.87982	23.6287	2.0067	8.35043	5e-05	0.000124705
CTRG_03308	orf19.4896		supercont_3.4:664678-666853	2.18485	0.804756	-1.44091	-3.34188	5e-05	0.000124705
CTRG_03311	orf19.4895		supercont_3.4:671945-672692	51.6215	445.967	3.11089	18.7833	5e-05	0.000124705
CTRG_03312	orf19.4894		supercont_3.4:672866-673697	65.2721	209.765	1.68423	10.0895	5e-05	0.000124705
CTRG_03313	-		supercont_3.4:673975-674710	68.9071	26.6226	-1.372	-7.43078	5e-05	0.000124705
CTRG_03315	orf19.4892	TPK1	supercont_3.4:680457-681675	37.4243	127.22	1.76528	9.47385	5e-05	0.000124705
CTRG_03317	orf19.4890	CLA4	supercont_3.4:686073-688860	13.9224	43.1387	1.63158	7.8256	5e-05	0.000124705
CTRG_03318	orf19.4889		supercont_3.4:689828-691613	60.2766	254.647	2.07883	10.3218	5e-05	0.000124705
CTRG_03320	orf19.4887	ECM21	supercont_3.4:695189-698723	50.774	18.0517	-1.49195	-7.17458	5e-05	0.000124705
CTRG_03321	-		supercont_3.4:700315-701725	3.40024	19.781	2.54041	8.87241	5e-05	0.000124705
CTRG_03330	orf19.4910	FGR41	supercont_3.4:722363-723386	104.015	228.809	1.13735	6.57063	5e-05	0.000124705
CTRG_03331	orf19.4909	CBK1	supercont_3.4:726933-728853	71.328	153.96	1.11001	5.73589	5e-05	0.000124705
CTRG_03332	orf19.4907		supercont_3.4:731087-732821	21.3057	50.8829	1.25594	6.2109	5e-05	0.000124705
CTRG_03337	orf19.985		supercont_3.4:745630-748102	18.604	80.1278	2.10669	10.2626	5e-05	0.000124705
CTRG_03345	orf19.4884	WOR1	supercont_3.4:760601-762770	14.2432	74.0762	2.37874	11.5814	5e-05	0.000124705
CTRG_03348	orf19.4879.2	NTF2	supercont_3.4:778166-778436	2240.98	4863.89	1.11798	19.4997	5e-05	0.000124705
CTRG_03350	orf19.4875		supercont_3.4:781408-781840	22.4984	57.4048	1.35135	7.78337	5e-05	0.000124705
CTRG_03351	orf19.4874	MNN3	supercont_3.4:782282-784220	32.9714	80.6524	1.2905	6.53393	5e-05	0.000124705
CTRG_03355	orf19.4870	DBP3	supercont_3.4:792283-793879	82.3357	496.247	2.59147	12.1446	5e-05	0.000124705
CTRG_03357	orf19.4867	SWE1	supercont_3.4:798619-802261	14.8381	42.688	1.52452	7.28441	5e-05	0.000124705
CTRG_03358	orf19.4866	CPP1	supercont_3.4:806059-807850	5.13096	16.8351	1.71417	6.711	5e-05	0.000124705
CTRG_03362	orf19.4862.2	PET100	supercont_3.4:815765-816023	349.345	912.394	1.385	24.428	5e-05	0.000124705
CTRG_03369	orf19.4857		supercont_3.4:825810-826638	7.39983	24.2481	1.71231	6.74871	5e-05	0.000124705
CTRG_03372	orf19.4855	BUD31	supercont_3.4:828914-829367	16.788	63.3449	1.9158	10.3046	5e-05	0.000124705
CTRG_03373	orf19.4853	HCM1	supercont_3.4:829694-831464	9.3496	29.881	1.67625	7.45026	5e-05	0.000124705
CTRG_03376	orf19.4849		supercont_3.4:837512-838616	30.9496	92.9011	1.58578	8.45073	5e-05	0.000124705
CTRG_03378	orf19.4846		supercont_3.4:843120-844365	31.4116	123.279	1.97256	10.526	5e-05	0.000124705
CTRG_03380	orf19.4844		supercont_3.4:846003-847194	32.5548	206.092	2.66235	14.281	5e-05	0.000124705
CTRG_03385	orf19.4837	DAM1	supercont_3.4:853540-854404	34.8474	81.48	1.2254	6.748	5e-05	0.000124705
CTRG_03387	orf19.4835		supercont_3.4:856367-857951	15.5409	197.345	3.66658	17.8469	5e-05	0.000124705
CTRG_03389	orf19.4833	MLS1	supercont_3.4:859054-860710	410.58	91.0782	-2.17249	-10.1687	5e-05	0.000124705
CTRG_03390	orf19.4831	MTS1	supercont_3.4:861921-863463	411.143	920.786	1.16323	4.52098	5e-05	0.000124705
CTRG_03393	orf19.4828		supercont_3.4:867391-868921	98.4923	42.2081	-1.22249	-6.38953	5e-05	0.000124705
CTRG_03395	orf19.4826	IDH1	supercont_3.4:871888-872470	1592.92	4676.3	1.55369	7.24409	5e-05	0.000124705
CTRG_03396	-		supercont_3.4:872506-872911	1740.63	4485.73	1.36573	10.6523	5e-05	0.000124705
CTRG_03399	orf19.4825		supercont_3.4:877208-877673	48.5217	118.346	1.28631	8.81378	5e-05	0.000124705
CTRG_03406	orf19.4818		supercont_3.4:892447-894049	40.8283	206.81	2.34066	11.8945	5e-05	0.000124705
CTRG_03408	orf19.4816		supercont_3.4:901444-902800	20.1159	58.4183	1.53808	7.65129	5e-05	0.000124705
CTRG_03409	orf19.4815	YTM1	supercont_3.4:902808-904224	46.1507	447.7	3.27811	15.8468	5e-05	0.000124705
CTRG_03411	orf19.4813	GUA1	supercont_3.4:905561-907154	626.255	2043.12	1.70595	4.75007	5e-05	0.000124705
CTRG_03412	orf19.4812		supercont_3.4:907269-907887	6.27689	26.1152	2.05677	7.89752	5e-05	0.000124705
CTRG_03413	orf19.4811		supercont_3.4:907914-908901	108.648	234.774	1.11161	6.48137	5e-05	0.000124705
CTRG_03414	orf19.4809	ERG12	supercont_3.4:909051-910347	32.3154	94.3584	1.54593	8.15556	5e-05	0.000124705
CTRG_03415	orf19.4808	NUP188	supercont_3.4:910656-915624	27.7483	77.9792	1.49069	6.97019	5e-05	0.000124705
CTRG_03417	orf19.4805		supercont_3.4:916927-919528	27.0394	82.6681	1.61227	7.92674	5e-05	0.000124705
CTRG_03421	orf19.4801		supercont_3.4:928046-929396	12.0325	31.8302	1.40347	6.39852	5e-05	0.000124705
CTRG_03423	orf19.4799		supercont_3.4:932110-933871	18.7946	43.4665	1.20958	5.89321	5e-05	0.000124705
CTRG_03425	orf19.4796		supercont_3.4:938636-939161	509.389	1349.26	1.40533	10.278	5e-05	0.000124705
CTRG_03428	orf19.4793		supercont_3.4:941985-942519	36.3186	335.963	3.20952	20.4423	5e-05	0.000124705
CTRG_03434	orf19.5247		supercont_3.4:957330-958665	17.3807	39.4866	1.18387	5.73889	5e-05	0.000124705
CTRG_03439	orf19.5253		supercont_3.4:964223-966440	11.5318	27.0615	1.23062	5.68251	5e-05	0.000124705
CTRG_03440	orf19.5254		supercont_3.4:966685-967222	9.20811	38.8899	2.07842	9.06655	5e-05	0.000124705
CTRG_03443	orf19.5257	LCB4	supercont_3.4:971490-973086	34.2658	107.398	1.64813	8.54319	5e-05	0.000124705
CTRG_03446	orf19.5260	RPN2	supercont_3.4:976661-979544	121.241	279.153	1.20318	5.01639	5e-05	0.000124705
CTRG_03447	orf19.5263	SER33	supercont_3.4:979992-981384	173.34	365.961	1.07808	5.54644	5e-05	0.000124705
CTRG_03448	orf19.5265	KIP4	supercont_3.4:984964-987427	3.22373	25.8311	3.0023	11.3003	5e-05	0.000124705
CTRG_03450	orf19.5267		supercont_3.4:988550-989183	372.86	781.704	1.06799	7.2279	5e-05	0.000124705
CTRG_03452	orf19.5269		supercont_3.4:992663-993698	11.0909	24.6473	1.15206	5.03012	5e-05	0.000124705
CTRG_03454	orf19.5279		supercont_3.4:996264-996690	131.516	470.783	1.83982	15.7226	5e-05	0.000124705
CTRG_03457	orf19.5276		supercont_3.4:1003819-1005061	8.72884	22.2696	1.35121	5.70616	5e-05	0.000124705
CTRG_03460	orf19.5271		supercont_3.4:1008272-1009460	5.31765	13.5855	1.3532	4.94055	5e-05	0.000124705
CTRG_03462	orf19.5280	MUP1	supercont_3.4:1012422-1014093	61.4005	319.917	2.38137	11.6892	5e-05	0.000124705
CTRG_03464	orf19.5282		supercont_3.4:1019999-1021484	167.362	53.3492	-1.64943	-8.69494	5e-05	0.000124705
CTRG_03468	orf19.1137		supercont_3.4:1028402-1029505	43.1407	103.475	1.26216	4.64679	5e-05	0.000124705
CTRG_03469	orf19.1139		supercont_3.4:1032432-1035228	42.4599	93.1591	1.1336	5.64315	5e-05	0.000124705
CTRG_03473	orf19.1144		supercont_3.4:1042244-1046279	31.9341	65.8306	1.04366	5.08601	5e-05	0.000124705
CTRG_03475	orf19.1150		supercont_3.4:1051057-1052209	13.771	41.4772	1.59069	7.449	5e-05	0.000124705
CTRG_03477	orf19.1152		supercont_3.4:1054304-1055108	1140.11	489.421	-1.22003	-6.63491	5e-05	0.000124705
CTRG_03484	orf19.1158		supercont_3.4:1063486-1064245	7.16416	23.0614	1.68661	6.59677	5e-05	0.000124705
CTRG_03485	orf19.1159		supercont_3.4:1064568-1066134	24.4222	79.99	1.71162	8.74156	5e-05	0.000124705
CTRG_03488	orf19.1162		supercont_3.4:1073012-1073411	165.631	28.0764	-2.56055	-17.1457	5e-05	0.000124705
CTRG_03489	orf19.1163		supercont_3.4:1074718-1075669	40.5932	120.45	1.56912	8.7574	5e-05	0.000124705
CTRG_03490	orf19.1164	GAR1	supercont_3.4:1075793-1076396	685.313	2282.11	1.73554	10.1637	5e-05	0.000124705
CTRG_03493	orf19.1168	ZCF3	supercont_3.4:1083492-1084098	257.633	555.149	1.10756	7.79208	5e-05	0.000124705
CTRG_03495	orf19.4785	PTC1	supercont_3.4:1088853-1089972	25.495	54.2113	1.08838	5.58947	5e-05	0.000124705
CTRG_03497	orf19.4787		supercont_3.4:1093744-1096039	20.2424	51.9412	1.3595	6.68344	5e-05	0.000124705
CTRG_03499	orf19.5244	MCD4	supercont_3.4:1097940-1100853	15.6445	38.4911	1.29887	6.24139	5e-05	0.000124705
CTRG_03500	orf19.5243	TRP3	supercont_3.4:1101088-1102633	108.186	390.747	1.85273	9.18578	5e-05	0.000124705
CTRG_03502	orf19.5242	CDC6	supercont_3.4:1104955-1106338	5.01809	51.0795	3.34753	12.9352	5e-05	0.000124705
CTRG_03503	orf19.3102	CTA6	supercont_3.4:1106410-1107151	29.4616	59.3215	1.00972	5.52043	5e-05	0.000124705
CTRG_03504	orf19.3100		supercont_3.4:1107167-1110143	17.3064	35.4097	1.03284	4.9512	5e-05	0.000124705
CTRG_03505	orf19.5241	SNT1	supercont_3.4:1111509-1113702	30.5444	84.3264	1.46508	7.32908	5e-05	0.000124705
CTRG_03506	orf19.5230	MRPS9	supercont_3.4:1113906-1114833	429.147	1053.69	1.29591	6.58158	5e-05	0.000124705
CTRG_03509	orf19.5235		supercont_3.4:1119078-1119774	367.654	881.271	1.26124	7.89728	5e-05	0.000124705
CTRG_03515	orf19.5232	CSI2	supercont_3.4:1131030-1131900	77.8619	666.983	3.09866	17.1238	5e-05	0.000124705
CTRG_03518	orf19.5229		supercont_3.4:1134590-1137560	31.9004	151.026	2.24315	10.5186	5e-05	0.000124705
CTRG_03521	orf19.5226	WRS1	supercont_3.4:1140153-1141428	204.183	582.1	1.5114	7.48708	5e-05	0.000124705
CTRG_03522	orf19.5225.2	RPL27A	supercont_3.4:1141797-1142040	12343	44179.1	1.83967	24.7101	5e-05	0.000124705
CTRG_03526	-		supercont_3.4:1152230-1156670	0.574706	2.73855	2.25252	5.96602	5e-05	0.000124705
CTRG_03527	-		supercont_3.4:1160167-1162261	178.013	844.651	2.24637	8.06203	5e-05	0.000124705
CTRG_03530	orf19.5220		supercont_3.4:1163886-1164753	6.11088	132.602	4.43958	17.7539	5e-05	0.000124705
CTRG_03532	orf19.69		supercont_3.4:1176525-1177230	1.43499	9.24158	2.6871	6.8139	5e-05	0.000124705
CTRG_03533	orf19.68.2		supercont_3.4:1177485-1177848	49.2497	163.424	1.73044	13.8484	5e-05	0.000124705
CTRG_03537	orf19.3765	RAX2	supercont_3.4:1184908-1189030	23.7959	50.5646	1.08741	5.28285	5e-05	0.000124705
CTRG_03541	orf19.3761	CDC54	supercont_3.4:1193811-1196538	32.6939	90.7139	1.4723	7.2691	5e-05	0.000124705
CTRG_03543	orf19.3759		supercont_3.4:1198485-1199796	33.364	127.308	1.93196	10.2521	5e-05	0.000124705
CTRG_03546	orf19.6355		supercont_3.4:1202347-1203889	130.549	595.584	2.18972	10.0479	5e-05	0.000124705
CTRG_03547	orf19.6356		supercont_3.4:1204085-1206734	4.99144	36.0871	2.85395	12.044	5e-05	0.000124705
CTRG_03548	orf19.6357		supercont_3.4:1206735-1208784	24.4169	55.9259	1.19564	5.9413	5e-05	0.000124705
CTRG_03551	orf19.6360		supercont_3.4:1209750-1210939	21.7822	46.4465	1.09242	3.10367	5e-05	0.000124705
CTRG_03552	orf19.6362	SPA2	supercont_3.4:1211100-1215924	20.2432	58.8109	1.53865	7.31616	5e-05	0.000124705
CTRG_03553	orf19.3755		supercont_3.4:1217275-1217941	285.287	747.691	1.39003	9.14555	5e-05	0.000124705
CTRG_03554	orf19.3756	CHR1	supercont_3.4:1218244-1219549	13.2561	185.415	3.80603	18.2453	5e-05	0.000124705
CTRG_03560	orf19.6360		supercont_3.4:1229231-1230680	10.9969	43.7721	1.99291	9.07368	5e-05	0.000124705
CTRG_03561	orf19.6362		supercont_3.4:1230734-1231784	72.8524	272.494	1.90318	10.6667	5e-05	0.000124705
CTRG_03562	orf19.3755	RPG1A	supercont_3.4:1231979-1234286	195.615	604.317	1.62729	6.14217	5e-05	0.000124705
CTRG_03563	orf19.3756		supercont_3.4:1234878-1235898	56.6386	228.927	2.01503	11.388	5e-05	0.000124705
CTRG_03564	orf19.6342		supercont_3.4:1238486-1238915	12.6505	35.9823	1.50809	7.35666	5e-05	0.000124705
CTRG_03565	orf19.6341		supercont_3.4:1239074-1239818	15.6214	47.457	1.6031	7.76843	5e-05	0.000124705
CTRG_03566	orf19.6340		supercont_3.4:1239903-1240548	221.484	808.28	1.86765	12.3043	5e-05	0.000124705
CTRG_03574	-		supercont_3.4:1264338-1266552	51.3487	154.857	1.59254	7.94844	5e-05	0.000124705
CTRG_03579	orf19.4929		supercont_3.4:1278626-1282256	22.6775	50.0738	1.14279	5.54392	5e-05	0.000124705
CTRG_03581	orf19.4931		supercont_3.4:1283167-1285528	101.182	381.241	1.91375	8.24298	5e-05	0.000124705
CTRG_03582	orf19.4932		supercont_3.4:1287776-1290065	215.274	465.913	1.11389	4.4413	5e-05	0.000124705
CTRG_03583	orf19.4933	FAD3	supercont_3.4:1290384-1291692	201.407	592.948	1.55779	7.60491	5e-05	0.000124705
CTRG_03584	orf19.4934	OP4	supercont_3.4:1294843-1296109	0.187666	88.91	8.88803	13.5461	5e-05	0.000124705
CTRG_03585	orf19.4937	CHS3	supercont_3.4:1301768-1305437	38.2162	145.365	1.92742	8.80917	5e-05	0.000124705
CTRG_03586	-		supercont_3.4:1306945-1308163	2.9984	7.16166	1.2561	3.82606	5e-05	0.000124705
CTRG_03589	orf19.4940		supercont_3.4:1315022-1316708	50.1456	117.372	1.22689	6.39631	5e-05	0.000124705
CTRG_03590	orf19.4941	TYE7	supercont_3.4:1318956-1319748	786.204	191.324	-2.03888	-11.9903	5e-05	0.000124705
CTRG_03593	orf19.4945	MSH6	supercont_3.4:1324793-1328462	12.5727	36.3404	1.53128	7.29707	5e-05	0.000124705
CTRG_03595	orf19.4948		supercont_3.4:1330170-1331352	16.2909	42.0317	1.36741	6.58838	5e-05	0.000124705
CTRG_03597	orf19.3007.2		supercont_3.4:1334818-1335673	420.625	162.751	-1.36987	-8.27483	5e-05	0.000124705
CTRG_03599	orf19.4952		supercont_3.4:1340029-1340902	49.9275	106.516	1.09316	6.2271	5e-05	0.000124705
CTRG_03601	orf19.4953		supercont_3.4:1343159-1343984	234.066	47.6797	-2.29547	-13.5392	5e-05	0.000124705
CTRG_03605	orf19.4958	ECM25	supercont_3.4:1353866-1355579	15.2256	36.7448	1.27104	6.04975	5e-05	0.000124705
CTRG_03607	orf19.4960		supercont_3.4:1357862-1358843	20.5869	129.821	2.65673	13.7495	5e-05	0.000124705
CTRG_03611	-		supercont_3.4:1366064-1367237	9.86214	2.90841	-1.76167	-5.49245	5e-05	0.000124705
CTRG_03612	orf19.4962		supercont_3.4:1368373-1369687	4.45182	40.0223	3.16834	11.9717	5e-05	0.000124705
CTRG_03613	orf19.4963		supercont_3.4:1369810-1370929	42.5776	268.763	2.65817	14.471	5e-05	0.000124705
CTRG_03615	orf19.4964		supercont_3.4:1371980-1372838	25.4208	55.1843	1.11825	5.87105	5e-05	0.000124705
CTRG_03621	orf19.4972		supercont_3.4:1390064-1391738	8.89297	45.4821	2.35456	10.4546	5e-05	0.000124705
CTRG_03623	orf19.5010	DIM1	supercont_3.4:1403786-1404761	53.4041	317.412	2.57133	14.5309	5e-05	0.000124705
CTRG_03624	orf19.5009		supercont_3.4:1404835-1406728	25.1556	71.9153	1.51542	7.64112	5e-05	0.000124705
CTRG_03625	orf19.5008.1	DAD1	supercont_3.4:1406934-1407234	41.025	149.996	1.87034	16.7555	5e-05	0.000124705
CTRG_03629	orf19.5005	OSM2	supercont_3.4:1412479-1414438	125.023	56.7583	-1.1393	-5.86631	5e-05	0.000124705
CTRG_03630	orf19.5004	RAD54	supercont_3.4:1414898-1417442	13.0263	31.8464	1.2897	6.07443	5e-05	0.000124705
CTRG_03632	orf19.5001	CUP2	supercont_3.4:1419110-1420814	37.3618	94.2989	1.33568	6.87465	5e-05	0.000124705
CTRG_03633	orf19.5000	CYB2	supercont_3.4:1421990-1423748	34.6467	8.85974	-1.96738	-8.6685	5e-05	0.000124705
CTRG_03635	-		supercont_3.4:1429588-1431343	10.6553	2.96293	-1.84648	-6.24599	5e-05	0.000124705
CTRG_03640	orf19.4991	MPT5	supercont_3.4:1447874-1450787	11.0649	29.3662	1.40817	6.57216	5e-05	0.000124705
CTRG_03642	orf19.4987	NUP49	supercont_3.4:1457387-1458662	67.1831	137.699	1.03534	5.64989	5e-05	0.000124705
CTRG_03644	orf19.4983		supercont_3.4:1460625-1461411	51.1637	164.911	1.6885	10.0351	5e-05	0.000124705
CTRG_03648	orf19.4980	HSP70	supercont_3.4:1466593-1468540	190.466	967.466	2.34468	8.27925	5e-05	0.000124705
CTRG_03649	orf19.5011	KAR9	supercont_3.4:1471240-1473457	5.76143	19.1595	1.73356	7.20691	5e-05	0.000124705
CTRG_03650	orf19.5012		supercont_3.4:1473535-1474003	59.7006	159.443	1.41723	10.1085	5e-05	0.000124705
CTRG_03654	orf19.5015	MYO2	supercont_3.4:1479362-1484048	28.9215	72.4937	1.32571	6.30849	5e-05	0.000124705
CTRG_03655	orf19.5016		supercont_3.4:1484286-1484640	184.267	496.429	1.42979	14.8136	5e-05	0.000124705
CTRG_03657	orf19.5020		supercont_3.4:1488565-1489708	17.6388	87.8816	2.31681	11.5247	5e-05	0.000124705
CTRG_03661	orf19.5025	MET3	supercont_3.4:1500095-1501652	251.561	114.65	-1.13367	-5.90365	5e-05	0.000124705
CTRG_03668	orf19.5032	SIM1	supercont_3.4:1517916-1519044	316.802	1832.75	2.53236	9.95497	5e-05	0.000124705
CTRG_03672	orf19.5027	LCB2	supercont_3.4:1528401-1530120	113.139	276.386	1.28859	6.48682	5e-05	0.000124705
CTRG_03680	orf19.7212		supercont_3.4:1542550-1544635	29.5609	70.0316	1.24431	6.23491	5e-05	0.000124705
CTRG_03683	-		supercont_3.4:1551613-1553311	12.0948	2.80303	-2.10932	-6.84686	5e-05	0.000124705
CTRG_03684	orf19.7215		supercont_3.4:1553577-1559058	24.3911	151.085	2.63093	10.8478	5e-05	0.000124705
CTRG_03689	orf19.7219	FTR1	supercont_3.4:1568359-1569496	1000.21	2482.66	1.31158	4.18237	5e-05	0.000124705
CTRG_03691	orf19.7222	PAM16	supercont_3.4:1575187-1575688	241.07	542.421	1.16996	9.14129	5e-05	0.000124705
CTRG_03692	orf19.7223		supercont_3.4:1576360-1578139	29.1886	186.186	2.67327	13.3375	5e-05	0.000124705
CTRG_03695	orf19.7227		supercont_3.4:1582520-1582898	161.281	28.9927	-2.47582	-17.2572	5e-05	0.000124705
CTRG_03698	orf19.7231	FTR2	supercont_3.4:1588802-1589951	532.946	1497.28	1.49029	5.97068	5e-05	0.000124705
CTRG_03699	orf19.7232	IRR1	supercont_3.4:1590692-1593809	16.7981	51.3151	1.61109	7.78283	5e-05	0.000124705
CTRG_03701	orf19.7235		supercont_3.4:1595966-1598696	61.4686	27.1139	-1.18082	-5.82963	5e-05	0.000124705
CTRG_03702	orf19.7236	TIF35	supercont_3.4:1599713-1600553	370.226	1026.93	1.47185	8.02309	5e-05	0.000124705
CTRG_03707	orf19.7243		supercont_3.4:1611482-1612502	18.3748	93.0355	2.34005	11.7251	5e-05	0.000124705
CTRG_03709	orf19.7245		supercont_3.4:1613677-1614958	17.6161	86.8097	2.30097	11.4858	5e-05	0.000124705
CTRG_03713	orf19.7254		supercont_3.4:1624894-1626745	19.6707	71.2346	1.85653	9.26945	5e-05	0.000124705
CTRG_03714	orf19.7255	RPC10	supercont_3.4:1626966-1627188	703.06	3074.12	2.12845	56.2874	5e-05	0.000124705
CTRG_03719	orf19.7264		supercont_3.4:1634718-1635657	402.607	842.867	1.06593	5.61983	5e-05	0.000124705
CTRG_03720	orf19.7265		supercont_3.4:1635751-1636954	27.7663	58.2154	1.06806	5.49487	5e-05	0.000124705
CTRG_03723	orf19.2149		supercont_3.4:1640159-1642469	38.0209	17.7916	-1.0956	-5.27906	5e-05	0.000124705
CTRG_03729	orf19.2158	NAG3	supercont_3.4:1651000-1652818	11.2236	119.821	3.41628	16.1292	5e-05	0.000124705
CTRG_03730	orf19.2160	NAG4	supercont_3.4:1653061-1654054	0.739758	3.7545	2.34349	4.87882	5e-05	0.000124705
CTRG_03733	orf19.2125		supercont_3.5:4462-4819	84.6437	38.313	-1.14357	-8.32533	5e-05	0.000124705
CTRG_03744	orf19.3088		supercont_3.5:27339-27795	1.74986	64.6534	5.20741	15.9413	5e-05	0.000124705
CTRG_03746	orf19.3091		supercont_3.5:29829-35121	17.5623	45.0321	1.35848	6.47399	5e-05	0.000124705
CTRG_03750	-		supercont_3.5:38660-39830	15.1804	4.59997	-1.72252	-6.14917	5e-05	0.000124705
CTRG_03752	orf19.3112	ZRT1	supercont_3.5:40644-42057	17.0654	52.0706	1.6094	7.62721	5e-05	0.000124705
CTRG_03753	orf19.3111	PRA1	supercont_3.5:42857-43802	15.0981	33.7025	1.15849	5.26729	5e-05	0.000124705
CTRG_03758	orf19.3107		supercont_3.5:49551-50034	6.20637	26.5047	2.09443	8.29822	5e-05	0.000124705
CTRG_03760	orf19.3105		supercont_3.5:51726-53298	6.53015	1.21442	-2.42685	-6.36628	5e-05	0.000124705
CTRG_03771	orf19.3127	CZF1	supercont_3.5:77968-79144	66.4545	30.7562	-1.11149	-5.79278	5e-05	0.000124705
CTRG_03774	orf19.3130		supercont_3.5:83505-84327	43.3297	99.8131	1.20387	6.85751	5e-05	0.000124705
CTRG_03780	orf19.3138	NOP1	supercont_3.5:97487-98444	509.135	1748.34	1.77987	7.76745	5e-05	0.000124705
CTRG_03786	orf19.1097	ALS2	supercont_3.5:114747-117639	9.8102	2.16986	-2.17668	-7.59565	5e-05	0.000124705
CTRG_03787	-		supercont_3.5:123751-128951	178.001	36.7273	-2.27696	-9.68915	5e-05	0.000124705
CTRG_03790	-		supercont_3.5:128951-130551	355.005	68.0622	-2.38291	-6.64496	5e-05	0.000124705
CTRG_03791	-		supercont_3.5:128951-130551	75.0307	16.6387	-2.17294	-7.41944	5e-05	0.000124705
CTRG_03800	orf19.2897	SOU2	supercont_3.5:154897-155884	63.6096	18.7695	-1.76086	-8.77018	5e-05	0.000124705
CTRG_03802	orf19.2895	VMA8	supercont_3.5:157668-158478	354.276	167.21	-1.08321	-6.74485	5e-05	0.000124705
CTRG_03806	orf19.2890		supercont_3.5:165237-166428	117.307	35.665	-1.71771	-9.24597	5e-05	0.000124705
CTRG_03811	orf19.2885	PRI2	supercont_3.5:173954-175466	13.0973	27.8135	1.08652	5.04239	5e-05	0.000124705
CTRG_03816	orf19.7657	POP3	supercont_3.5:184497-185178	6.88559	31.7078	2.20319	8.71693	5e-05	0.000124705
CTRG_03827	orf19.1277		supercont_3.5:216550-217273	148.183	36.3394	-2.02777	-11.7774	5e-05	0.000124705
CTRG_03837	orf19.1264	CFL2	supercont_3.5:238384-240562	38.3232	17.8305	-1.10387	-5.32578	5e-05	0.000124705
CTRG_03848	orf19.1255	ZCF5	supercont_3.5:265476-268491	45.343	18.4925	-1.29394	-6.24321	5e-05	0.000124705
CTRG_03851	orf19.1250		supercont_3.5:271974-272979	16.2212	63.523	1.9694	9.58284	5e-05	0.000124705
CTRG_03863	orf19.1235	HOM3	supercont_3.5:302362-303997	84.3625	29.5284	-1.5145	-7.77249	5e-05	0.000124705
CTRG_03864	orf19.1802		supercont_3.5:304686-306513	144.707	51.9742	-1.47727	-7.55349	5e-05	0.000124705
CTRG_03866	orf19.1800		supercont_3.5:308535-309873	82.2296	13.7368	-2.58162	-12.361	5e-05	0.000124705
CTRG_03867	orf19.1799	GAP5	supercont_3.5:310536-312375	22.4047	56.0665	1.32334	6.58046	5e-05	0.000124705
CTRG_03873	orf19.1290	XKS1	supercont_3.5:332976-334830	222.91	51.2332	-2.12131	-10.528	5e-05	0.000124705
CTRG_03876	orf19.1791		supercont_3.5:338162-339659	18.3668	103.583	2.49561	12.5395	5e-05	0.000124705
CTRG_03886	orf19.3793		supercont_3.5:377782-378958	14.8536	4.21215	-1.81819	-6.33786	5e-05	0.000124705
CTRG_03892	orf19.2631		supercont_3.5:391784-395756	38.79	82.406	1.08706	5.23676	5e-05	0.000124705
CTRG_03893	orf19.6864		supercont_3.5:396010-396715	19.6462	6.85681	-1.51864	-5.76809	5e-05	0.000124705
CTRG_03895	orf19.6862		supercont_3.5:401592-403770	12.9655	74.6527	2.52551	12.2021	5e-05	0.000124705
CTRG_03907	orf19.4416	VPS13	supercont_3.5:428853-438192	23.5916	10.7801	-1.12991	-5.33683	5e-05	0.000124705
CTRG_03910	orf19.2593	BIO2	supercont_3.5:445312-446494	49.4828	17.8469	-1.47126	-7.19358	5e-05	0.000124705
CTRG_03911	orf19.3846	LYS4	supercont_3.5:450729-452766	33.9306	16.2264	-1.06424	-5.08055	5e-05	0.000124705
CTRG_03914	-		supercont_3.5:455310-455781	34.3202	14.2266	-1.27047	-6.16909	5e-05	0.000124705
CTRG_03915	-		supercont_3.5:456175-456580	489.466	73.449	-2.73639	-22.4893	5e-05	0.000124705
CTRG_03923	orf19.3815		supercont_3.5:466350-469218	44.2325	19.4312	-1.18673	-5.74515	5e-05	0.000124705
CTRG_03943	orf19.3831		supercont_3.5:505537-506416	22.6627	140.832	2.63559	13.954	5e-05	0.000124705
CTRG_03948	orf19.3841		supercont_3.5:516703-519031	12.3908	5.98641	-1.0495	-4.32968	5e-05	0.000124705
CTRG_03949	orf19.3840		supercont_3.5:519576-523887	46.2308	22.9365	-1.01121	-4.91371	5e-05	0.000124705
CTRG_03951	orf19.744	GDB1	supercont_3.5:532927-537496	107.885	36.9808	-1.54464	-7.04323	5e-05	0.000124705
CTRG_03952	orf19.4449		supercont_3.5:540780-541530	306.34	63.6633	-2.2666	-13.9983	5e-05	0.000124705
CTRG_03959	-		supercont_3.5:557907-558942	25.9068	12.3923	-1.06389	-4.74954	5e-05	0.000124705
CTRG_03960	-		supercont_3.5:563567-565394	0.730933	2.40851	1.72033	3.80719	5e-05	0.000124705
CTRG_03961	orf19.4768		supercont_3.5:566363-568388	60.6258	11.3864	-2.41262	-11.4312	5e-05	0.000124705
CTRG_03962	orf19.4450.1		supercont_3.5:569273-569480	23162.1	550.717	-5.39431	-146.786	5e-05	0.000124705
CTRG_03969	orf19.6196		supercont_3.5:586930-587413	118.788	36.4809	-1.70317	-10.9353	5e-05	0.000124705
CTRG_03973	orf19.1229		supercont_3.5:606059-609020	32.7334	69.2001	1.08001	5.36366	5e-05	0.000124705
CTRG_03977	orf19.5049		supercont_3.5:614984-615884	9.60025	80.2514	3.06338	13.4686	5e-05	0.000124705
CTRG_03978	orf19.5050	MTO1	supercont_3.5:616246-618301	24.2221	63.0749	1.38074	6.89169	5e-05	0.000124705
CTRG_03993	orf19.4438	RME1	supercont_3.5:657921-659397	15.6533	1.82393	-3.10135	-9.35437	5e-05	0.000124705
CTRG_04002	orf19.5079	CDR4	supercont_3.5:674892-679374	22.3094	4.38122	-2.34825	-10.2886	5e-05	0.000124705
CTRG_04013	orf19.7160		supercont_3.5:705069-705705	76.0468	236.831	1.6389	10.7278	5e-05	0.000124705
CTRG_04019	orf19.6525		supercont_3.5:711290-713174	24.5435	12.2537	-1.00212	-4.6362	5e-05	0.000124705
CTRG_04021	orf19.7157		supercont_3.5:715242-715926	23.6631	11.0824	-1.09436	-4.66752	5e-05	0.000124705
CTRG_04022			supercont_3.5:716395-718621	33.7672	16.7575	-1.01081	-4.83646	5e-05	0.000124705
CTRG_04024	orf19.2504	BMS1	supercont_3.5:729275-732869	25.9595	111.443	2.10197	9.83285	5e-05	0.000124705
CTRG_04032	orf19.4420		supercont_3.5:753741-756195	12.465	26.5772	1.0923	5.08733	5e-05	0.000124705
CTRG_04040	orf19.2903	AGO1	supercont_3.5:782756-785501	6.60927	1.82974	-1.85285	-6.02058	5e-05	0.000124705
CTRG_04044	orf19.2914		supercont_3.5:791863-793198	60.0622	20.7267	-1.53497	-7.67367	5e-05	0.000124705
CTRG_04045	orf19.2915		supercont_3.5:793434-795531	103.363	28.7591	-1.84563	-9.2223	5e-05	0.000124705
CTRG_04047	orf19.2917		supercont_3.5:797714-799289	143.431	421.316	1.55454	7.55127	5e-05	0.000124705
CTRG_04061	orf19.745	VAC8	supercont_3.5:829129-830839	142.497	70.5814	-1.01357	-5.34698	5e-05	0.000124705
CTRG_04062	orf19.2343	VPS23	supercont_3.5:832544-834083	38.6044	18.7521	-1.04171	-5.07116	5e-05	0.000124705
CTRG_04064	orf19.3795	AGP3	supercont_3.5:839707-841270	7.69614	17.1534	1.15629	4.82012	5e-05	0.000124705
CTRG_04068	orf19.2337	ALP1	supercont_3.5:847411-849049	28.8959	64.8873	1.16707	5.90472	5e-05	0.000124705
CTRG_04071	orf19.2333		supercont_3.5:853737-855204	482.036	190.847	-1.33672	-6.45575	5e-05	0.000124705
CTRG_04074	orf19.2330		supercont_3.5:861172-863325	30.5132	164.828	2.43346	8.39788	5e-05	0.000124705
CTRG_04080	orf19.2320		supercont_3.5:874002-875481	11.6568	75.9883	2.7046	12.6694	5e-05	0.000124705
CTRG_04081			supercont_3.5:876712-878590	66.567	30.1834	-1.14105	-5.75119	5e-05	0.000124705
CTRG_04082	orf19.2319		supercont_3.5:878776-880822	33.2458	144.555	2.12037	10.5314	5e-05	0.000124705
CTRG_04083	orf19.2317		supercont_3.5:881357-883430	5.39764	2.12814	-1.34274	-4.13174	5e-05	0.000124705
CTRG_04085	-		supercont_3.5:886248-886767	22.2059	137.168	2.62693	6.90503	5e-05	0.000124705
CTRG_04086	orf19.2314		supercont_3.5:886248-886767	28.3612	200.2	2.81945	6.73333	5e-05	0.000124705
CTRG_04087	orf19.2313		supercont_3.5:886980-888171	41.1074	18.7753	-1.13056	-5.55847	5e-05	0.000124705
CTRG_04089	orf19.2311	RPL82	supercont_3.5:891982-892774	545.101	1181.47	1.11599	6.05	5e-05	0.000124705
CTRG_04090	orf19.2310.1	RPL29	supercont_3.5:893417-893609	13133.7	27864.9	1.08518	39.3689	5e-05	0.000124705
CTRG_04091	orf19.2309		supercont_3.5:897553-899782	6.65286	57.853	3.12034	13.6945	5e-05	0.000124705
CTRG_04098	orf19.2302		supercont_3.5:909118-910612	35.7549	11.7044	-1.6111	-7.38194	5e-05	0.000124705
CTRG_04099	orf19.655	PHO84	supercont_3.5:913923-915579	0.862226	2.87629	1.73807	3.88471	5e-05	0.000124705
CTRG_04101	orf19.658	GIN1	supercont_3.5:922157-925766	9.7331	21.5647	1.1477	5.29397	5e-05	0.000124705
CTRG_04103	orf19.661	KRR1	supercont_3.5:929038-929740	64.4368	316.801	2.29762	14.5098	5e-05	0.000124705
CTRG_04104	orf19.663	GIN4	supercont_3.5:934161-938253	14.7484	40.0424	1.44097	6.86957	5e-05	0.000124705
CTRG_04106	orf19.665	NEP1	supercont_3.5:939650-940445	66.1196	249.249	1.91444	11.6215	5e-05	0.000124705
CTRG_04108	orf19.668		supercont_3.5:944947-946630	30.9101	63.0858	1.02924	5.22337	5e-05	0.000124705
CTRG_04111	orf19.670.2		supercont_3.5:950940-951147	7756.9	511.053	-3.92394	-115.423	5e-05	0.000124705
CTRG_04112	orf19.671	PSP1	supercont_3.5:953189-955223	82.1245	32.5411	-1.33555	-6.7288	5e-05	0.000124705
CTRG_04114	orf19.673		supercont_3.5:957668-958799	35.9203	14.9492	-1.26473	-5.99244	5e-05	0.000124705
CTRG_04116	orf19.675		supercont_3.5:961035-961824	6.69427	1.1707	-2.51555	-5.96293	5e-05	0.000124705
CTRG_04122	orf19.2296		supercont_3.5:973156-981235	28.2754	3.81168	-2.89105	-13.0098	5e-05	0.000124705
CTRG_04129	-		supercont_3.5:996677-998834	6.38276	2.01998	-1.65984	-5.18626	5e-05	0.000124705
CTRG_04130	-		supercont_3.5:998948-1000994	44.1967	16.2735	-1.44142	-6.96214	5e-05	0.000124705
CTRG_04131	orf19.4779		supercont_3.5:1001922-1003758	34.1317	172.422	2.33676	11.6674	5e-05	0.000124705
CTRG_04132	orf19.4424	PHO100	supercont_3.5:1006473-1007451	77.4577	202.66	1.38758	7.98828	5e-05	0.000124705
CTRG_04134	orf19.4781	GRP1	supercont_3.5:1009223-1010249	23.3332	5.39535	-2.11259	-7.95494	5e-05	0.000124705
CTRG_04139	orf19.4423		supercont_3.5:1021652-1024841	38.8472	18.7481	-1.05107	-5.06031	5e-05	0.000124705
CTRG_04147	orf19.5067		supercont_3.5:1048206-1048875	34.7975	78.3106	1.17023	6.72768	5e-05	0.000124705
CTRG_04148	orf19.5066		supercont_3.5:1049071-1049962	15.6359	103.34	2.72446	13.3392	5e-05	0.000124705
CTRG_04149	orf19.2791	BBC1	supercont_3.5:1051104-1053378	154.208	66.2616	-1.21863	-6.10609	5e-05	0.000124705
CTRG_04151	orf19.2789		supercont_3.5:1056676-1057663	5.44403	12.0911	1.1512	4.06665	5e-05	0.000124705
CTRG_04152	orf19.2792	IST2	supercont_3.5:1061342-1064156	137.739	46.4157	-1.56925	-7.59134	5e-05	0.000124705
CTRG_04153	orf19.2794		supercont_3.5:1064265-1065096	45.2715	94.7315	1.06524	6.05643	5e-05	0.000124705
CTRG_04154	orf19.2795		supercont_3.5:1065350-1066259	206.524	439.975	1.09111	6.45668	5e-05	0.000124705
CTRG_04155	orf19.2796		supercont_3.5:1066601-1068614	11.8109	27.4458	1.21646	5.62213	5e-05	0.000124705
CTRG_04175	-		supercont_3.5:1117931-1118309	7.13416	35.6191	2.31983	10.6248	5e-05	0.000124705
CTRG_04176	orf19.2778		supercont_3.5:1118702-1122773	19.1044	58.8603	1.62339	7.7535	5e-05	0.000124705
CTRG_04182	-		supercont_3.5:1133266-1135099	5.93318	1.30225	-2.1878	-5.94406	5e-05	0.000124705
CTRG_04184	-		supercont_3.5:1138723-1140046	49.3106	3.70293	-3.73516	-13.5158	5e-05	0.000124705
CTRG_04192	orf19.2788		supercont_3.5:1157094-1158273	4.63235	21.7912	2.23393	8.25094	5e-05	0.000124705
CTRG_04193	orf19.6214	ATC1	supercont_3.5:1159828-1163080	31.663	13.1354	-1.26933	-6.02204	5e-05	0.000124705
CTRG_04200	orf19.6225	PCL7	supercont_3.5:1182068-1184249	68.0174	26.2065	-1.37598	-6.85271	5e-05	0.000124705
CTRG_04202	orf19.6227		supercont_3.5:1187101-1188307	12.3641	43.6294	1.81915	8.39861	5e-05	0.000124705
CTRG_04203	orf19.6229	CAT1	supercont_3.5:1189021-1190479	885.634	109.776	-3.01215	-12.8926	5e-05	0.000124705
CTRG_04204	orf19.6230		supercont_3.5:1191852-1193079	16.2219	42.4475	1.38774	6.67985	5e-05	0.000124705
CTRG_04206	orf19.6232	NPR1	supercont_3.5:1194073-1196704	65.1764	21.4443	-1.60376	-7.86584	5e-05	0.000124705
CTRG_04207	orf19.6233		supercont_3.5:1197975-1199385	21.0748	45.0581	1.09627	5.42759	5e-05	0.000124705
CTRG_04208	orf19.6234		supercont_3.5:1199758-1201327	8.93532	72.1517	3.01344	13.5483	5e-05	0.000124705
CTRG_04210	orf19.6236		supercont_3.5:1202126-1202828	22.7958	137.959	2.5974	13.9735	5e-05	0.000124705
CTRG_04212	orf19.6238		supercont_3.5:1206003-1207206	114.252	42.664	-1.42113	-7.70015	5e-05	0.000124705
CTRG_04214	orf19.5663	RCH1	supercont_3.5:1209628-1210939	18.5087	6.89996	-1.42354	-5.71148	5e-05	0.000124705
CTRG_04219	orf19.6245		supercont_3.5:1221412-1223113	231.443	104.367	-1.14899	-5.91881	5e-05	0.000124705
CTRG_04220	orf19.6246		supercont_3.5:1223447-1224014	161.428	65.4109	-1.30329	-8.64042	5e-05	0.000124705
CTRG_04221	orf19.6247		supercont_3.5:1224799-1227340	13.2104	28.003	1.0839	5.08366	5e-05	0.000124705
CTRG_04234	orf19.6257	GLT1	supercont_3.5:1250552-1256930	73.7369	15.4125	-2.25829	-10.0544	5e-05	0.000124705
CTRG_04236	orf19.6259		supercont_3.5:1258538-1259678	30.9032	86.0483	1.47739	7.82024	5e-05	0.000124705
CTRG_04242	orf19.6265	RPS22A	supercont_3.5:1276255-1276648	4614.97	13342.8	1.53167	6.6503	5e-05	0.000124705
CTRG_04243	orf19.6265.1	RPS14B	supercont_3.5:1277466-1277745	4830.52	15974.7	1.72554	18.0229	5e-05	0.000124705
CTRG_04257	orf19.1822	UME6	supercont_3.5:1308457-1310398	4.16457	15.8899	1.93187	7.34226	5e-05	0.000124705
CTRG_04258	orf19.177		supercont_3.5:1321723-1323517	5.76546	13.0637	1.18006	4.65248	5e-05	0.000124705
CTRG_04259	orf19.6277		supercont_3.5:1327110-1328991	1.28696	9.85405	2.93675	8.32622	5e-05	0.000124705
CTRG_04278	orf19.2446		supercont_3.5:1362710-1365910	72.6932	13.9663	-2.37987	-7.1681	5e-05	0.000124705
CTRG_04290	orf19.6090		supercont_3.6:18218-19547	522.114	1140.69	1.12747	4.44335	5e-05	0.000124705
CTRG_04293	orf19.6084		supercont_3.6:23002-23659	187.728	48.1076	-1.96431	-12.1312	5e-05	0.000124705
CTRG_04301	orf19.6074	HBR1	supercont_3.6:35994-36729	57.8201	172.386	1.576	9.60464	5e-05	0.000124705
CTRG_04302	orf19.6073	HMX1	supercont_3.6:36793-37666	124.758	452.799	1.85974	10.9532	5e-05	0.000124705
CTRG_04305	orf19.6072	CDC13	supercont_3.6:43153-44263	3.25102	10.9186	1.74783	5.59602	5e-05	0.000124705
CTRG_04307	orf19.6070	ENA2	supercont_3.6:49603-52810	219.988	15.5544	-3.82203	-16.2913	5e-05	0.000124705
CTRG_04324	orf19.2982		supercont_3.6:82523-83966	24.5188	11.3121	-1.11602	-5.00471	5e-05	0.000124705
CTRG_04328	orf19.2989	GOR1	supercont_3.6:88370-89396	8.0594	2.08158	-1.95299	-5.47317	5e-05	0.000124705
CTRG_04331	orf19.2986		supercont_3.6:93539-93920	54.4394	23.8512	-1.19059	-7.27948	5e-05	0.000124705
CTRG_04333	-		supercont_3.6:95213-96320	322.109	104.522	-1.62374	-9.05635	5e-05	0.000124705
CTRG_04334	orf19.2990	XOG1	supercont_3.6:97087-98395	3.11372	9.27478	1.57467	5.05221	5e-05	0.000124705
CTRG_04338	-		supercont_3.6:107290-107728	3493.25	8044.76	1.20348	6.39376	5e-05	0.000124705
CTRG_04341	orf19.2998	TSR2	supercont_3.6:113050-113707	37.1551	192.775	2.37528	14.2032	5e-05	0.000124705
CTRG_04354	orf19.4551	CTN1	supercont_3.6:154533-156810	21.5641	4.45367	-2.27557	-8.90482	5e-05	0.000124705
CTRG_04355	orf19.6053	CIS2	supercont_3.6:156961-158875	25.0234	2.8678	-3.12527	-11.0996	5e-05	0.000124705
CTRG_04359	orf19.6037	ASM3	supercont_3.6:169093-171226	1.85891	0.400729	-2.21376	-4.32089	5e-05	0.000124705
CTRG_04360	orf19.6038	UGA32	supercont_3.6:172336-174106	22.6283	8.15771	-1.47189	-6.37667	5e-05	0.000124705
CTRG_04363	orf19.6041	RPO41	supercont_3.6:177359-181241	17.6394	71.1893	2.01286	9.53566	5e-05	0.000124705
CTRG_04364	orf19.6043		supercont_3.6:181422-183135	13.5222	6.26148	-1.11076	-4.42861	5e-05	0.000124705
CTRG_04370	orf19.6048		supercont_3.6:194005-194908	79.8525	30.8693	-1.37116	-7.41105	5e-05	0.000124705
CTRG_04372	orf19.6052	CNS1	supercont_3.6:197748-198930	33.5085	141.514	2.07835	11.2127	5e-05	0.000124705
CTRG_04380	orf19.6028	HGC1	supercont_3.6:218844-220725	0.131805	1.28764	3.28825	4.65199	5e-05	0.000124705
CTRG_04388	orf19.6022	NRM1	supercont_3.6:240375-241989	10.6386	36.5381	1.78009	8.03945	5e-05	0.000124705
CTRG_04389	orf19.6020		supercont_3.6:245604-246528	73.3029	16.7124	-2.13295	-10.48	5e-05	0.000124705
CTRG_04391	orf19.6017		supercont_3.6:251671-253264	13.1824	2.60075	-2.34162	-7.66784	5e-05	0.000124705
CTRG_04393	orf19.6014	RRS1	supercont_3.6:255799-256423	109.472	563.445	2.36371	15.8096	5e-05	0.000124705
CTRG_04400	orf19.3288	NMA111	supercont_3.6:277857-280776	53.2895	122.523	1.20113	5.8646	5e-05	0.000124705
CTRG_04404	orf19.3291	HMT1	supercont_3.6:284362-285382	180.91	391.514	1.11379	6.37913	5e-05	0.000124705
CTRG_04412	orf19.3300	ZPR1	supercont_3.6:300330-301872	54.1332	256.623	2.24507	11.4231	5e-05	0.000124705
CTRG_04414	orf19.3302		supercont_3.6:307174-309172	17.1868	4.04537	-2.08696	-7.96037	5e-05	0.000124705
CTRG_04416	orf19.3303		supercont_3.6:312811-314854	7.55991	40.8661	2.43446	10.6894	5e-05	0.000124705
CTRG_04417	orf19.3304		supercont_3.6:315052-315865	15.1154	64.3086	2.08899	10.1355	5e-05	0.000124705
CTRG_04419	orf19.3306		supercont_3.6:318783-320589	8.88764	4.19875	-1.08184	-3.88527	5e-05	0.000124705
CTRG_04424	orf19.3310		supercont_3.6:327519-328269	121.351	21.0636	-2.52637	-13.264	5e-05	0.000124705
CTRG_04425			supercont_3.6:329547-330597	40.5618	15.2985	-1.40673	-6.70893	5e-05	0.000124705
CTRG_04437	orf19.3325		supercont_3.6:351090-353253	42.2548	13.9423	-1.59965	-7.63419	5e-05	0.000124705
CTRG_04438	orf19.3327	TRM2	supercont_3.6:357019-358753	23.717	59.6011	1.32942	6.65987	5e-05	0.000124705
CTRG_04441	orf19.3330	CRL1	supercont_3.6:364973-365963	75.1965	23.3263	-1.68871	-8.71979	5e-05	0.000124705
CTRG_04446	orf19.3335		supercont_3.6:378594-379257	2374.94	865.603	-1.45611	-7.60023	5e-05	0.000124705
CTRG_04462	orf19.3355	ISN1	supercont_3.6:420678-422019	114.928	36.686	-1.64743	-8.76544	5e-05	0.000124705
CTRG_04474	orf19.6065		supercont_3.6:446803-447853	80.9655	31.3099	-1.37069	-7.29653	5e-05	0.000124705
CTRG_04477	-		supercont_3.6:455073-457416	3.65765	1.15432	-1.66387	-4.46176	5e-05	0.000124705
CTRG_04478	orf19.769	IFE1	supercont_3.6:458788-459949	1837.78	371.664	-2.30589	-8.74764	5e-05	0.000124705
CTRG_04502	orf19.4064	GPI7	supercont_3.6:517683-520578	40.0606	17.8232	-1.16843	-5.63406	5e-05	0.000124705
CTRG_04503	orf19.59	REI1	supercont_3.6:520647-521865	39.252	206.407	2.39466	12.8763	5e-05	0.000124705
CTRG_04504	orf19.58	RRP6	supercont_3.6:522081-524442	10.8015	60.5559	2.48703	11.8008	5e-05	0.000124705
CTRG_04517	orf19.443		supercont_3.6:549238-549832	27.9467	97.3589	1.80063	10.2968	5e-05	0.000124705
CTRG_04518	orf19.444		supercont_3.6:550023-550440	20.7697	42.6247	1.03721	5.78054	5e-05	0.000124705
CTRG_04525	orf19.449		supercont_3.6:575518-576691	673.759	76.2232	-3.14393	-15.359	5e-05	0.000124705
CTRG_04526	orf19.4059		supercont_3.6:577101-578316	104.589	15.2656	-2.77638	-13.6159	5e-05	0.000124705
CTRG_04529	orf19.55		supercont_3.6:581600-582584	66.623	13.3158	-2.32289	-10.8956	5e-05	0.000124705
CTRG_04530	orf19.56	ARG2	supercont_3.6:582922-584662	26.5121	9.58231	-1.4682	-6.5336	5e-05	0.000124705
CTRG_04534	orf19.427		supercont_3.6:589184-593873	5.82613	14.8601	1.35083	6.02527	5e-05	0.000124705
CTRG_04535	orf19.428		supercont_3.6:594173-596390	32.654	11.3533	-1.52415	-7.06913	5e-05	0.000124705
CTRG_04536	orf19.429		supercont_3.6:596606-598418	13.3334	52.935	1.98918	9.4742	5e-05	0.000124705
CTRG_04549	orf19.416		supercont_3.6:621140-622466	3.50396	1.10794	-1.66111	-3.91711	5e-05	0.000124705
CTRG_04551	orf19.414		supercont_3.6:623568-625947	19.2366	59.3429	1.62522	7.9902	5e-05	0.000124705
CTRG_04552	orf19.413.1	RPS27A	supercont_3.6:626433-626682	60.6811	226.475	1.90003	23.7467	5e-05	0.000124705
CTRG_04555	orf19.411		supercont_3.6:633353-634280	19.6384	6.43719	-1.60917	-6.12976	5e-05	0.000124705
CTRG_04559	orf19.3058		supercont_3.6:641009-642449	131.844	62.647	-1.07351	-5.75956	5e-05	0.000124705
CTRG_04560	orf19.3043		supercont_3.6:642714-643776	34.9537	14.2183	-1.29769	-6.0702	5e-05	0.000124705
CTRG_04561	orf19.3045		supercont_3.6:643793-645230	76.2374	25.8048	-1.56286	-8.01956	5e-05	0.000124705
CTRG_04565	orf19.3050	AGE1	supercont_3.6:655756-658636	62.6236	25.1806	-1.31439	-6.43762	5e-05	0.000124705
CTRG_04566	orf19.3051		supercont_3.6:659836-660718	150.94	55.4263	-1.44533	-8.36869	5e-05	0.000124705
CTRG_04568	orf19.3053		supercont_3.6:662523-663072	756.142	247.855	-1.60916	-11.7768	5e-05	0.000124705
CTRG_04574	orf19.3061.1		supercont_3.6:670680-671091	437.771	1854.61	2.08287	17.602	5e-05	0.000124705
CTRG_04578	orf19.3065	DAO1	supercont_3.6:678033-679119	744.851	100.611	-2.88817	-14.556	5e-05	0.000124705
CTRG_04580	orf19.71		supercont_3.6:684601-685885	184.087	91.1057	-1.01477	-5.60486	5e-05	0.000124705
CTRG_04587	orf19.4543	UGA2	supercont_3.6:698710-700240	36.4111	9.61665	-1.92077	-8.53985	5e-05	0.000124705
CTRG_04595	orf19.4534		supercont_3.6:711449-713132	76.0588	33.6584	-1.17615	-6.02165	5e-05	0.000124705
CTRG_04599	orf19.4530.1		supercont_3.6:725355-726033	24.2138	10.1222	-1.2583	-5.27525	5e-05	0.000124705
CTRG_04602	orf19.4526	HSP30	supercont_3.6:730006-731125	4.88143	0.190305	-4.68092	-6.91615	5e-05	0.000124705
CTRG_04605	orf19.3666		supercont_3.6:734399-737050	10.381	35.1585	1.75994	7.17949	5e-05	0.000124705
CTRG_04606	orf19.3665		supercont_3.6:734399-737050	2.39439	18.6705	2.96303	5.0531	5e-05	0.000124705
CTRG_04615	orf19.3668	HGT2	supercont_3.6:754887-756525	328.638	1491.32	2.18202	7.12629	5e-05	0.000124705
CTRG_04616	orf19.3669	SHA3	supercont_3.6:763068-763854	1085.47	380.905	-1.51082	-8.48522	5e-05	0.000124705
CTRG_04624	orf19.3676	ABP140	supercont_3.6:778038-779803	24.8008	155.39	2.64743	8.26473	5e-05	0.000124705
CTRG_04637	orf19.3689		supercont_3.6:808388-809966	208.922	42.2396	-2.30629	-11.7606	5e-05	0.000124705
CTRG_04638	orf19.3688		supercont_3.6:810212-810605	22.4239	59.6549	1.4116	8.49351	5e-05	0.000124705
CTRG_04648	orf19.3679		supercont_3.6:833194-834136	146.132	37.5802	-1.95923	-10.9859	5e-05	0.000124705
CTRG_04651	orf19.2934		supercont_3.6:838817-839324	48.26	347.926	2.84988	19.4244	5e-05	0.000124705
CTRG_04653	orf19.2936		supercont_3.6:841268-841700	100.747	48.247	-1.06222	-7.43461	5e-05	0.000124705
CTRG_04656	orf19.2939		supercont_3.6:845632-846250	158.675	58.4915	-1.43978	-9.16552	5e-05	0.000124705
CTRG_04663	orf19.2927	MNN11	supercont_3.6:862311-863607	78.6744	172.611	1.13355	6.21669	5e-05	0.000124705
CTRG_04669	orf19.2959.1		supercont_3.6:875265-875439	5832.55	771.49	-2.91841	-136.489	5e-05	0.000124705
CTRG_04677	orf19.2966		supercont_3.6:891634-892444	274.47	136.777	-1.00483	-6.22548	5e-05	0.000124705
CTRG_04680	orf19.2969	RAD16	supercont_3.6:895252-897820	9.90423	23.9691	1.27506	5.81467	5e-05	0.000124705
CTRG_04686	orf19.772	LYS21	supercont_3.6:910720-912040	264.836	118.184	-1.16406	-6.31948	5e-05	0.000124705
CTRG_04687	orf19.773		supercont_3.6:913819-914407	51.6098	164.975	1.67653	10.73	5e-05	0.000124705
CTRG_04692	orf19.780	DUR1,2	supercont_3.6:923957-929405	2.21853	8.68516	1.96895	7.47073	5e-05	0.000124705
CTRG_04700	orf19.6852		supercont_3.6:954376-955222	36.823	7.33565	-2.32761	-9.50964	5e-05	0.000124705
CTRG_04702	orf19.6844	ICL1	supercont_3.6:958404-960057	36.44	8.17223	-2.15672	-8.81735	5e-05	0.000124705
CTRG_04703	orf19.6845		supercont_3.6:960334-961804	1.56019	13.2167	3.08257	8.82302	5e-05	0.000124705
CTRG_04705	orf19.6847		supercont_3.6:963284-964886	9.01443	45.1996	2.326	10.3115	5e-05	0.000124705
CTRG_04706	orf19.6850		supercont_3.6:965111-966920	29.835	12.6596	-1.23678	-5.75525	5e-05	0.000124705
CTRG_04712	orf19.6838		supercont_3.6:979892-980702	99.0401	42.8054	-1.21022	-6.84759	5e-05	0.000124705
CTRG_04714	orf19.5194.1		supercont_3.6:982351-983116	113.661	55.3921	-1.03698	-6.13065	5e-05	0.000124705
CTRG_04719	orf19.5198	NOP4	supercont_3.6:988577-990845	28.291	152.437	2.42979	11.7722	5e-05	0.000124705
CTRG_04722	orf19.5203		supercont_3.6:995617-997900	16.704	7.44754	-1.16536	-5.04287	5e-05	0.000124705
CTRG_04724	orf19.1069	RPN4	supercont_3.6:1000022-1001624	108.976	302.271	1.47183	7.46906	5e-05	0.000124705
CTRG_04730	orf19.1063		supercont_3.6:1013940-1015170	5.96944	12.0859	1.01766	3.77083	5e-05	0.000124705
CTRG_04747			supercont_3.6:1038711-1040403	2.29204	0.40619	-2.4964	-4.77159	5e-05	0.000124705
CTRG_04748	orf19.1047	ERB1	supercont_3.6:1040624-1043045	40.0662	148.489	1.8899	9.24556	5e-05	0.000124705
CTRG_04757	orf19.4479		supercont_3.6:1055268-1057386	14.6802	77.8953	2.40766	11.7516	5e-05	0.000124705
CTRG_04759			supercont_3.6:1059993-1060587	12.5928	32.3552	1.3614	6.18932	5e-05	0.000124705
CTRG_04760	orf19.4475	KTR4	supercont_3.6:1061192-1062608	29.5494	13.3378	-1.14761	-5.32494	5e-05	0.000124705
CTRG_04762	orf19.1029		supercont_3.6:1064001-1064907	13.0679	33.0166	1.33717	6.11362	5e-05	0.000124705
CTRG_04764	orf19.1027	PDR16	supercont_3.6:1067808-1068924	71.6918	201.166	1.48851	8.29216	5e-05	0.000124705
CTRG_04765	orf19.1026		supercont_3.6:1069134-1070199	26.3378	75.5269	1.51985	7.93955	5e-05	0.000124705
CTRG_04772	orf19.4468		supercont_3.6:1090001-1090496	1880.13	771.209	-1.28564	-9.40119	5e-05	0.000124705
CTRG_04779	orf19.3008	COQ4	supercont_3.6:1100819-1101785	201.024	55.4247	-1.85877	-10.6334	5e-05	0.000124705
CTRG_04786	orf19.3015	ARX1	supercont_3.6:1123105-1124812	102.468	346.292	1.75682	8.59815	5e-05	0.000124705
CTRG_04790	orf19.3038	TPS2	supercont_3.6:1130322-1132992	118.347	29.1742	-2.02026	-9.78023	5e-05	0.000124705
CTRG_04793	orf19.3034	RLI1	supercont_3.6:1143194-1145063	170.208	441.945	1.37657	6.15443	5e-05	0.000124705
CTRG_04795	orf19.3030		supercont_3.6:1146789-1148391	27.5922	10.797	-1.35363	-6.1161	5e-05	0.000124705
CTRG_04796	orf19.3029		supercont_3.6:1148881-1150402	37.4162	14.8755	-1.33073	-6.2598	5e-05	0.000124705
CTRG_04801	orf19.3021		supercont_3.6:1157392-1158076	18.7657	7.83272	-1.26051	-4.88546	5e-05	0.000124705
CTRG_04804	orf19.3041		supercont_3.6:1163988-1166016	331.195	69.6686	-2.2491	-10.4316	5e-05	0.000124705
CTRG_04808	orf19.2492	STE3	supercont_3.6:1174433-1175693	4.03805	0.920797	-2.1327	-4.84775	5e-05	0.000124705
CTRG_04810	orf19.2488	FAL1	supercont_3.6:1179896-1181096	6.83027	55.9872	3.03508	12.5177	5e-05	0.000124705
CTRG_04811	orf19.2487		supercont_3.6:1181324-1182095	14.4646	62.2051	2.10451	10.1106	5e-05	0.000124705
CTRG_04816	orf19.2481		supercont_3.6:1190342-1191062	18.2785	0.939921	-4.28146	-10.1539	5e-05	0.000124705
CTRG_04821	orf19.2474	PRC3	supercont_3.6:1206221-1207850	83.0353	31.6511	-1.39147	-7.16069	5e-05	0.000124705
CTRG_04826			supercont_3.6:1213802-1214810	4.50234	1.44977	-1.63485	-4.00027	5e-05	0.000124705
CTRG_04828	orf19.2468		supercont_3.6:1217974-1218895	0.700826	3.93791	2.4903	5.06184	5e-05	0.000124705
CTRG_04829	orf19.2467	PRN1	supercont_3.6:1219422-1220598	20.7278	44.8853	1.11468	5.57274	5e-05	0.000124705
CTRG_04833	orf19.2461	PRN4	supercont_3.6:1225728-1226736	4.38291	1.2818	-1.77372	-4.2226	5e-05	0.000124705
CTRG_04835	orf19.2459		supercont_3.6:1231066-1234060	8.19782	19.1253	1.22217	5.4833	5e-05	0.000124705
CTRG_04841	orf19.2451	PGA45	supercont_3.6:1252241-1253567	183.189	72.7075	-1.33316	-7.22934	5e-05	0.000124705
CTRG_04844	orf19.6463		supercont_3.7:1366-2530	28.62	198.469	2.79381	14.9278	5e-05	0.000124705
CTRG_04847	orf19.6898		supercont_3.7:7478-8510	59.0591	10.0173	-2.55966	-11.3707	5e-05	0.000124705
CTRG_04852	orf19.6902	DBP7	supercont_3.7:11610-14605	28.1043	165.359	2.55674	8.51146	5e-05	0.000124705
CTRG_04853	orf19.6903		supercont_3.7:14630-15392	44.0109	227.595	2.37053	14.1522	5e-05	0.000124705
CTRG_04854	orf19.6904	GCN3	supercont_3.7:15446-17683	108.643	320.956	1.56278	8.22585	5e-05	0.000124705
CTRG_04857	orf19.6918		supercont_3.7:19911-21126	29.0408	60.5181	1.05928	5.46818	5e-05	0.000124705
CTRG_04858	orf19.6917		supercont_3.7:21291-21804	37.4462	101.799	1.44283	9.05106	5e-05	0.000124705
CTRG_04860	orf19.6915	MRE11	supercont_3.7:23137-25294	16.5891	34.0546	1.03761	4.96623	5e-05	0.000124705
CTRG_04863	orf19.6910	PSF1	supercont_3.7:33345-34254	19.5347	41.3413	1.08154	5.37078	5e-05	0.000124705
CTRG_04866	orf19.6907		supercont_3.7:36272-37820	7.55752	38.7406	2.35786	10.0563	5e-05	0.000124705
CTRG_04869	orf19.6460	PEX1	supercont_3.7:43844-46955	45.2561	19.9753	-1.17989	-5.70954	5e-05	0.000124705
CTRG_04872	orf19.7035	RFC2	supercont_3.7:54735-55800	26.3969	69.1842	1.39008	7.22719	5e-05	0.000124705
CTRG_04877	orf19.7041		supercont_3.7:61150-63565	35.9216	78.0173	1.11894	5.6204	5e-05	0.000124705
CTRG_04878	orf19.7042		supercont_3.7:64924-65746	30.9493	250.562	3.01719	17.0994	5e-05	0.000124705
CTRG_04882	orf19.7011		supercont_3.7:72339-75990	29.5511	155.297	2.39375	10.7587	5e-05	0.000124705
CTRG_04883	orf19.7012		supercont_3.7:76244-76676	312.019	713.719	1.19372	10.5233	5e-05	0.000124705
CTRG_04888	orf19.7017	YOX1	supercont_3.7:84941-86102	20.2815	47.7745	1.23608	6.08832	5e-05	0.000124705
CTRG_04892	orf19.7021	GPH1	supercont_3.7:92636-95342	785	137.941	-2.50864	-8.19315	5e-05	0.000124705
CTRG_04895	orf19.7023		supercont_3.7:102069-102780	26.7647	55.6347	1.05565	5.68877	5e-05	0.000124705
CTRG_04897	orf19.7027		supercont_3.7:108840-111438	110.503	25.512	-2.11483	-10.2578	5e-05	0.000124705
CTRG_04905			supercont_3.7:126181-126709	2.71299	24.4276	3.17056	10.0875	5e-05	0.000124705
CTRG_04906	orf19.7069		supercont_3.7:127723-128452	112.16	313.695	1.4838	9.403	5e-05	0.000124705
CTRG_04908			supercont_3.7:134133-134670	850.626	395.192	-1.10597	-8.20938	5e-05	0.000124705
CTRG_04910	orf19.7072	PEL1	supercont_3.7:139913-141596	33.0255	124.835	1.91837	9.85126	5e-05	0.000124705
CTRG_04914	orf19.7092		supercont_3.7:145959-146892	189.471	92.7079	-1.03122	-6.04513	5e-05	0.000124705
CTRG_04917	orf19.7088		supercont_3.7:151857-153015	5.89407	80.354	3.76903	15.0914	5e-05	0.000124705
CTRG_04919	orf19.7085		supercont_3.7:156799-158236	132.26	341.078	1.36672	7.01748	5e-05	0.000124705
CTRG_04920	orf19.7084	DFI1	supercont_3.7:160328-161249	129.698	300.489	1.21215	7.20967	5e-05	0.000124705
CTRG_04921	orf19.7083	DCC1	supercont_3.7:161548-162589	6.83908	29.8809	2.12735	8.55146	5e-05	0.000124705
CTRG_04925	orf19.7079		supercont_3.7:167147-171167	7.78372	16.462	1.08061	4.88629	5e-05	0.000124705
CTRG_04928	orf19.7077		supercont_3.7:177095-178865	293.973	728.107	1.30847	5.16078	5e-05	0.000124705
CTRG_04934	orf19.7102		supercont_3.7:188447-189530	24.8039	84.9445	1.77596	9.24269	5e-05	0.000124705
CTRG_04935	orf19.7101		supercont_3.7:189627-193243	11.2216	29.8916	1.41346	5.11575	5e-05	0.000124705
CTRG_04936	orf19.7103		supercont_3.7:189627-193243	20.4967	53.9995	1.39755	4.07849	5e-05	0.000124705
CTRG_04938	orf19.7105	FAR1	supercont_3.7:195309-197982	23.1829	49.8217	1.10371	5.39878	5e-05	0.000124705
CTRG_04941	orf19.7112	FRP2	supercont_3.7:204054-205896	36.7804	113.682	1.62799	8.30247	5e-05	0.000124705
CTRG_04946	orf19.7107		supercont_3.7:210899-211370	111.484	520.037	2.22178	17.5779	5e-05	0.000124705
CTRG_04962	orf19.6568	SMC6	supercont_3.7:253469-256772	10.8401	28.7341	1.40638	6.5941	5e-05	0.000124705
CTRG_04963	orf19.6569		supercont_3.7:257434-258586	3.46483	15.2508	2.13803	7.15131	5e-05	0.000124705
CTRG_04971	orf19.7130		supercont_3.7:281009-281627	21.842	3.30751	-2.72329	-8.93474	5e-05	0.000124705
CTRG_04972	orf19.7131		supercont_3.7:281933-283268	235.626	32.9722	-2.83717	-14.8045	5e-05	0.000124705
CTRG_04975	orf19.7140		supercont_3.7:289156-289915	270.912	131.021	-1.04803	-6.59662	5e-05	0.000124705
CTRG_04981	orf19.7153		supercont_3.7:332483-335468	44.0907	126.17	1.51682	7.33669	5e-05	0.000124705
CTRG_04982	orf19.7154	UTP18	supercont_3.7:335795-337475	12.1061	136.937	3.49971	16.6573	5e-05	0.000124705
CTRG_04985	orf19.6577	FLU1	supercont_3.7:344079-345867	27.8613	124.92	2.16467	10.9846	5e-05	0.000124705
CTRG_04992	orf19.5168		supercont_3.7:365865-367101	17.8508	125.692	2.81583	14.2313	5e-05	0.000124705
CTRG_04993	orf19.5167	IFM1	supercont_3.7:367258-369538	51.821	123.873	1.25726	6.35613	5e-05	0.000124705
CTRG_04994	orf19.5166	DBF4	supercont_3.7:369770-371315	13.7325	51.9645	1.91994	9.09738	5e-05	0.000124705
CTRG_04997	orf19.5175		supercont_3.7:374502-377313	27.2221	57.4156	1.07666	5.3079	5e-05	0.000124705
CTRG_05007	orf19.6456		supercont_3.7:391949-393479	11.2082	24.1219	1.10579	4.97615	5e-05	0.000124705
CTRG_05009	orf19.6517	RAD14	supercont_3.7:396439-397318	21.0646	43.5023	1.04627	5.27725	5e-05	0.000124705
CTRG_05014	orf19.6481	YPS7	supercont_3.7:407394-409464	21.1741	52.0275	1.29698	6.39744	5e-05	0.000124705
CTRG_05016			supercont_3.7:411484-411844	50.8215	280.021	2.46202	20.3799	5e-05	0.000124705
CTRG_05022			supercont_3.7:420953-422648	10.0865	25.5297	1.33975	5.99229	5e-05	0.000124705
CTRG_05023			supercont_3.7:423074-425687	24.5818	54.8779	1.15863	5.69587	5e-05	0.000124705
CTRG_05024			supercont_3.7:425789-426503	22.5067	82.492	1.8739	9.96714	5e-05	0.000124705
CTRG_05025			supercont_3.7:426559-426985	39.3844	165.251	2.06897	14.3732	5e-05	0.000124705
CTRG_05030			supercont_3.7:448922-449784	95.9051	243.258	1.34281	4.45892	5e-05	0.000124705
CTRG_05031	orf19.6586		supercont_3.7:448922-449784	113.89	292.866	1.36259	4.23937	5e-05	0.000124705
CTRG_05037	orf19.7061		supercont_3.7:466348-467029	35.3174	15.6887	-1.17066	-5.55393	5e-05	0.000124705
CTRG_05038	orf19.7062	RPA135	supercont_3.7:467141-470642	61.114	347.64	2.50802	9.70361	5e-05	0.000124705
CTRG_05039	orf19.7063		supercont_3.7:470896-471703	15.4751	86.0103	2.47456	12.121	5e-05	0.000124705
CTRG_05042	orf19.6489	FMP45	supercont_3.7:477587-478412	30.7599	2.99206	-3.36184	-10.9751	5e-05	0.000124705
CTRG_05043	orf19.6492		supercont_3.7:480228-481389	64.1161	25.0727	-1.35457	-6.95002	5e-05	0.000124705
CTRG_05051	orf19.6506		supercont_3.7:496812-498336	16.7377	42.4858	1.34388	6.47557	5e-05	0.000124705
CTRG_05056	orf19.6511	LIG1	supercont_3.7:517524-519906	27.5476	63.2861	1.19996	5.95223	5e-05	0.000124705
CTRG_05067	orf19.7050	NOP15	supercont_3.7:557497-558289	64.3813	562.537	3.12723	18.4273	5e-05	0.000124705
CTRG_05071	orf19.7044	RIM15	supercont_3.7:566950-571186	43.1906	21.4792	-1.00778	-4.8835	5e-05	0.000124705
CTRG_05072			supercont_3.7:571753-572779	10.0363	24.3955	1.28139	5.49275	5e-05	0.000124705
CTRG_05081			supercont_3.7:586957-588316	23.1347	50.6822	1.13142	5.66277	5e-05	0.000124705
CTRG_05082			supercont_3.7:588369-589413	34.5289	71.3392	1.04689	5.57935	5e-05	0.000124705
CTRG_05097			supercont_3.7:633145-634417	116.24	49.9891	-1.21742	-6.55815	5e-05	0.000124705
CTRG_05098	orf19.5182	POL3	supercont_3.7:635289-638529	20.3542	56.3841	1.46996	7.12102	5e-05	0.000124705
CTRG_05100	orf19.5188	CHS1	supercont_3.7:640479-643593	28.796	60.3125	1.06659	5.25625	5e-05	0.000124705
CTRG_05103	orf19.6585		supercont_3.7:647034-647382	143.193	317.655	1.1495	11.7177	5e-05	0.000124705
CTRG_05104	orf19.6584	PRT1	supercont_3.7:647493-649638	288.732	599.648	1.05439	3.9787	5e-05	0.000124705
CTRG_05115	orf19.6540	PFK2	supercont_3.7:664064-666896	401.334	148.605	-1.43332	-5.58445	5e-05	0.000124705
CTRG_05121	orf19.6692	MNN7	supercont_3.7:679410-681660	32.4336	86.9783	1.42316	7.13285	5e-05	0.000124705
CTRG_05122	orf19.6693		supercont_3.7:681850-684970	35.3777	85.0313	1.26515	6.23064	5e-05	0.000124705
CTRG_05127			supercont_3.7:690960-692007	38.9473	0.438819	-6.47175	-12.9443	5e-05	0.000124705
CTRG_05135	orf19.1335		supercont_3.7:706709-709880	26.9413	109.719	2.02592	9.66641	5e-05	0.000124705
CTRG_05138			supercont_3.7:720973-722332	32.9039	16.4101	-1.00367	-4.80755	5e-05	0.000124705
CTRG_05139	orf19.1340		supercont_3.7:722809-723742	203.261	92.3145	-1.13871	-6.67169	5e-05	0.000124705
CTRG_05143	orf19.1333	SNG3	supercont_3.7:729842-731606	37.9541	14.7486	-1.36368	-6.47619	5e-05	0.000124705
CTRG_05144	orf19.1332	SNG4	supercont_3.7:732061-733657	100.782	20.2294	-2.31672	-11.7263	5e-05	0.000124705
CTRG_05147			supercont_3.7:740474-741893	4.47241	40.7843	3.18889	12.1164	5e-05	0.000124705
CTRG_05162			supercont_3.7:769666-771478	4.109	0.287159	-3.83886	-7.04862	5e-05	0.000124705
CTRG_05164	orf19.7199		supercont_3.7:777233-777725	149.069	56.5371	-1.39871	-9.63303	5e-05	0.000124705
CTRG_05166	orf19.7203		supercont_3.7:778649-779801	318.215	725.542	1.18906	5.8267	5e-05	0.000124705
CTRG_05175	orf19.5507	ENP1	supercont_3.7:797160-798579	5.08518	44.4602	3.12814	12.2441	5e-05	0.000124705
CTRG_05177			supercont_3.7:802516-803185	142.856	28.6456	-2.31818	-13.091	5e-05	0.000124705
CTRG_05178	orf19.6687		supercont_3.7:806278-807952	3.7642	9.11913	1.27656	4.4409	5e-05	0.000124705
CTRG_05179	orf19.6686	ENP2	supercont_3.7:808131-810207	20.1197	141.298	2.81206	13.7704	5e-05	0.000124705
CTRG_05181	orf19.7197		supercont_3.7:811685-813806	14.6526	134.245	3.19564	15.3719	5e-05	0.000124705
CTRG_05184	orf19.6707		supercont_3.7:818612-819686	10.3037	42.1619	2.03278	9.04734	5e-05	0.000124705
CTRG_05186	orf19.7182	TAN1	supercont_3.7:821726-822533	20.4193	142.728	2.80526	14.6898	5e-05	0.000124705
CTRG_05190	orf19.7186	CLB4	supercont_3.7:826941-828492	12.686	28.6726	1.17643	5.43345	5e-05	0.000124705
CTRG_05191	orf19.7187	MAM33	supercont_3.7:829113-829890	358.663	930.937	1.37606	8.00513	5e-05	0.000124705
CTRG_05192	orf19.7188	RPP1B	supercont_3.7:830320-830644	3279.27	6858.74	1.06457	11.1893	5e-05	0.000124705
CTRG_05193	orf19.7190	OGG1	supercont_3.7:830858-831896	8.69573	36.6012	2.07351	8.85533	5e-05	0.000124705
CTRG_05195	orf19.7194		supercont_3.7:835145-835880	57.1422	169.556	1.56913	9.547	5e-05	0.000124705
CTRG_05203	orf19.5125		supercont_3.7:864568-866722	85.3333	19.7352	-2.11233	-10.4745	5e-05	0.000124705
CTRG_05204	orf19.5126		supercont_3.7:867609-869142	136.842	541.902	1.98552	9.32699	5e-05	0.000124705
CTRG_05209	orf19.5134		supercont_3.7:881377-882142	1.50471	8.91652	2.56699	6.58266	5e-05	0.000124705
CTRG_05212	orf19.5142	DFR1	supercont_3.7:889978-890563	45.3522	94.2938	1.05599	6.55433	5e-05	0.000124705
CTRG_05219	orf19.5161		supercont_3.7:903127-903598	422.858	852.623	1.01173	8.39605	5e-05	0.000124705
CTRG_05231	orf19.5686		supercont_3.8:4732-5338	132.606	38.3433	-1.7901	-10.7973	5e-05	0.000124705
CTRG_05236	orf19.5683		supercont_3.8:12684-13389	66.4902	21.2013	-1.64899	-8.61446	5e-05	0.000124705
CTRG_05244	orf19.974	ROT2	supercont_3.8:35624-38177	59.9786	27.6447	-1.11745	-5.53276	5e-05	0.000124705
CTRG_05251	orf19.966		supercont_3.8:50311-51340	21.5208	70.206	1.70586	8.66999	5e-05	0.000124705
CTRG_05253	orf19.962		supercont_3.8:52799-53378	67.7018	302.29	2.15867	14.6103	5e-05	0.000124705
CTRG_05258	orf19.944	IFG3	supercont_3.8:66897-67938	323.853	73.3822	-2.14184	-11.9334	5e-05	0.000124705
CTRG_05272	orf19.935	AGA1	supercont_3.8:104341-105208	0.446068	9.30461	4.38261	8.19459	5e-05	0.000124705
CTRG_05275	orf19.938		supercont_3.8:112558-113461	3.58565	10.464	1.54513	4.88077	5e-05	0.000124705
CTRG_05281	orf19.925		supercont_3.8:134805-136257	309.909	125.387	-1.30546	-6.80352	5e-05	0.000124705
CTRG_05284	orf19.921	HMS1	supercont_3.8:140735-142451	339.217	49.9443	-2.76381	-13.2721	5e-05	0.000124705
CTRG_05289	orf19.3180		supercont_3.8:151866-153204	35.2245	17.5123	-1.00821	-4.89088	5e-05	0.000124705
CTRG_05320	orf19.3171	ACH1	supercont_3.8:230475-232035	1149.84	531.85	-1.11234	-3.93865	5e-05	0.000124705
CTRG_05322	orf19.3169		supercont_3.8:236880-237939	20.7271	55.6008	1.42359	7.166	5e-05	0.000124705
CTRG_05329	orf19.3163		supercont_3.8:246383-247421	5.00377	11.4283	1.19153	4.13691	5e-05	0.000124705
CTRG_05330	orf19.3161		supercont_3.8:247483-248440	42.265	145.78	1.78626	10.0743	5e-05	0.000124705
CTRG_05332	orf19.1966	BUD23	supercont_3.8:252127-252937	34.8453	164.035	2.23497	12.7119	5e-05	0.000124705
CTRG_05337	orf19.1971	TRY3	supercont_3.8:258116-259604	16.3972	34.8405	1.08731	5.22483	5e-05	0.000124705
CTRG_05338	orf19.1972		supercont_3.8:261961-263386	57.4264	164.456	1.51791	8.07976	5e-05	0.000124705
CTRG_05340	orf19.1974	TFS1	supercont_3.8:265487-266240	529.364	111.668	-2.24504	-13.7553	5e-05	0.000124705
CTRG_05354	orf19.580		supercont_3.8:286730-287840	8.37815	25.9864	1.63306	6.81155	5e-05	0.000124705
CTRG_05360	orf19.1963	GDS1	supercont_3.8:299474-300773	18.2225	6.46013	-1.49609	-5.90403	5e-05	0.000124705
CTRG_05361			supercont_3.8:302343-303606	31.1214	98.2239	1.65817	8.74042	5e-05	0.000124705
CTRG_05364	orf19.1959		supercont_3.8:323473-324376	49.3503	113.882	1.2064	6.8534	5e-05	0.000124705
CTRG_05382	orf19.1940		supercont_3.8:364609-365356	235.774	79.2647	-1.57266	-9.78201	5e-05	0.000124705
CTRG_05387	orf19.1933		supercont_3.8:373799-375611	59.886	27.0068	-1.1489	-5.77834	5e-05	0.000124705
CTRG_05388	orf19.5565		supercont_3.8:375800-376829	1.15491	30.3131	4.71409	11.868	5e-05	0.000124705
CTRG_05389	orf19.5566		supercont_3.8:377913-379320	21.2111	44.0168	1.05323	5.20348	5e-05	0.000124705
CTRG_05397	orf19.5605		supercont_3.8:392165-395195	71.7013	18.3307	-1.96774	-9.49941	5e-05	0.000124705
CTRG_05398	orf19.5607		supercont_3.8:397153-398128	14.2964	46.997	1.71691	8.1131	5e-05	0.000124705
CTRG_05399	orf19.5608		supercont_3.8:398208-399204	30.1531	93.047	1.62565	8.70772	5e-05	0.000124705
CTRG_05400	orf19.5609		supercont_3.8:399404-400343	6.60676	15.1125	1.19373	4.46369	5e-05	0.000124705
CTRG_05402	orf19.5611		supercont_3.8:401983-402865	6.17177	1.06503	-2.53479	-5.86169	5e-05	0.000124705
CTRG_05404	orf19.76	SPB1	supercont_3.8:405674-407573	24.8676	170.236	2.7752	13.6814	5e-05	0.000124705
CTRG_05405	orf19.4229		supercont_3.8:408719-409274	63.1133	20.884	-1.59555	-8.57235	5e-05	0.000124705
CTRG_05412	orf19.5597	POL5	supercont_3.8:425142-427647	16.8629	39.7835	1.23831	5.96936	5e-05	0.000124705
CTRG_05413	orf19.5596		supercont_3.8:427862-428933	6.06293	14.4213	1.25011	4.65258	5e-05	0.000124705
CTRG_05417	orf19.5752		supercont_3.8:441052-442873	53.3307	15.4542	-1.78697	-8.65219	5e-05	0.000124705
CTRG_05423	orf19.5763		supercont_3.8:453946-454777	23.4771	9.40777	-1.31933	-5.46668	5e-05	0.000124705
CTRG_05433	orf19.4326		supercont_3.8:473737-475501	4.60985	11.8018	1.35622	5.07976	5e-05	0.000124705
CTRG_05434	orf19.3214		supercont_3.8:475916-477125	9.01675	19.175	1.08855	4.55722	5e-05	0.000124705
CTRG_05436	orf19.3213		supercont_3.8:479895-482016	48.8829	22.7614	-1.10274	-5.43389	5e-05	0.000124705
CTRG_05438	orf19.6656	DUR3	supercont_3.8:486225-487818	213.043	450.297	1.07974	5.06838	5e-05	0.000124705
CTRG_05443			supercont_3.8:497026-498292	316.785	149.382	-1.08449	-5.8949	5e-05	0.000124705
CTRG_05447	orf19.4246		supercont_3.8:511922-513539	641.489	99.5392	-2.68809	-11.8341	5e-05	0.000124705
CTRG_05468	orf19.1287		supercont_3.8:567894-569022	11.5227	57.3483	2.31528	10.5384	5e-05	0.000124705
CTRG_05470	orf19.4133		supercont_3.8:575479-576496	14.5632	36.3038	1.31779	6.19777	5e-05	0.000124705
CTRG_05472	orf19.1926	SEF2	supercont_3.8:580820-582944	36.9028	16.0715	-1.19923	-5.73378	5e-05	0.000124705
CTRG_05477	orf19.1932	CFL4	supercont_3.8:589847-591938	42.8358	7.32689	-2.54754	-11.1652	5e-05	0.000124705
CTRG_05478	orf19.1930	CFL5	supercont_3.8:594830-596921	172.321	23.8026	-2.85591	-13.8073	5e-05	0.000124705
CTRG_05482	orf19.5113	ADH2	supercont_3.8:605903-606950	5768.08	404.548	-3.83371	-9.66999	5e-05	0.000124705
CTRG_05483	orf19.406	ERG1	supercont_3.8:607319-608813	119.895	48.0125	-1.32029	-6.89667	5e-05	0.000124705
CTRG_05484	orf19.407	GCD6	supercont_3.8:610028-612239	39.9644	113.939	1.51148	7.59542	5e-05	0.000124705
CTRG_05490	orf19.4445		supercont_3.8:619863-621405	198.171	94.6602	-1.06591	-5.60137	5e-05	0.000124705
CTRG_05500	orf19.7156	FAA2-3	supercont_3.8:649325-651551	1.39092	15.7986	3.50569	10.0135	5e-05	0.000124705
CTRG_05501	orf19.5379	ERG4	supercont_3.8:653005-654418	172.034	74.3563	-1.21017	-6.52991	5e-05	0.000124705
CTRG_05511	orf19.6662		supercont_3.8:677933-678488	23.9481	50.2434	1.06902	5.77423	5e-05	0.000124705
CTRG_05512	orf19.6660		supercont_3.8:680816-682544	21.9446	8.24438	-1.41238	-6.11456	5e-05	0.000124705
CTRG_05514	orf19.6658		supercont_3.8:686591-688274	198.126	27.6508	-2.84103	-14.2309	5e-05	0.000124705
CTRG_05516	orf19.4231	PTH2	supercont_3.8:695653-696685	227.727	69.5334	-1.71153	-9.66085	5e-05	0.000124705
CTRG_05518	orf19.4233	THR4	supercont_3.8:700820-702332	257.273	109.849	-1.22778	-6.45932	5e-05	0.000124705
CTRG_05519	orf19.4234		supercont_3.8:702384-703695	7.25578	23.412	1.69005	6.94334	5e-05	0.000124705
CTRG_05520	orf19.4235	PDE1	supercont_3.8:705669-706986	13.4337	4.7679	-1.49443	-5.41301	5e-05	0.000124705
CTRG_05523	orf19.6680	FGR27	supercont_3.8:713074-715627	43.2335	20.2413	-1.09485	-5.32299	5e-05	0.000124705
CTRG_05531	orf19.6673	HEX1	supercont_3.8:723937-725605	2.96437	0.574925	-2.36628	-4.98552	5e-05	0.000124705
CTRG_05539	orf19.1122		supercont_3.8:738293-739118	26.605	10.1551	-1.3895	-5.92168	5e-05	0.000124705
CTRG_05542	orf19.1124.2		supercont_3.8:743383-744283	14.372	29.5451	1.03966	4.79676	5e-05	0.000124705
CTRG_05543	orf19.6679		supercont_3.8:744733-745606	23.9301	9.94968	-1.26611	-5.33301	5e-05	0.000124705
CTRG_05562	orf19.4335	TNA1	supercont_3.8:796331-797861	3.94844	1.07932	-1.87116	-4.53953	5e-05	0.000124705
CTRG_05568	orf19.6182	ZCF34	supercont_3.9:2068-5645	56.3264	21.5693	-1.38483	-5.02396	5e-05	0.000124705
CTRG_05570	orf19.6178	FBP1	supercont_3.9:5753-6854	1191.01	364.154	-1.70956	-7.6153	5e-05	0.000124705
CTRG_05574	orf19.6175		supercont_3.9:11882-12506	41.0726	160.811	1.96912	11.9749	5e-05	0.000124705
CTRG_05579	orf19.6710	UTP9	supercont_3.9:20634-21987	40.8482	199.39	2.28725	12.0404	5e-05	0.000124705
CTRG_05588	orf19.6723		supercont_3.9:45177-47154	13.9005	29.5901	1.08998	5.1191	5e-05	0.000124705
CTRG_05594	orf19.6730		supercont_3.9:55808-56477	22.6293	158.73	2.81031	15.2779	5e-05	0.000124705
CTRG_05599	orf19.6736		supercont_3.9:68033-69800	21.344	56.0114	1.39189	6.91894	5e-05	0.000124705
CTRG_05604	orf19.6751		supercont_3.9:76654-77536	29.7274	104.929	1.81955	9.89151	5e-05	0.000124705
CTRG_05607	orf19.6747		supercont_3.9:81218-82040	439.812	126.385	-1.79906	-10.8625	5e-05	0.000124705
CTRG_05608	orf19.6745	TPI1	supercont_3.9:82610-83357	8336.56	1760.08	-2.24381	-6.29724	5e-05	0.000124705
CTRG_05612	orf19.6740		supercont_3.9:90146-91616	22.9091	47.4528	1.05057	5.2266	5e-05	0.000124705
CTRG_05616	orf19.6757	GCY1	supercont_3.9:97418-98303	810.03	340.516	-1.25025	-6.89566	5e-05	0.000124705
CTRG_05619	orf19.6766		supercont_3.9:110132-111362	16.3573	122.524	2.90506	14.4455	5e-05	0.000124705
CTRG_05625	orf19.6776	GCD2	supercont_3.9:124106-125663	48.654	116.554	1.26037	6.62915	5e-05	0.000124705
CTRG_05633	orf19.6803	HUT1	supercont_3.9:147467-148484	16.4635	39.9223	1.27792	6.16348	5e-05	0.000124705
CTRG_05636	orf19.6800	POS5	supercont_3.9:152629-153925	89.8242	36.5823	-1.29596	-6.84712	5e-05	0.000124705
CTRG_05639			supercont_3.9:159557-160661	64.7412	19.1701	-1.75582	-8.74005	5e-05	0.000124705
CTRG_05640			supercont_3.9:160978-161683	70.9733	20.5429	-1.78864	-9.31009	5e-05	0.000124705
CTRG_05646	orf19.6790		supercont_3.9:167859-170292	23.3702	9.48672	-1.30069	-5.88514	5e-05	0.000124705
CTRG_05654	orf19.6788		supercont_3.9:185288-186014	29.903	11.4632	-1.38328	-6.077	5e-05	0.000124705
CTRG_05658	orf19.6784	PGA32	supercont_3.9:190744-192043	1.1721	5.39339	2.2021	5.39573	5e-05	0.000124705
CTRG_05665	orf19.6816		supercont_3.9:223689-224550	386.662	49.8219	-2.95622	-17.1438	5e-05	0.000124705
CTRG_05673			supercont_3.9:239124-240081	20.8725	69.596	1.7374	8.81337	5e-05	0.000124705
CTRG_05680	orf19.6818		supercont_3.9:255472-259648	7.18528	18.9191	1.39673	6.32869	5e-05	0.000124705
CTRG_05686	orf19.6826	SLF1	supercont_3.9:269563-271707	5.68788	13.4115	1.23751	3.60985	5e-05	0.000124705
CTRG_05687	orf19.6827	SLU7	supercont_3.9:269563-271707	7.38434	16.6639	1.17418	3.08277	5e-05	0.000124705
CTRG_05688	orf19.6828		supercont_3.9:271882-272707	21.9561	173.001	2.97809	15.8483	5e-05	0.000124705
CTRG_05691	orf19.6830		supercont_3.9:276018-276816	50.0849	20.6528	-1.27804	-6.48334	5e-05	0.000124705
CTRG_05692	orf19.6831	PRP5	supercont_3.9:277067-279710	8.10509	18.6539	1.20257	5.36041	5e-05	0.000124705
CTRG_05693	orf19.6832		supercont_3.9:279995-283940	18.7661	6.09739	-1.62186	-7.21521	5e-05	0.000124705
CTRG_05711	orf19.7449		supercont_3.9:320039-321533	10.4114	24.1553	1.21417	5.4	5e-05	0.000124705
CTRG_05716	orf19.7437		supercont_3.9:330994-331765	110.343	43.6398	-1.33828	-7.74655	5e-05	0.000124705
CTRG_05725	orf19.3781		supercont_3.9:375972-377274	1.24908	7.65277	2.61511	6.69983	5e-05	0.000124705
CTRG_05729	orf19.3787		supercont_3.9:381778-383059	27.5761	62.0893	1.17093	6.01164	5e-05	0.000124705
CTRG_05735	orf19.3822	SCS7	supercont_3.9:388908-389793	175.839	71.7663	-1.29287	-7.58226	5e-05	0.000124705
CTRG_05737	orf19.3796	DCR1	supercont_3.9:398421-400293	6.99083	16.6367	1.25083	5.2344	5e-05	0.000124705
CTRG_05749	orf19.5544	SAC6	supercont_3.9:427249-429184	384.784	181.959	-1.08043	-4.86539	5e-05	0.000124705
CTRG_05750	orf19.5584	PEP3	supercont_3.9:429941-432374	39.1999	18.4121	-1.0902	-5.27244	5e-05	0.000124705
CTRG_05756	orf19.2143		supercont_3.9:445455-448458	17.4898	53.8099	1.62136	7.85515	5e-05	0.000124705
CTRG_05764	orf19.5550	MRT4	supercont_3.9:475719-476409	162.619	509.925	1.64878	10.7108	5e-05	0.000124705
CTRG_05772	orf19.3103		supercont_3.10:0-3477	31.4185	118.108	1.91042	8.99233	5e-05	0.000124705
CTRG_05779	orf19.7652	CKA1	supercont_3.10:15668-16670	125.601	352.11	1.48718	8.54761	5e-05	0.000124705
CTRG_05780	orf19.7650	LTV1	supercont_3.10:17089-18304	20.3964	279.474	3.77633	19.06	5e-05	0.000124705
CTRG_05781	orf19.7648		supercont_3.10:18448-20029	12.3168	25.3287	1.04014	4.7756	5e-05	0.000124705
CTRG_05787	orf19.7638	PRO1	supercont_3.10:27779-29057	50.7165	136.158	1.42476	7.68677	5e-05	0.000124705
CTRG_05794	orf19.7673		supercont_3.10:41205-41595	57.0568	223.862	1.97214	15.6461	5e-05	0.000124705
CTRG_05795	orf19.7675		supercont_3.10:41643-42120	463.637	1321.91	1.51156	12.0629	5e-05	0.000124705
CTRG_05796	orf19.7676	XYL2	supercont_3.10:42366-43461	1300.42	579.396	-1.16636	-4.96569	5e-05	0.000124705
CTRG_05801	orf19.7634	MCD1	supercont_3.10:47814-49506	13.095	55.1124	2.07336	9.8272	5e-05	0.000124705
CTRG_05803	orf19.7631	SLD5	supercont_3.10:51260-51974	15.9678	46.777	1.55064	7.54316	5e-05	0.000124705
CTRG_05808	orf19.7624		supercont_3.10:58824-60405	19.4552	225.142	3.53261	17.4061	5e-05	0.000124705
CTRG_05810	orf19.7621		supercont_3.10:61047-64796	5.24592	15.655	1.57735	3.77075	5e-05	0.000124705
CTRG_05811	orf19.7620		supercont_3.10:64980-65565	5.85125	29.8909	2.35289	9.00414	5e-05	0.000124705
CTRG_05813	orf19.7618		supercont_3.10:68332-69148	68.8096	613.244	3.15578	18.1627	5e-05	0.000124705
CTRG_05814	orf19.7617		supercont_3.10:69199-69841	60.0448	237.016	1.98087	12.7293	5e-05	0.000124705
CTRG_05817	orf19.7613	HCR1	supercont_3.10:71034-72695	384.545	801	1.05865	4.19896	5e-05	0.000124705
CTRG_05820	orf19.7610	PTP3	supercont_3.10:77384-79793	15.7811	55.5703	1.81612	8.85169	5e-05	0.000124705
CTRG_05822	orf19.7581		supercont_3.10:84506-85964	6.49637	34.8781	2.42462	9.99722	5e-05	0.000124705
CTRG_05823	orf19.7583	ZCF39	supercont_3.10:85993-88270	4.96164	14.2393	1.52099	6.09967	5e-05	0.000124705
CTRG_05826	orf19.7588		supercont_3.10:92061-92775	16.2437	33.7075	1.05319	5.01087	5e-05	0.000124705
CTRG_05829	orf19.7592	FAA4	supercont_3.10:101427-103518	148.074	476.604	1.68647	7.18463	5e-05	0.000124705
CTRG_05830	orf19.7593		supercont_3.10:103639-104881	32.0396	174.125	2.44219	13.033	5e-05	0.000124705
CTRG_05834	orf19.7598		supercont_3.10:110024-111428	26.4051	66.2195	1.32644	6.77604	5e-05	0.000124705
CTRG_05835	orf19.7599	UTP5	supercont_3.10:111605-113558	16.0136	195.976	3.61331	17.205	5e-05	0.000124705
CTRG_05840	orf19.7602		supercont_3.10:136969-138082	170.84	570.071	1.7385	9.20402	5e-05	0.000124705
CTRG_05842	orf19.7604		supercont_3.10:139002-142872	20.8123	42.1279	1.01734	4.92864	5e-05	0.000124705
CTRG_05853	orf19.2590		supercont_3.10:158250-158895	29.5444	12.1399	-1.28313	-5.68893	5e-05	0.000124705
CTRG_05854	orf19.2591		supercont_3.10:159296-160598	22.7049	7.9045	-1.52226	-6.32261	5e-05	0.000124705
CTRG_05855			supercont_3.10:162034-163228	62.6491	12.357	-2.34196	-10.8846	5e-05	0.000124705
CTRG_05859			supercont_3.10:168136-170059	18.5649	52.0494	1.48731	7.2684	5e-05	0.000124705
CTRG_05860	orf19.7574		supercont_3.10:170149-172315	7.41278	24.8323	1.74413	7.57664	5e-05	0.000124705
CTRG_05862			supercont_3.10:174798-175983	156.627	28.3983	-2.46346	-13.0702	5e-05	0.000124705
CTRG_05866	orf19.7569	SIK1	supercont_3.10:186443-187964	348.571	1558.8	2.16091	7.29364	5e-05	0.000124705
CTRG_05867	orf19.7568		supercont_3.10:188161-188989	10.3042	23.5816	1.19443	5.05103	5e-05	0.000124705
CTRG_05870			supercont_3.10:192611-194918	14.3575	34.3694	1.25932	5.97159	5e-05	0.000124705
CTRG_05871	orf19.7564	DPB2	supercont_3.10:194940-196776	4.78462	33.136	2.79192	11.0438	5e-05	0.000124705
CTRG_05875	orf19.7556		supercont_3.10:221535-222159	23.1207	62.6738	1.43868	7.73831	5e-05	0.000124705
CTRG_05877			supercont_3.10:225611-226841	4.38737	31.7015	2.85312	10.5466	5e-05	0.000124705
CTRG_05878	orf19.7552		supercont_3.10:227279-229967	8.06976	133.245	4.04541	18.0906	5e-05	0.000124705
CTRG_05879	orf19.7551	ALO1	supercont_3.10:230072-231746	127.365	293.256	1.20319	6.02044	5e-05	0.000124705
CTRG_05881	orf19.7548		supercont_3.10:235050-235638	25.233	53.4125	1.08186	5.90013	5e-05	0.000124705
CTRG_05883	orf19.7546		supercont_3.10:237017-238469	11.6551	158.217	3.76287	17.7156	5e-05	0.000124705
CTRG_05884	orf19.6589		supercont_3.10:238675-239980	33.7629	335.51	3.31285	16.8985	5e-05	0.000124705
CTRG_05887	orf19.6597		supercont_3.10:244169-245231	12.9352	100.593	2.95915	14.0166	5e-05	0.000124705
CTRG_05892	orf19.6599.1		supercont_3.10:256280-256475	2859.68	6047.38	1.08046	42.7346	5e-05	0.000124705
CTRG_05894	orf19.6601		supercont_3.10:258649-259309	89.303	9.67073	-3.20701	-14.4031	5e-05	0.000124705
CTRG_05899	orf19.6610		supercont_3.10:264744-267354	23.1654	52.3036	1.17494	5.75656	5e-05	0.000124705
CTRG_05904	orf19.7343		supercont_3.10:273685-274969	18.2836	50.3234	1.46068	7.16755	5e-05	0.000124705
CTRG_05905	orf19.7313	SSU1	supercont_3.10:275035-276271	3.37383	14.8509	2.13809	7.16825	5e-05	0.000124705
CTRG_05906	orf19.7314	CDG1	supercont_3.10:278009-278762	12.9499	27.5139	1.08722	4.86472	5e-05	0.000124705
CTRG_05910	orf19.7322		supercont_3.10:283603-284050	388.165	2101.95	2.43699	19.4965	5e-05	0.000124705
CTRG_05914	orf19.7327	PHO88	supercont_3.10:289912-290488	629.114	1953.19	1.63444	10.3276	5e-05	0.000124705
CTRG_05915	orf19.7326		supercont_3.10:290642-292379	32.2988	137.245	2.0872	10.6508	5e-05	0.000124705
CTRG_05918	orf19.7330		supercont_3.10:295789-296467	24.2171	124.257	2.35923	12.8471	5e-05	0.000124705
CTRG_05919			supercont_3.10:297061-297739	409.249	1248.07	1.60864	9.74909	5e-05	0.000124705
CTRG_05920	orf19.7331	FCY24	supercont_3.10:298149-299778	219.187	454.257	1.05135	4.86856	5e-05	0.000124705
CTRG_05921	orf19.7332	ELF1	supercont_3.10:300161-303716	49.8993	325.192	2.7042	10.5988	5e-05	0.000124705
CTRG_05924	orf19.7339	BGL22	supercont_3.10:310747-312085	0.48126	2.03797	2.08224	3.90384	5e-05	0.000124705
CTRG_05926	orf19.7337		supercont_3.10:313696-315703	13.8359	32.9685	1.25267	5.89527	5e-05	0.000124705
CTRG_05927	orf19.7341		supercont_3.10:316187-317057	26.5262	84.454	1.67075	8.89569	5e-05	0.000124705
CTRG_05940	orf19.7310		supercont_3.10:345036-347421	62.008	3.04774	-4.34665	-16.5098	5e-05	0.000124705
CTRG_05941	orf19.7308	TUB1	supercont_3.10:348421-349393	418.247	958.699	1.19672	6.01555	5e-05	0.000124705
CTRG_05942	orf19.7307		supercont_3.10:349977-350835	73.0568	328.722	2.16978	12.8446	5e-05	0.000124705
CTRG_05949	orf19.7298	CHS2	supercont_3.10:359888-362927	11.1794	49.092	2.13465	10.1708	5e-05	0.000124705
CTRG_05951	orf19.7296		supercont_3.10:365339-366407	42.81	15.5946	-1.4569	-6.925	5e-05	0.000124705
CTRG_05953			supercont_3.10:368948-370238	34.7184	12.6889	-1.45214	-6.68044	5e-05	0.000124705
CTRG_05954	orf19.7293	MPS1	supercont_3.10:370486-372580	10.7815	37.9077	1.81393	8.38815	5e-05	0.000124705
CTRG_05956	orf19.7291		supercont_3.10:374159-375317	39.2824	335.221	3.09316	16.4179	5e-05	0.000124705
CTRG_05958	orf19.7288		supercont_3.10:376381-377704	30.9715	12.7856	-1.27642	-5.86529	5e-05	0.000124705
CTRG_05959	orf19.7286	RPN7	supercont_3.10:378130-379333	361.443	725.839	1.00588	4.76936	5e-05	0.000124705
CTRG_05960	orf19.7285		supercont_3.10:379951-381163	44.2244	100.732	1.18761	6.39266	5e-05	0.000124705
CTRG_05962	orf19.7284	ASR2	supercont_3.10:383056-384070	64.3893	12.1282	-2.40845	-11.0826	5e-05	0.000124705
CTRG_05963	orf19.7283		supercont_3.10:384589-384967	164.89	45.7913	-1.84836	-14.163	5e-05	0.000124705
CTRG_05965	orf19.7281	PDK2	supercont_3.10:386830-388360	221.474	78.0266	-1.5051	-7.90255	5e-05	0.000124705
CTRG_05970	orf19.5755		supercont_3.11:7045-8236	91.2926	30.9003	-1.56288	-8.26481	5e-05	0.000124705
CTRG_05979	orf19.4318	MIG1	supercont_3.11:36880-38347	48.9739	104.154	1.08863	5.7433	5e-05	0.000124705
CTRG_05980	orf19.4301		supercont_3.11:42944-45353	5.74677	19.1624	1.73745	7.27447	5e-05	0.000124705
CTRG_05984	orf19.4294		supercont_3.11:52379-54017	23.5533	51.2332	1.12115	5.58223	5e-05	0.000124705
CTRG_05988	orf19.4288	CTA7	supercont_3.11:58595-61598	97.2462	32.8029	-1.56782	-7.64423	5e-05	0.000124705
CTRG_05989	orf19.4287		supercont_3.11:61864-62980	8.73327	3.68085	-1.24648	-3.99777	5e-05	0.000124705
CTRG_05994	orf19.4316		supercont_3.11:68862-70053	361.132	55.3851	-2.70496	-14.2395	5e-05	0.000124705
CTRG_05995			supercont_3.11:73440-75354	22.379	55.0245	1.29793	6.44217	5e-05	0.000124705
CTRG_06000	orf19.4268	UTP13	supercont_3.11:89248-91621	14.3782	100.787	2.80936	13.5117	5e-05	0.000124705
CTRG_06001	orf19.4274	PUT1	supercont_3.11:92660-94166	236.47	39.8887	-2.5676	-12.9204	5e-05	0.000124705
CTRG_06008	orf19.4273		supercont_3.11:104744-107363	26.9619	66.1064	1.29387	6.39215	5e-05	0.000124705
CTRG_06011	orf19.4269		supercont_3.11:112381-114016	7.68342	2.8042	-1.45416	-4.65686	5e-05	0.000124705
CTRG_06024	orf19.3941	URA7	supercont_3.11:145832-147557	167.548	577.478	1.78519	7.83511	5e-05	0.000124705
CTRG_06031	orf19.3932		supercont_3.11:161591-162419	825.307	196.11	-2.07327	-11.8708	5e-05	0.000124705
CTRG_06032	orf19.3931	SFC1	supercont_3.11:164681-165620	181.369	24.8715	-2.86637	-15.2749	5e-05	0.000124705
CTRG_06035	orf19.3928		supercont_3.11:168112-169561	67.1755	30.6767	-1.13079	-5.80565	5e-05	0.000124705
CTRG_06039	orf19.3925		supercont_3.11:174866-175415	7.85019	20.9706	1.41757	5.61442	5e-05	0.000124705
CTRG_06047	orf19.3914		supercont_3.11:192268-193057	45.8892	106.94	1.22058	7.05542	5e-05	0.000124705
CTRG_06049	orf19.3911	SAH1	supercont_3.11:198610-199963	66.6381	136.961	1.03935	5.63462	5e-05	0.000124705
CTRG_06050	orf19.3910		supercont_3.11:200278-201118	7.41973	1.65893	-2.16111	-5.55257	5e-05	0.000124705
CTRG_06061	orf19.4251	ZCF22	supercont_3.11:216361-218182	37.0027	11.0964	-1.73754	-7.98202	5e-05	0.000124705
CTRG_06064	orf19.4264		supercont_3.11:221129-221987	51.3648	21.8432	-1.2336	-6.31728	5e-05	0.000124705
CTRG_06077	orf19.3960	HYS2	supercont_3.11:253130-254564	8.27912	28.7093	1.79397	7.69877	5e-05	0.000124705
CTRG_06078	orf19.3962	HAS1	supercont_3.11:254749-256468	65.7164	287.848	2.13098	10.5462	5e-05	0.000124705
CTRG_06079			supercont_3.11:256788-258519	10.6578	4.33837	-1.29669	-4.7401	5e-05	0.000124705
CTRG_06081	orf19.3981	MAL31	supercont_3.11:261231-262986	6.78817	0.266479	-4.67093	-8.62484	5e-05	0.000124705
CTRG_06085	orf19.3978		supercont_3.11:275574-276282	50.9462	230.362	2.17685	13.4149	5e-05	0.000124705
CTRG_06088	orf19.3974	PUT2	supercont_3.11:279089-280856	327.234	90.6538	-1.85188	-8.95272	5e-05	0.000124705
CTRG_06089	orf19.3973		supercont_3.11:280959-281958	40.0835	14.7526	-1.44204	-6.81696	5e-05	0.000124705
CTRG_06092	orf19.3970		supercont_3.11:284434-285025	6.04714	39.7558	2.71684	10.7123	5e-05	0.000124705
CTRG_06094	orf19.3967	PFK1	supercont_3.11:295290-298239	451.538	102.206	-2.14337	-8.12508	5e-05	0.000124705
CTRG_06099	orf19.3982		supercont_3.11:308644-310372	126.936	48.6715	-1.38295	-7.17637	5e-05	0.000124705
CTRG_06100			supercont_3.11:310727-312488	3.14134	0.43431	-2.85458	-5.43304	5e-05	0.000124705
CTRG_06101			supercont_3.11:314681-316409	25.0172	7.03559	-1.83017	-7.70456	5e-05	0.000124705
CTRG_06103	orf19.3984		supercont_3.11:318333-320112	58.0713	9.42657	-2.62302	-11.9214	5e-05	0.000124705
CTRG_06108	orf19.3990		supercont_3.11:332776-333271	18.6074	41.9951	1.17435	6.06093	5e-05	0.000124705
CTRG_06112	orf19.3996		supercont_3.11:340192-341632	28.2864	13.6779	-1.04826	-4.88684	5e-05	0.000124705
CTRG_06136	orf19.4024	RIB5	supercont_3.11:386063-386777	965.708	227.728	-2.08428	-12.7032	5e-05	0.000124705
CTRG_06140	orf19.4029		supercont_3.11:390702-391983	113.56	373.766	1.71867	9.07902	5e-05	0.000124705
CTRG_06141	orf19.4030		supercont_3.11:392147-393515	18.8542	40.8494	1.11543	5.46791	5e-05	0.000124705
CTRG_06147	orf19.4040	ILV3	supercont_3.11:405609-407397	221.812	91.0086	-1.28526	-6.55921	5e-05	0.000124705
CTRG_06148	orf19.4041	PEX4	supercont_3.11:407964-408537	162.657	50.3217	-1.69258	-10.8182	5e-05	0.000124705
CTRG_06149	orf19.4043		supercont_3.11:408560-410858	40.5034	16.3207	-1.31134	-6.32219	5e-05	0.000124705
CTRG_06153	orf19.4048	DES1	supercont_3.11:415034-416012	203.459	69.7661	-1.54414	-8.86142	5e-05	0.000124705
CTRG_06157	orf19.3720		supercont_3.12:150-903	59.0949	24.1328	-1.29204	-6.84738	5e-05	0.000124705
CTRG_06159	orf19.7664		supercont_3.12:2228-2705	38.3111	471.068	3.6201	24.4506	5e-05	0.000124705
CTRG_06166	orf19.5450		supercont_3.12:13960-15121	387.607	178.889	-1.11553	-6.08817	5e-05	0.000124705
CTRG_06178	orf19.5436	UTP8	supercont_3.12:38247-40350	15.8349	113.881	2.84635	13.8816	5e-05	0.000124705
CTRG_06182	orf19.5430	BUD21	supercont_3.12:45683-46307	36.478	158.579	2.1201	12.6802	5e-05	0.000124705
CTRG_06185	orf19.5426		supercont_3.12:49593-52521	10.633	2.89297	-1.87792	-6.98983	5e-05	0.000124705
CTRG_06186	orf19.5425		supercont_3.12:53081-55658	10.6387	38.6548	1.86132	8.72567	5e-05	0.000124705
CTRG_06197	orf19.5418		supercont_3.12:68925-70362	126.954	44.7296	-1.50501	-7.95221	5e-05	0.000124705
CTRG_06199	orf19.5408	HRK1	supercont_3.12:71672-73742	157.657	65.9911	-1.25645	-6.38491	5e-05	0.000124705
CTRG_06203	orf19.6993	GAP2	supercont_3.12:79767-81534	2.96981	7.0205	1.2412	3.94495	5e-05	0.000124705
CTRG_06209	orf19.6941		supercont_3.12:93816-95526	27.8616	9.76751	-1.51222	-6.74311	5e-05	0.000124705
CTRG_06214	orf19.6936	RAD53	supercont_3.12:104277-106554	7.44444	19.06	1.35631	5.89886	5e-05	0.000124705
CTRG_06227			supercont_3.13:10980-12648	5.50608	2.17639	-1.33909	-3.9564	5e-05	0.000124705
CTRG_06230	orf19.5501	YAF9	supercont_3.13:15108-15774	40.5852	81.4533	1.00502	5.91924	5e-05	0.000124705
CTRG_06232			supercont_3.13:16977-17511	1181.56	46.7138	-4.66069	-29.9896	5e-05	0.000124705
CTRG_06233	orf19.5504		supercont_3.13:18900-21009	73.5712	19.4338	-1.92057	-9.52042	5e-05	0.000124705
CTRG_06251	orf19.6587		supercont_3.21:1522-2293	51.0668	146.59	1.52133	9.02762	5e-05	0.000124705
CTRG_06253	orf19.6921		supercont_3.21:3828-5310	8.07036	24.0042	1.57258	6.6979	5e-05	0.000124705
CTRG_00131	orf19.4581		supercont_3.1:281541-282735	3.77924	8.20263	1.11799	3.61595	0.0001	0.000242168
CTRG_01313	orf19.5784	AMO1	supercont_3.2:523615-525742	0.268066	1.15675	2.10942	3.62938	0.0001	0.000242168
CTRG_01777			supercont_3.2:1500005-1501037	2.4619	0.231279	-3.41207	-5.13493	0.0001	0.000242168
CTRG_02612	orf19.7597	PGA12	supercont_3.3:1264254-1265178	3.82892	1.03041	-1.89372	-4.20797	0.0001	0.000242168
CTRG_03367			supercont_3.4:822193-822928	10.4757	21.5823	1.0428	4.36115	0.0001	0.000242168
CTRG_03465			supercont_3.4:1021675-1022047	11.6478	1.34879	-3.11033	-8.76207	0.0001	0.000242168
CTRG_03991			supercont_3.5:645012-647187	1.3932	0.400251	-1.79943	-3.46164	0.0001	0.000242168
CTRG_04303			supercont_3.6:38892-40467	1.55866	0.359364	-2.11679	-3.75347	0.0001	0.000242168
CTRG_04635	orf19.3693	PGA5	supercont_3.6:801853-803830	1.97722	0.661296	-1.58011	-3.40716	0.0001	0.000242168
CTRG_04977	orf19.7148	TPO2	supercont_3.7:293778-295494	0.238825	1.62028	2.76222	4.53643	0.0001	0.000242168
CTRG_05079	orf19.6555		supercont_3.7:579952-580333	23.3641	8.13626	-1.52186	-6.77171	0.0001	0.000242168
CTRG_00037			supercont_3.1:71321-72995	2.14061	0.599854	-1.83534	-3.77135	0.00015	0.00035526
CTRG_00633			supercont_3.1:1398875-1400666	1.72237	0.463853	-1.89266	-3.66926	0.00015	0.00035526
CTRG_00719	orf19.4376		supercont_3.1:1629046-1629709	7.43236	15.9747	1.1039	4.16782	0.00015	0.00035526
CTRG_01290			supercont_3.2:464226-465015	3.56794	0.592952	-2.58911	-4.9656	0.00015	0.00035526
CTRG_01554			supercont_3.2:1059561-1060323	5.30795	11.3138	1.09186	3.71336	0.00015	0.00035526
CTRG_01758	orf19.2253		supercont_3.2:1465523-1467080	0.0817482	3.44472	5.39706	6.50504	0.00015	0.00035526
CTRG_03427			supercont_3.4:940626-941928	0.543952	2.31124	2.08712	4.02413	0.00015	0.00035526
CTRG_05109			supercont_3.7:656791-657631	2.81494	0.461238	-2.60952	-4.67158	0.00015	0.00035526
CTRG_05578	orf19.6709		supercont_3.9:19680-20610	6.72975	2.60842	-1.36738	-3.88456	0.00015	0.00035526
CTRG_06084			supercont_3.11:273423-275202	3.44788	1.30162	-1.4054	-3.60267	0.00015	0.00035526
CTRG_02159			supercont_3.3:85106-87078	2.7584	8.02999	1.54157	3.72718	0.0002	0.000465487
CTRG_02574	orf19.2508	PRM9	supercont_3.3:1167866-1168982	4.9201	1.97606	-1.31606	-3.50079	0.0002	0.000465487
CTRG_02937	orf19.3651	PGK1	supercont_3.3:2007488-2008739	6753.35	1724.87	-1.96912	-3.91599	0.0002	0.000465487
CTRG_03043	orf19.6443		supercont_3.4:35219-36026	3.34983	8.16126	1.2847	3.76718	0.0002	0.000465487
CTRG_03085	orf19.6420	PGA13	supercont_3.4:117798-119454	0.451589	1.57891	1.80584	3.40047	0.0002	0.000465487
CTRG_03420	orf19.4795		supercont_3.4:923849-927689	0.287322	0.819507	1.51209	2.97818	0.0002	0.000465487
CTRG_05479	orf19.5117	OLE1	supercont_3.8:600567-602034	1991.18	904.247	-1.13884	-3.27764	0.0002	0.000465487
CTRG_05923	orf19.7336		supercont_3.10:304964-306740	0.196826	1.01805	2.37081	3.60554	0.0002	0.000465487
CTRG_03445	orf19.5259		supercont_3.4:975800-976526	1.78849	5.29231	1.56515	3.9523	0.00025	0.000574185
CTRG_03474	orf19.1149	MRF1	supercont_3.4:1049896-1050985	4.01231	1.43669	-1.48168	-3.60393	0.00025	0.000574185
CTRG_05390	orf19.5567	POP4	supercont_3.8:379359-381156	8.0823	24.0671	1.57423	4.39542	0.00025	0.000574185
CTRG_05998			supercont_3.11:85043-86972	0.70025	2.06871	1.56279	3.42397	0.00025	0.000574185
CTRG_00856	orf19.2579		supercont_3.1:1932602-1935014	1.22347	0.436893	-1.48563	-2.95426	0.0003	0.000680054
CTRG_02263	orf19.7381	AHR1	supercont_3.3:354217-356629	1.40351	3.00465	1.09815	3.02018	0.0003	0.000680054
CTRG_04902	orf19.7065	PSF3	supercont_3.7:120880-121411	9.63119	20.0214	1.05575	4.35536	0.0003	0.000680054
CTRG_04959	orf19.6574	ALK6	supercont_3.7:248832-250350	1.87895	0.575137	-1.70795	-3.37961	0.0003	0.000680054
CTRG_05712			supercont_3.9:321686-322490	5.16774	11.3015	1.12891	3.84071	0.0003	0.000680054
CTRG_00302	orf19.5308		supercont_3.1:659181-659772	5.43361	0.967961	-2.48889	-5.23521	0.00035	0.000786172
CTRG_00638			supercont_3.1:1408920-1412727	1.34742	0.572241	-1.23551	-2.93506	0.00035	0.000786172
CTRG_03066	orf19.6391		supercont_3.4:75244-76033	5.84405	11.7233	1.00434	3.50298	0.00035	0.000786172
CTRG_02280	orf19.7362	SKN1	supercont_3.3:414540-416697	1.20623	2.68738	1.15569	2.96205	0.0004	0.000893062
CTRG_04209	orf19.6235		supercont_3.5:1201447-1201864	11.5452	26.4261	1.19466	5.59656	0.0004	0.000893062
CTRG_05152	orf19.7173		supercont_3.7:750211-751909	0.581891	1.76794	1.60325	3.23612	0.0004	0.000893062

## Sheet: White_vs_Hybrid
C. tropicalis gene	C. albicans ortholog	Gene	locus	White_avg	Hybrid_Avg	log2(fold_change)	test_stat	p_value	q_value
CTRG_00021	orf19.4577		supercont_3.1:35102-38504	30.5	12.9213	-1.23906	-5.90269	5e-05	0.000168291
CTRG_00036	orf19.4670	CAS5	supercont_3.1:68337-69729	12.8732	31.5904	1.29512	6.17591	5e-05	0.000168291
CTRG_00037			supercont_3.1:71321-72995	2.239	0.855963	-1.38724	-3.78606	5e-05	0.000168291
CTRG_00040	orf19.4679	AGP2	supercont_3.1:77864-79568	2.87717	0.600357	-2.26076	-5.85987	5e-05	0.000168291
CTRG_00045	orf19.4686		supercont_3.1:92966-96698	57.6088	26.5659	-1.11671	-5.39027	5e-05	0.000168291
CTRG_00047	orf19.4681	RAT1	supercont_3.1:99775-102721	18.8769	42.414	1.16792	5.68301	5e-05	0.000168291
CTRG_00051			supercont_3.1:106809-108498	1.01239	0.232427	-2.12291	-3.98564	5e-05	0.000168291
CTRG_00067	orf19.4160		supercont_3.1:150407-151706	21.2477	43.9238	1.04769	5.30043	5e-05	0.000168291
CTRG_00068	orf19.4161		supercont_3.1:151779-152913	6.37214	20.3741	1.67688	7.22761	5e-05	0.000168291
CTRG_00075	orf19.4168		supercont_3.1:171159-171636	11.2531	31.5238	1.48611	7.9115	5e-05	0.000168291
CTRG_00081	orf19.4191	RLP24	supercont_3.1:185705-186317	112.922	394.236	1.80373	12.2638	5e-05	0.000168291
CTRG_00084	orf19.4188	NMD5	supercont_3.1:188680-191737	47.9191	97.052	1.01816	4.9127	5e-05	0.000168291
CTRG_00096			supercont_3.1:212112-213456	9.6453	4.44792	-1.11669	-4.38036	5e-05	0.000168291
CTRG_00100	orf19.5673	OPT7	supercont_3.1:221939-224177	7.32771	20.1097	1.45645	6.52685	5e-05	0.000168291
CTRG_00107	orf19.5678		supercont_3.1:230990-233938	11.4286	53.3876	2.22386	5.05125	5e-05	0.000168291
CTRG_00110	orf19.5634	FRP1	supercont_3.1:239789-241523	10.9573	26.3332	1.26499	5.90664	5e-05	0.000168291
CTRG_00123	orf19.5640	PEX5	supercont_3.1:267507-269331	125.298	62.6326	-1.00038	-5.15242	5e-05	0.000168291
CTRG_00126	orf19.5651		supercont_3.1:274227-276450	44.0909	21.8094	-1.01553	-5.02325	5e-05	0.000168291
CTRG_00131	orf19.4581		supercont_3.1:281541-282735	3.95247	8.31899	1.07365	4.05563	5e-05	0.000168291
CTRG_00132	orf19.4582		supercont_3.1:282977-283700	26.8223	81.3341	1.60043	9.1001	5e-05	0.000168291
CTRG_00140	orf19.2751		supercont_3.1:303226-304645	5.85229	16.0474	1.45526	6.1389	5e-05	0.000168291
CTRG_00142	orf19.2762	AHP1	supercont_3.1:312664-313186	27.6488	5.17566	-2.4174	-10.868	5e-05	0.000168291
CTRG_00156	orf19.2768	AMS1	supercont_3.1:343779-347115	2.36767	1.08387	-1.12727	-3.66384	5e-05	0.000168291
CTRG_00158	orf19.2770		supercont_3.1:348234-348678	65.9356	31.9772	-1.04401	-7.06006	5e-05	0.000168291
CTRG_00162			supercont_3.1:353525-356861	3.94445	1.48196	-1.41232	-4.98965	5e-05	0.000168291
CTRG_00168	orf19.4563		supercont_3.1:369319-370324	14.0549	70.094	2.31822	11.6625	5e-05	0.000168291
CTRG_00170	orf19.4566		supercont_3.1:373054-373618	5.76961	1.78579	-1.69191	-5.32689	5e-05	0.000168291
CTRG_00171	orf19.4567		supercont_3.1:374035-374893	12.7593	3.93925	-1.69556	-6.55682	5e-05	0.000168291
CTRG_00172	orf19.4568	ZCF25	supercont_3.1:376032-377973	28.2731	13.0106	-1.11975	-5.32805	5e-05	0.000168291
CTRG_00191	orf19.4640	PWP1	supercont_3.1:421421-423200	95.165	224.433	1.23778	6.17248	5e-05	0.000168291
CTRG_00195	orf19.4634		supercont_3.1:429014-430169	6.22576	35.6134	2.5161	11.1244	5e-05	0.000168291
CTRG_00198	orf19.4631	ERG251	supercont_3.1:432952-433918	1132.54	263.504	-2.10367	-10.2293	5e-05	0.000168291
CTRG_00213	orf19.4617		supercont_3.1:463804-464347	170.847	71.8875	-1.24889	-8.68281	5e-05	0.000168291
CTRG_00219	orf19.4610		supercont_3.1:473407-474379	42.1761	16.7367	-1.33341	-6.72588	5e-05	0.000168291
CTRG_00233			supercont_3.1:500689-504841	0.193178	0.858105	2.15123	4.84067	5e-05	0.000168291
CTRG_00242	orf19.4592	HSX11	supercont_3.1:520422-522084	9.80847	24.0234	1.29234	5.95351	5e-05	0.000168291
CTRG_00246	orf19.4587	HGH1	supercont_3.1:538352-539441	23.4454	77.8455	1.73131	9.11519	5e-05	0.000168291
CTRG_00252	orf19.2735	SEN2	supercont_3.1:549256-550411	16.966	59.1998	1.80294	9.08258	5e-05	0.000168291
CTRG_00256	orf19.2739		supercont_3.1:559767-561468	7.23706	21.8892	1.59674	7.10914	5e-05	0.000168291
CTRG_00261	orf19.2708		supercont_3.1:574670-575438	35.7345	86.4696	1.27487	7.36849	5e-05	0.000168291
CTRG_00265			supercont_3.1:581580-582222	24.8497	7.87159	-1.6585	-7.69024	5e-05	0.000168291
CTRG_00267			supercont_3.1:582291-583702	14.5368	4.44685	-1.70885	-5.37528	5e-05	0.000168291
CTRG_00273	orf19.1421		supercont_3.1:591204-591849	20.4251	7.47746	-1.44972	-6.58411	5e-05	0.000168291
CTRG_00282	orf19.2688	NAN1	supercont_3.1:609742-612280	18.5429	92.2017	2.31392	11.2141	5e-05	0.000168291
CTRG_00284	orf19.2693	GST2	supercont_3.1:616078-616738	52.1435	14.3905	-1.85737	-9.82452	5e-05	0.000168291
CTRG_00285	orf19.2691		supercont_3.1:616805-617714	11.5535	5.18958	-1.15464	-4.63476	5e-05	0.000168291
CTRG_00302	orf19.5308		supercont_3.1:659181-659772	5.68233	1.1661	-2.28479	-6.38388	5e-05	0.000168291
CTRG_00307	orf19.5299	ECM1	supercont_3.1:670112-670772	20.2823	89.0661	2.13466	12.0244	5e-05	0.000168291
CTRG_00316	orf19.5039		supercont_3.1:682938-683814	48.6359	102.229	1.07171	6.17572	5e-05	0.000168291
CTRG_00317	orf19.5038		supercont_3.1:683867-688172	5.36191	19.953	1.89579	8.5741	5e-05	0.000168291
CTRG_00318	orf19.5037	HRQ2	supercont_3.1:688794-690006	26.8436	12.5311	-1.09906	-5.2085	5e-05	0.000168291
CTRG_00325	orf19.1304		supercont_3.1:699882-700764	34.257	99.2418	1.53455	8.64129	5e-05	0.000168291
CTRG_00329	orf19.1308		supercont_3.1:705537-706431	57.9154	25.6622	-1.1743	-6.31875	5e-05	0.000168291
CTRG_00331			supercont_3.1:706842-707401	45.2709	16.8212	-1.42831	-4.56576	5e-05	0.000168291
CTRG_00344	orf19.1314		supercont_3.1:737239-738622	68.9324	31.4366	-1.13274	-5.91135	5e-05	0.000168291
CTRG_00352	orf19.5303	PGA30	supercont_3.1:750601-751558	3178.39	1212.14	-1.39074	-4.64696	5e-05	0.000168291
CTRG_00354	orf19.603	IMP4	supercont_3.1:758220-759081	19.4503	99.8024	2.35928	12.6366	5e-05	0.000168291
CTRG_00358	orf19.475		supercont_3.1:766814-767912	24.6593	116.967	2.2459	11.9195	5e-05	0.000168291
CTRG_00375	orf19.494		supercont_3.1:796279-798058	3.65742	35.5631	3.28148	13.3325	5e-05	0.000168291
CTRG_00380	orf19.500		supercont_3.1:805601-807002	45.3836	128.254	1.49876	7.95477	5e-05	0.000168291
CTRG_00381	orf19.501		supercont_3.1:807203-809075	86.6266	198.547	1.1966	5.96692	5e-05	0.000168291
CTRG_00388	orf19.512		supercont_3.1:821662-824791	28.6106	84.6918	1.56567	7.56311	5e-05	0.000168291
CTRG_00394	orf19.539	LAP3	supercont_3.1:831445-832978	8.67495	4.12547	-1.0723	-4.18539	5e-05	0.000168291
CTRG_00396	orf19.518		supercont_3.1:835103-837248	85.8638	192.354	1.16364	5.62142	5e-05	0.000168291
CTRG_00417	orf19.547		supercont_3.1:872678-873803	31.9555	69.1208	1.11305	5.94951	5e-05	0.000168291
CTRG_00427	orf19.2676		supercont_3.1:917687-918596	13.751	30.7419	1.16067	5.64478	5e-05	0.000168291
CTRG_00433	orf19.3798		supercont_3.1:932978-933836	40.7235	139.449	1.7758	10.2099	5e-05	0.000168291
CTRG_00435	orf19.3801	FAV1	supercont_3.1:936206-938495	46.3137	20.8202	-1.15346	-5.6859	5e-05	0.000168291
CTRG_00457	orf19.2809	CTN3	supercont_3.1:986511-989130	184.629	41.6384	-2.14864	-9.96835	5e-05	0.000168291
CTRG_00458	orf19.2810	AAP1	supercont_3.1:990894-992823	9.11789	2.6239	-1.79698	-6.75992	5e-05	0.000168291
CTRG_00467	orf19.335		supercont_3.1:1006450-1008229	48.3003	23.3701	-1.04737	-5.25676	5e-05	0.000168291
CTRG_00468			supercont_3.1:1008269-1008749	32.7891	13.1466	-1.31853	-7.24082	5e-05	0.000168291
CTRG_00472			supercont_3.1:1016008-1016935	20.2215	69.5367	1.78188	9.39971	5e-05	0.000168291
CTRG_00473			supercont_3.1:1017373-1018342	14.6093	52.1013	1.83443	9.20659	5e-05	0.000168291
CTRG_00486	orf19.2673		supercont_3.1:1062774-1063821	13.7239	30.2697	1.14119	5.52819	5e-05	0.000168291
CTRG_00488	orf19.5295		supercont_3.1:1071514-1072567	200.298	79.1714	-1.33909	-7.59861	5e-05	0.000168291
CTRG_00489	orf19.2711		supercont_3.1:1072627-1075021	25.6012	64.0896	1.32388	6.575	5e-05	0.000168291
CTRG_00491			supercont_3.1:1076193-1076856	97.4136	41.8905	-1.2175	-7.42217	5e-05	0.000168291
CTRG_00492	orf19.2712	HCA4	supercont_3.1:1077245-1081555	10.6215	56.1875	2.40326	11.2522	5e-05	0.000168291
CTRG_00494	orf19.2715	RPC53	supercont_3.1:1082140-1083613	25.2837	86.7263	1.77826	9.16262	5e-05	0.000168291
CTRG_00495	orf19.2717	SAS10	supercont_3.1:1083844-1085542	25.6145	105.433	2.04129	10.3687	5e-05	0.000168291
CTRG_00497	orf19.2721		supercont_3.1:1087413-1088436	23.306	47.8558	1.03799	5.41454	5e-05	0.000168291
CTRG_00510	orf19.2667	RPF1	supercont_3.1:1118364-1119252	32.9994	140.518	2.09025	11.6932	5e-05	0.000168291
CTRG_00512	orf19.552		supercont_3.1:1123938-1125534	447.264	1375.48	1.62074	5.33874	5e-05	0.000168291
CTRG_00513	orf19.553		supercont_3.1:1125797-1127318	182.463	369.48	1.01789	4.90189	5e-05	0.000168291
CTRG_00514	orf19.554	DIT2	supercont_3.1:1127799-1129245	12.5639	39.5895	1.65583	7.9479	5e-05	0.000168291
CTRG_00525	orf19.6316.4		supercont_3.1:1157529-1157799	43.1246	215.477	2.32095	27.9398	5e-05	0.000168291
CTRG_00535	orf19.637	SDH2	supercont_3.1:1178314-1179106	2532.38	1192.78	-1.08617	-4.59126	5e-05	0.000168291
CTRG_00536	orf19.634		supercont_3.1:1183492-1184203	0.260848	0	-	-	5e-05	0.000168291
CTRG_00537	orf19.633		supercont_3.1:1184950-1185781	111.434	41.8385	-1.41329	-8.16235	5e-05	0.000168291
CTRG_00551	orf19.642		supercont_3.1:1205765-1208549	67.1975	31.878	-1.07584	-5.3096	5e-05	0.000168291
CTRG_00559	orf19.651	LYP1	supercont_3.1:1230363-1232025	27.1931	12.2586	-1.14945	-5.43053	5e-05	0.000168291
CTRG_00569	orf19.5288	IFE2	supercont_3.1:1255867-1257163	1997.59	311.687	-2.68009	-9.2392	5e-05	0.000168291
CTRG_00575	orf19.5850	NOC2	supercont_3.1:1270595-1272743	72.0833	182.788	1.34243	6.55212	5e-05	0.000168291
CTRG_00580			supercont_3.1:1283431-1284574	97.9361	8.78996	-3.47791	-16.4698	5e-05	0.000168291
CTRG_00583	orf19.3515		supercont_3.1:1286918-1287434	358.117	154.3	-1.21469	-9.1866	5e-05	0.000168291
CTRG_00587	orf19.5845	RNR3	supercont_3.1:1295703-1298160	4.51942	11.3336	1.3264	5.54083	5e-05	0.000168291
CTRG_00592	orf19.6652	DBP8	supercont_3.1:1308078-1309401	13.9244	71.1855	2.35397	11.6276	5e-05	0.000168291
CTRG_00594	orf19.6649	BRF1	supercont_3.1:1310489-1312151	8.60192	25.9872	1.59507	7.26766	5e-05	0.000168291
CTRG_00595	orf19.6648	SDA1	supercont_3.1:1312442-1314689	30.2158	106.015	1.81089	8.97517	5e-05	0.000168291
CTRG_00601	orf19.3888	PGI1	supercont_3.1:1322797-1324450	543.25	244.53	-1.1516	-5.00792	5e-05	0.000168291
CTRG_00602	orf19.3887		supercont_3.1:1324961-1325345	35.4175	168.403	2.24938	17.7851	5e-05	0.000168291
CTRG_00604	orf19.3885		supercont_3.1:1327763-1328897	29.093	3.63671	-2.99997	-12.0911	5e-05	0.000168291
CTRG_00609	orf19.721		supercont_3.1:1347110-1349030	5.19533	15.3103	1.55922	6.57842	5e-05	0.000168291
CTRG_00612	orf19.718	RRN11	supercont_3.1:1352245-1354213	2.89348	20.2925	2.81007	11.1689	5e-05	0.000168291
CTRG_00625	orf19.3867	RPL7	supercont_3.1:1377646-1378429	58.1739	236.785	2.02513	12.2224	5e-05	0.000168291
CTRG_00646	orf19.6637		supercont_3.1:1425155-1426238	69.4314	33.0596	-1.07052	-5.75861	5e-05	0.000168291
CTRG_00647	orf19.6638	PTC4	supercont_3.1:1427194-1428232	99.0628	47.2446	-1.06819	-5.94291	5e-05	0.000168291
CTRG_00648	orf19.6639		supercont_3.1:1429340-1430720	316.502	70.5097	-2.16632	-11.1384	5e-05	0.000168291
CTRG_00649	orf19.6640	TPS1	supercont_3.1:1430906-1432343	387.073	127.508	-1.60202	-7.97085	5e-05	0.000168291
CTRG_00655	orf19.454	SFL1	supercont_3.1:1468574-1470827	154.649	49.557	-1.64184	-8.04149	5e-05	0.000168291
CTRG_00660	orf19.3131	OYE32	supercont_3.1:1482635-1483925	33.1276	13.4183	-1.30384	-6.27044	5e-05	0.000168291
CTRG_00663	orf19.706	NMD3	supercont_3.1:1491691-1493242	54.1719	203.459	1.90912	9.85216	5e-05	0.000168291
CTRG_00679	orf19.1849		supercont_3.1:1517470-1519603	14.4527	57.3199	1.9877	9.65159	5e-05	0.000168291
CTRG_00694	orf19.6621	MHP1	supercont_3.1:1554397-1558150	143.59	60.8675	-1.23821	-5.47122	5e-05	0.000168291
CTRG_00711	orf19.467	WOR3	supercont_3.1:1601601-1603332	15.0673	37.0384	1.2976	6.29842	5e-05	0.000168291
CTRG_00715	orf19.4355		supercont_3.1:1618578-1619064	7.98622	53.8224	2.75262	14.1958	5e-05	0.000168291
CTRG_00716	orf19.4354	MCM2	supercont_3.1:1619935-1622596	11.2582	30.4798	1.43688	6.77426	5e-05	0.000168291
CTRG_00718	orf19.4377	KRE1	supercont_3.1:1626991-1627420	0.730991	13.4245	4.19887	10.9938	5e-05	0.000168291
CTRG_00719	orf19.4376		supercont_3.1:1629046-1629709	7.76928	17.0279	1.13205	5.06282	5e-05	0.000168291
CTRG_00720	orf19.4375		supercont_3.1:1630922-1631702	57.8513	132.529	1.19589	7.19367	5e-05	0.000168291
CTRG_00721	orf19.4374	PRP42	supercont_3.1:1632558-1633698	5.4213	11.582	1.09517	4.42902	5e-05	0.000168291
CTRG_00723			supercont_3.1:1636302-1636761	35.9876	15.0226	-1.26037	-7.23066	5e-05	0.000168291
CTRG_00731	orf19.4366		supercont_3.1:1652705-1655135	1.80902	0.482315	-1.90716	-4.90766	5e-05	0.000168291
CTRG_00733	orf19.4365		supercont_3.1:1658371-1660027	11.7916	52.8343	2.16372	10.4007	5e-05	0.000168291
CTRG_00734	orf19.4363	SGD1	supercont_3.1:1660081-1663519	9.7239	37.3607	1.94191	9.12294	5e-05	0.000168291
CTRG_00742	orf19.4401	YVH1	supercont_3.1:1677835-1678801	8.67434	48.5195	2.48374	11.6473	5e-05	0.000168291
CTRG_00744	orf19.4399		supercont_3.1:1679838-1681191	7.68158	42.2159	2.45831	11.1976	5e-05	0.000168291
CTRG_00749	orf19.4391		supercont_3.1:1693060-1695106	10.7778	2.29574	-2.23103	-8.35874	5e-05	0.000168291
CTRG_00754	orf19.4379	PRP13	supercont_3.1:1708180-1710784	82.4488	38.5016	-1.09858	-5.43538	5e-05	0.000168291
CTRG_00763	orf19.2385	KTI12	supercont_3.1:1725330-1726194	18.2481	63.0342	1.78839	9.38871	5e-05	0.000168291
CTRG_00764	orf19.2386		supercont_3.1:1726214-1726958	22.2715	117.93	2.40466	13.4695	5e-05	0.000168291
CTRG_00766	orf19.2389		supercont_3.1:1729161-1730223	7.87593	18.0821	1.19904	5.27691	5e-05	0.000168291
CTRG_00773	orf19.2397		supercont_3.1:1740711-1742238	8.95138	26.0469	1.54093	7.02979	5e-05	0.000168291
CTRG_00775	orf19.2397.3		supercont_3.1:1744111-1744708	84.4366	37.9295	-1.15455	-7.12169	5e-05	0.000168291
CTRG_00781	orf19.2404		supercont_3.1:1756445-1758782	9.81632	26.452	1.43012	6.66112	5e-05	0.000168291
CTRG_00790	orf19.2417	SMC5	supercont_3.1:1772140-1775362	11.3153	23.9929	1.08433	5.12109	5e-05	0.000168291
CTRG_00795	orf19.2425	HGT18	supercont_3.1:1783355-1784180	41.7081	17.07	-1.28886	-6.61557	5e-05	0.000168291
CTRG_00800	orf19.2859	SRP40	supercont_3.1:1791701-1792715	30.5547	138.75	2.18302	11.9119	5e-05	0.000168291
CTRG_00812	orf19.2847		supercont_3.1:1822145-1823900	23.0322	71.6263	1.63684	8.26988	5e-05	0.000168291
CTRG_00819	orf19.2841	PGM2	supercont_3.1:1836376-1838059	454.458	181.567	-1.32364	-5.99985	5e-05	0.000168291
CTRG_00826	orf19.2831	RPC31	supercont_3.1:1852544-1853270	19.3216	100.133	2.37363	13.0698	5e-05	0.000168291
CTRG_00827	orf19.2830	RRP9	supercont_3.1:1853406-1855008	22.0243	104.903	2.25189	11.42	5e-05	0.000168291
CTRG_00834	orf19.2823	RFG1	supercont_3.1:1877775-1879389	95.3283	196.257	1.04177	5.35803	5e-05	0.000168291
CTRG_00841	orf19.163		supercont_3.1:1894345-1895281	34.8189	89.2558	1.35807	7.53722	5e-05	0.000168291
CTRG_00848	orf19.2564		supercont_3.1:1916536-1917232	9.06582	61.4626	2.7612	13.5506	5e-05	0.000168291
CTRG_00850	orf19.2568	IFU5	supercont_3.1:1922345-1923062	315.645	146.672	-1.10571	-7.11931	5e-05	0.000168291
CTRG_00855	orf19.2575		supercont_3.1:1931633-1932587	10.412	60.2623	2.53301	12.2626	5e-05	0.000168291
CTRG_00871	orf19.2594		supercont_3.1:1958775-1959927	56.7096	169.785	1.58204	8.72572	5e-05	0.000168291
CTRG_00882	orf19.2608	ADH5	supercont_3.1:1981702-1982803	3569.09	314.339	-3.50516	-10.6398	5e-05	0.000168291
CTRG_00885	orf19.2604		supercont_3.1:1989387-1990845	9.72976	53.2937	2.45349	11.6014	5e-05	0.000168291
CTRG_00890	orf19.2619	PHO113	supercont_3.1:2002471-2003869	7.47513	2.59312	-1.52741	-5.45196	5e-05	0.000168291
CTRG_00894	orf19.2611	MCM6	supercont_3.1:2011086-2013747	13.3178	31.2665	1.23126	5.88596	5e-05	0.000168291
CTRG_00896	orf19.2613	ECM4	supercont_3.1:2015442-2016519	424.279	184.372	-1.20239	-6.72472	5e-05	0.000168291
CTRG_00902			supercont_3.1:2032104-2033508	27.92	7.46829	-1.90245	-8.51629	5e-05	0.000168291
CTRG_00905	orf19.3724		supercont_3.1:2043032-2043884	22.8537	102.511	2.16528	11.8048	5e-05	0.000168291
CTRG_00909	orf19.3733	IDP2	supercont_3.1:2049540-2050776	981.979	390.705	-1.32961	-5.72673	5e-05	0.000168291
CTRG_00910	orf19.3734	GEF2	supercont_3.1:2052874-2055793	25.4024	9.01874	-1.49397	-6.93938	5e-05	0.000168291
CTRG_00914	orf19.3740	PGA23	supercont_3.1:2065236-2065950	725.762	208.011	-1.80284	-11.1364	5e-05	0.000168291
CTRG_00920	orf19.173		supercont_3.1:2080638-2083824	110.987	39.6481	-1.48506	-7.03187	5e-05	0.000168291
CTRG_00921	orf19.172	RPC19	supercont_3.1:2084188-2084575	206.34	451.595	1.13001	10.8491	5e-05	0.000168291
CTRG_00923	orf19.171	DBP2	supercont_3.1:2085403-2086798	71.2733	303.843	2.09189	10.7801	5e-05	0.000168291
CTRG_00925	orf19.168		supercont_3.1:2091704-2092571	34.1528	76.24	1.15854	6.4924	5e-05	0.000168291
CTRG_00944	orf19.2527		supercont_3.1:2141320-2142487	25.7105	74.0544	1.52623	8.02367	5e-05	0.000168291
CTRG_00947	orf19.2521		supercont_3.1:2145308-2148251	12.0359	24.5496	1.02835	4.86145	5e-05	0.000168291
CTRG_00952	orf19.2517		supercont_3.1:2156403-2158050	0.448647	2.1121	2.23503	5.25796	5e-05	0.000168291
CTRG_00960			supercont_3.1:2177688-2178267	246.073	103.586	-1.24826	-8.67723	5e-05	0.000168291
CTRG_00975	orf19.3239	CTF18	supercont_3.1:2215859-2218349	6.72631	20.7186	1.62304	7.27266	5e-05	0.000168291
CTRG_00981	orf19.3250		supercont_3.1:2233903-2235805	13.0806	29.1853	1.15782	5.52439	5e-05	0.000168291
CTRG_00990	orf19.3265	TRM1	supercont_3.1:2254346-2255951	27.7871	71.057	1.35456	6.94225	5e-05	0.000168291
CTRG_00996	orf19.3269	GSL2	supercont_3.1:2268748-2273671	12.0292	4.89444	-1.29732	-5.78073	5e-05	0.000168291
CTRG_00999	orf19.3275		supercont_3.1:2275805-2276225	46.7395	110.13	1.2365	9.32538	5e-05	0.000168291
CTRG_01000	orf19.3276	PWP2	supercont_3.1:2276508-2279274	24.6344	102.237	2.05317	9.91561	5e-05	0.000168291
CTRG_01001	orf19.3278	GSY1	supercont_3.1:2281715-2283713	1627.04	585.931	-1.47345	-3.91522	5e-05	0.000168291
CTRG_01011	orf19.7460		supercont_3.1:2307038-2308259	6.72951	35.3465	2.393	10.6882	5e-05	0.000168291
CTRG_01012	orf19.3287	BUD22	supercont_3.1:2308447-2309860	7.99057	55.33	2.79169	12.8462	5e-05	0.000168291
CTRG_01013	orf19.3286		supercont_3.1:2309878-2311477	109.907	50.5715	-1.11989	-5.87779	5e-05	0.000168291
CTRG_01026	orf19.7488		supercont_3.1:2338869-2339421	36.5847	135.599	1.89003	12.1626	5e-05	0.000168291
CTRG_01043	orf19.7500	PXA1	supercont_3.1:2394646-2396845	90.4095	36.5812	-1.30537	-6.56171	5e-05	0.000168291
CTRG_01051	orf19.7539	INO2	supercont_3.1:2416744-2418175	7.49347	16.6554	1.15229	5.02835	5e-05	0.000168291
CTRG_01061	orf19.7513	ALK2	supercont_3.1:2440275-2441844	11.5073	3.30064	-1.80174	-6.97312	5e-05	0.000168291
CTRG_01062	orf19.7514	PCK1	supercont_3.1:2442690-2444355	2695.29	733.828	-1.87693	-4.53346	5e-05	0.000168291
CTRG_01076	orf19.1923	RRN3	supercont_3.2:30-1398	8.48809	47.4187	2.48194	11.507	5e-05	0.000168291
CTRG_01094	orf19.2115		supercont_3.2:21502-22804	67.8022	142.901	1.07561	5.85323	5e-05	0.000168291
CTRG_01097	orf19.2119	NDT801	supercont_3.2:25868-27290	62.99	143.546	1.18832	6.34874	5e-05	0.000168291
CTRG_01101	orf19.1913		supercont_3.2:37096-37756	14.0449	28.6251	1.02724	5.20557	5e-05	0.000168291
CTRG_01103	orf19.1915	MPP10	supercont_3.2:39780-41466	26.3819	112.527	2.09266	10.6412	5e-05	0.000168291
CTRG_01114	orf19.2087	SAS2	supercont_3.2:61750-62812	11.5111	33.4175	1.53757	7.32259	5e-05	0.000168291
CTRG_01115	orf19.2088		supercont_3.2:63090-63903	50.3027	112.035	1.15524	6.79215	5e-05	0.000168291
CTRG_01117	orf19.2090		supercont_3.2:65196-68937	9.8383	38.529	1.96946	9.27129	5e-05	0.000168291
CTRG_01132	orf19.2062	SOD4	supercont_3.2:98384-99065	60.0974	184.956	1.62181	10.1103	5e-05	0.000168291
CTRG_01133	orf19.2059		supercont_3.2:100855-101785	1.11759	9.73787	3.12322	9.23769	5e-05	0.000168291
CTRG_01146	orf19.2043		supercont_3.2:124405-125302	14.2287	37.8495	1.41147	7.01126	5e-05	0.000168291
CTRG_01147	orf19.2042		supercont_3.2:125447-126914	7.59551	29.2508	1.94526	8.75598	5e-05	0.000168291
CTRG_01196	orf19.872		supercont_3.2:228782-230120	50.4678	24.4682	-1.04446	-5.34151	5e-05	0.000168291
CTRG_01197	orf19.861	CAP4	supercont_3.2:231533-232211	86.7816	40.6771	-1.09317	-6.57213	5e-05	0.000168291
CTRG_01202	orf19.868	ADAEC	supercont_3.2:247469-249095	575.834	178.243	-1.69181	-7.45363	5e-05	0.000168291
CTRG_01211	orf19.860	BMT8	supercont_3.2:277489-279448	27.2058	13.1272	-1.05136	-5.00277	5e-05	0.000168291
CTRG_01212	orf19.856	IFK2	supercont_3.2:281647-283303	9.32902	3.00678	-1.6335	-6.17733	5e-05	0.000168291
CTRG_01223	orf19.1992	SIR2	supercont_3.2:307154-308654	14.5941	35.5061	1.28268	6.23181	5e-05	0.000168291
CTRG_01232	orf19.1445	ESC4	supercont_3.2:328897-331528	6.37669	14.2648	1.16158	5.12151	5e-05	0.000168291
CTRG_01237	orf19.1449		supercont_3.2:339558-340248	370.468	147.459	-1.32904	-8.66231	5e-05	0.000168291
CTRG_01245	orf19.1461		supercont_3.2:357517-358687	8.86514	1.43303	-2.62908	-8.37391	5e-05	0.000168291
CTRG_01246	orf19.1462	SMP2	supercont_3.2:359233-361408	124.33	55.4005	-1.1662	-5.83467	5e-05	0.000168291
CTRG_01249	orf19.1466	REX2	supercont_3.2:367553-368324	107.533	52.9032	-1.02335	-6.09521	5e-05	0.000168291
CTRG_01256	orf19.1476		supercont_3.2:381510-382881	9.90454	2.84288	-1.80074	-6.64343	5e-05	0.000168291
CTRG_01257	orf19.1477		supercont_3.2:382891-383464	174.292	41.4499	-2.07207	-13.4353	5e-05	0.000168291
CTRG_01286	orf19.842	ASR3	supercont_3.2:454716-455145	572.385	272.367	-1.07143	-9.45424	5e-05	0.000168291
CTRG_01289	orf19.839		supercont_3.2:460614-462492	6.28758	31.5507	2.3271	10.3322	5e-05	0.000168291
CTRG_01298	orf19.2012	NOT3	supercont_3.2:480713-482615	33.1316	69.4424	1.06761	5.43476	5e-05	0.000168291
CTRG_01300	orf19.2014	BCY1	supercont_3.2:486690-488055	341.141	165.58	-1.04284	-5.32868	5e-05	0.000168291
CTRG_01305	orf19.909	STP4	supercont_3.2:496655-497672	51.0906	156.259	1.61281	9.09294	5e-05	0.000168291
CTRG_01309	orf19.5779	RNR1	supercont_3.2:513141-515739	65.389	210.809	1.68882	7.74931	5e-05	0.000168291
CTRG_01314	orf19.5785		supercont_3.2:526786-527671	6.02919	23.6529	1.97198	8.541	5e-05	0.000168291
CTRG_01318	orf19.5792	SMP3	supercont_3.2:537427-538936	4.67253	14.3645	1.62023	6.65841	5e-05	0.000168291
CTRG_01328	orf19.5802		supercont_3.2:558849-559884	17.1926	75.31	2.13105	10.9643	5e-05	0.000168291
CTRG_01340	orf19.5804	HYU1	supercont_3.2:573005-576911	23.3449	10.7401	-1.1201	-5.27318	5e-05	0.000168291
CTRG_01344	orf19.5835		supercont_3.2:584661-585507	86.4277	186.235	1.10756	6.64777	5e-05	0.000168291
CTRG_01347	orf19.5832	HPT1	supercont_3.2:590718-591360	487.163	1044.1	1.09978	6.91842	5e-05	0.000168291
CTRG_01362	orf19.6365	PTP1	supercont_3.2:624637-625258	222.143	86.2379	-1.3651	-9.12444	5e-05	0.000168291
CTRG_01364	orf19.5815	SCT2	supercont_3.2:628953-631086	91.3878	32.9467	-1.47187	-7.39707	5e-05	0.000168291
CTRG_01365	orf19.5813		supercont_3.2:633340-633883	346.66	116.277	-1.57596	-11.4163	5e-05	0.000168291
CTRG_01369	orf19.5808		supercont_3.2:639280-640504	12.7707	34.6855	1.44149	6.93834	5e-05	0.000168291
CTRG_01372	orf19.1585	ZRT2	supercont_3.2:643178-644339	46.508	193.205	2.05459	11.1742	5e-05	0.000168291
CTRG_01385	orf19.1559	HOM2	supercont_3.2:664411-665509	1225.55	345.008	-1.82873	-8.10537	5e-05	0.000168291
CTRG_01386			supercont_3.2:666220-666958	13.6592	0.630745	-4.43667	-11.0191	5e-05	0.000168291
CTRG_01388	orf19.1562		supercont_3.2:670939-671554	44.7267	22.2906	-1.0047	-5.6276	5e-05	0.000168291
CTRG_01391	orf19.1565		supercont_3.2:675679-677539	46.6863	111.547	1.25658	6.44639	5e-05	0.000168291
CTRG_01392	orf19.1566	UTP21	supercont_3.2:677740-680557	32.9552	83.9329	1.34873	6.60575	5e-05	0.000168291
CTRG_01394	orf19.1569	UTP22	supercont_3.2:684091-687610	30.6827	83.5232	1.44475	6.89889	5e-05	0.000168291
CTRG_01402	orf19.1578		supercont_3.2:705437-710606	38.5566	105.966	1.45856	6.37527	5e-05	0.000168291
CTRG_01432	orf19.1505		supercont_3.2:793996-794521	33.5456	75.9535	1.17899	7.48588	5e-05	0.000168291
CTRG_01433	orf19.1507		supercont_3.2:800645-802373	23.8038	49.3105	1.0507	5.29055	5e-05	0.000168291
CTRG_01434	orf19.1509	ROD1	supercont_3.2:806084-808352	17.837	35.9207	1.00994	4.91911	5e-05	0.000168291
CTRG_01445	orf19.825	GCD7	supercont_3.2:826723-827836	62.0479	146.843	1.24282	6.93602	5e-05	0.000168291
CTRG_01455	orf19.813		supercont_3.2:859087-861295	90.6645	333.868	1.88067	8.35291	5e-05	0.000168291
CTRG_01462	orf19.3573	PEX6	supercont_3.2:870727-874180	43.9594	21.1922	-1.05264	-5.11156	5e-05	0.000168291
CTRG_01470			supercont_3.2:886658-887324	29.6911	14.4649	-1.03748	-5.26152	5e-05	0.000168291
CTRG_01473	orf19.3564	RPC40	supercont_3.2:889667-890681	96.8052	207.247	1.09819	6.31227	5e-05	0.000168291
CTRG_01481	orf19.3556		supercont_3.2:898602-901446	35.2174	70.8411	1.0083	4.96992	5e-05	0.000168291
CTRG_01485	orf19.3553	RPF2	supercont_3.2:909406-910531	97.8126	248.041	1.34249	7.46179	5e-05	0.000168291
CTRG_01497	orf19.4105		supercont_3.2:931499-932504	11.1612	25.2156	1.17582	5.51815	5e-05	0.000168291
CTRG_01507	orf19.4118	CNT	supercont_3.2:952787-954614	38.6726	98.9421	1.35527	6.95705	5e-05	0.000168291
CTRG_01508	orf19.4119	SPO72	supercont_3.2:956432-961970	8.9317	3.02623	-1.56141	-6.69362	5e-05	0.000168291
CTRG_01524	orf19.5207		supercont_3.2:991440-992724	8.86835	40.7584	2.20036	10.2243	5e-05	0.000168291
CTRG_01525	orf19.5206		supercont_3.2:992926-994486	9.27938	29.6961	1.67817	7.74031	5e-05	0.000168291
CTRG_01532	orf19.6886		supercont_3.2:1011094-1012342	18.3293	109.626	2.58037	13.1762	5e-05	0.000168291
CTRG_01536	orf19.6882	OSM1	supercont_3.2:1019970-1021440	596.208	89.2864	-2.7393	-12.6366	5e-05	0.000168291
CTRG_01547	orf19.6873.1		supercont_3.2:1044824-1045046	182.465	431.216	1.24079	26.6298	5e-05	0.000168291
CTRG_01548	orf19.6874		supercont_3.2:1050802-1052686	71.1828	31.9433	-1.15602	-5.84002	5e-05	0.000168291
CTRG_01561	orf19.3581		supercont_3.2:1068805-1070173	9.93037	24.3203	1.29224	5.95104	5e-05	0.000168291
CTRG_01565	orf19.809		supercont_3.2:1075843-1077274	65.9383	182.207	1.46639	7.77527	5e-05	0.000168291
CTRG_01581	orf19.792		supercont_3.2:1107649-1108582	9.55997	2.67129	-1.83947	-6.53518	5e-05	0.000168291
CTRG_01582	orf19.791	RIM11	supercont_3.2:1109389-1110622	573.346	233.953	-1.29319	-6.34417	5e-05	0.000168291
CTRG_01588	orf19.4519	SUV3	supercont_3.2:1118099-1120316	18.6576	46.9358	1.33092	6.53612	5e-05	0.000168291
CTRG_01594	orf19.4506	LYS22	supercont_3.2:1133744-1135031	11.5589	30.3759	1.39392	6.58008	5e-05	0.000168291
CTRG_01599	orf19.4499	RIM2	supercont_3.2:1144907-1145807	29.8457	82.2967	1.46331	8.06809	5e-05	0.000168291
CTRG_01605	orf19.4492		supercont_3.2:1154282-1155530	92.6399	251.982	1.44361	7.80934	5e-05	0.000168291
CTRG_01616	orf19.154		supercont_3.2:1180507-1181371	7.40563	40.0412	2.43479	11.2235	5e-05	0.000168291
CTRG_01627	orf19.182		supercont_3.2:1200365-1201670	17.7693	55.7836	1.65045	8.3076	5e-05	0.000168291
CTRG_01631	orf19.4125		supercont_3.2:1207413-1208694	5.67167	15.0931	1.41205	5.91863	5e-05	0.000168291
CTRG_01648			supercont_3.2:1245557-1247192	0.914191	3.27664	1.84165	5.20781	5e-05	0.000168291
CTRG_01649	orf19.3539		supercont_3.2:1247397-1248384	8.14449	46.3455	2.50853	11.636	5e-05	0.000168291
CTRG_01650	orf19.3540	MAK5	supercont_3.2:1248791-1250927	19.6057	69.3265	1.82213	9.00913	5e-05	0.000168291
CTRG_01658	orf19.3547		supercont_3.2:1265743-1267771	64.8678	174.752	1.42974	7.08491	5e-05	0.000168291
CTRG_01668	orf19.2185	NSA1	supercont_3.2:1280359-1282595	25.3935	113.568	2.16103	9.19077	5e-05	0.000168291
CTRG_01678	orf19.2199	PHO86	supercont_3.2:1301820-1302825	26.472	57.3541	1.11543	5.93991	5e-05	0.000168291
CTRG_01684	orf19.1886	RCL1	supercont_3.2:1310724-1311837	16.8849	120.612	2.83656	14.542	5e-05	0.000168291
CTRG_01690	orf19.1861		supercont_3.2:1322589-1324467	55.1974	25.3099	-1.1249	-5.66368	5e-05	0.000168291
CTRG_01691	orf19.1862		supercont_3.2:1325712-1326078	1031.42	307.118	-1.74777	-18.1189	5e-05	0.000168291
CTRG_01692			supercont_3.2:1326129-1326498	34.5738	11.3606	-1.60564	-9.88044	5e-05	0.000168291
CTRG_01697	orf19.1867		supercont_3.2:1333222-1334470	15.9036	3.80915	-2.06181	-8.15811	5e-05	0.000168291
CTRG_01698	orf19.1868	RNR22	supercont_3.2:1334903-1336067	237.068	46.7435	-2.34246	-12.6812	5e-05	0.000168291
CTRG_01702			supercont_3.2:1344992-1345688	0.298942	0	-	-	5e-05	0.000168291
CTRG_01718	orf19.1902	NOC4	supercont_3.2:1385990-1387670	22.6426	105.522	2.22043	11.2179	5e-05	0.000168291
CTRG_01719	orf19.1901	MCM3	supercont_3.2:1387924-1390600	26.1339	55.38	1.08344	5.35385	5e-05	0.000168291
CTRG_01727	orf19.2287	RPA12	supercont_3.2:1406876-1407248	81.4195	311.052	1.93371	17.7674	5e-05	0.000168291
CTRG_01736	orf19.2277	TPK2	supercont_3.2:1422814-1424092	288.369	136.788	-1.07597	-5.72868	5e-05	0.000168291
CTRG_01747	orf19.2266		supercont_3.2:1450057-1452616	10.1586	21.4217	1.07637	4.99951	5e-05	0.000168291
CTRG_01751	orf19.2262		supercont_3.2:1457032-1458040	114.827	33.8858	-1.76071	-9.68209	5e-05	0.000168291
CTRG_01753	orf19.2260		supercont_3.2:1459322-1460123	7.20433	24.6393	1.77403	7.95798	5e-05	0.000168291
CTRG_01761	orf19.2251	AAH1	supercont_3.2:1472825-1473893	36.8232	96.6777	1.39257	7.61337	5e-05	0.000168291
CTRG_01764	orf19.2248	ARE2	supercont_3.2:1477686-1479501	40.3561	18.096	-1.15711	-5.69488	5e-05	0.000168291
CTRG_01765			supercont_3.2:1480106-1481870	35.0207	13.0343	-1.4259	-6.83291	5e-05	0.000168291
CTRG_01774	orf19.23	RTA3	supercont_3.2:1493438-1494824	13.4807	27.0269	1.0035	4.78602	5e-05	0.000168291
CTRG_01777			supercont_3.2:1500005-1501037	2.57449	0.408533	-2.65576	-5.57496	5e-05	0.000168291
CTRG_01783	orf19.18	IMH3	supercont_3.2:1522977-1524000	435.668	993.121	1.18874	5.60686	5e-05	0.000168291
CTRG_01784			supercont_3.2:1524307-1524775	306.593	655.506	1.09628	9.00134	5e-05	0.000168291
CTRG_01790	orf19.5500	MAK16	supercont_3.2:1535114-1536014	21.881	171.178	2.96775	16.0829	5e-05	0.000168291
CTRG_01797	orf19.81		supercont_3.2:1550627-1551305	35.7995	105.322	1.55679	9.31021	5e-05	0.000168291
CTRG_01801	orf19.25		supercont_3.2:1559892-1560918	24.7982	68.3144	1.46195	7.76417	5e-05	0.000168291
CTRG_01809	orf19.2175		supercont_3.2:1584536-1585637	14.3511	6.84429	-1.06819	-4.54334	5e-05	0.000168291
CTRG_01810	orf19.2174	RAD57	supercont_3.2:1585813-1587370	5.81753	11.8543	1.02693	4.2782	5e-05	0.000168291
CTRG_01811	orf19.2173	MAF1	supercont_3.2:1588234-1589224	215.799	85.808	-1.3305	-7.66372	5e-05	0.000168291
CTRG_01815	orf19.2167		supercont_3.2:1598147-1599245	39.9928	149.402	1.90139	10.4031	5e-05	0.000168291
CTRG_01821	orf19.1354	UCF1	supercont_3.2:1607402-1608008	4133.87	622.035	-2.73243	-13.4575	5e-05	0.000168291
CTRG_01828			supercont_3.2:1616645-1617068	52.4015	10.1602	-2.36668	-13.5679	5e-05	0.000168291
CTRG_01829	orf19.1349		supercont_3.2:1617285-1617732	10.2946	2.26284	-2.18568	-7.86922	5e-05	0.000168291
CTRG_01834	orf19.1434		supercont_3.2:1622663-1624823	7.53392	15.3649	1.02817	4.55803	5e-05	0.000168291
CTRG_01842	orf19.3630	RRP8	supercont_3.2:1640708-1641920	29.0618	116.524	2.00343	10.6441	5e-05	0.000168291
CTRG_01846	orf19.3626		supercont_3.2:1651354-1653280	5.31654	18.9512	1.83373	7.86375	5e-05	0.000168291
CTRG_01850			supercont_3.2:1657937-1660232	18.0673	37.1425	1.03969	5.07422	5e-05	0.000168291
CTRG_01852			supercont_3.2:1661737-1664545	87.0838	4.9449	-4.13839	-17.9189	5e-05	0.000168291
CTRG_01859	orf19.3615		supercont_3.2:1689851-1691159	54.5285	22.6338	-1.26853	-6.4792	5e-05	0.000168291
CTRG_01861	orf19.3612	PST2	supercont_3.2:1692895-1693498	361.016	169.014	-1.09492	-7.63313	5e-05	0.000168291
CTRG_01866	orf19.3609	UTP15	supercont_3.2:1701565-1702840	18.3538	84.2115	2.19794	11.1785	5e-05	0.000168291
CTRG_01871	orf19.563	RRP15	supercont_3.2:1710539-1711322	21.9403	97.0129	2.14459	11.7992	5e-05	0.000168291
CTRG_01873	orf19.4097		supercont_3.2:1713658-1716310	9.50783	21.6498	1.18717	5.49043	5e-05	0.000168291
CTRG_01877	orf19.4093	PES1	supercont_3.2:1719218-1721012	73.419	242.054	1.7211	8.49302	5e-05	0.000168291
CTRG_01885	orf19.2242	PRB1	supercont_3.2:1729782-1731195	170.574	52.6972	-1.6946	-8.97142	5e-05	0.000168291
CTRG_01888	orf19.3151		supercont_3.2:1733959-1734994	6.48808	2.2314	-1.53984	-5.14908	5e-05	0.000168291
CTRG_01907	orf19.4309	GRP2	supercont_3.2:1773214-1774240	0.742834	3.10394	2.06299	5.17133	5e-05	0.000168291
CTRG_01912	orf19.29		supercont_3.2:1788463-1789330	4.09326	11.3587	1.47248	5.69867	5e-05	0.000168291
CTRG_01914	orf19.27		supercont_3.2:1790863-1792045	21.693	9.26388	-1.22754	-5.58419	5e-05	0.000168291
CTRG_01931	orf19.5334		supercont_3.2:1852657-1853422	547.807	139.167	-1.97686	-12.0286	5e-05	0.000168291
CTRG_01949	orf19.3608		supercont_3.2:1889254-1893715	4.53482	10.8402	1.25728	3.75451	5e-05	0.000168291
CTRG_01950	orf19.3585		supercont_3.2:1893794-1894469	81.3672	175.975	1.11285	7.14688	5e-05	0.000168291
CTRG_01956	orf19.2907.1		supercont_3.2:1916996-1917293	45.5475	109.817	1.26966	13.0833	5e-05	0.000168291
CTRG_01974	orf19.2184		supercont_3.2:1951933-1952812	190.782	87.6004	-1.12292	-6.68755	5e-05	0.000168291
CTRG_01975	orf19.4080		supercont_3.2:1953565-1954435	7.18794	17.9236	1.31821	5.77043	5e-05	0.000168291
CTRG_01977	orf19.4078		supercont_3.2:1955708-1956608	41.1492	87.4396	1.08742	6.12927	5e-05	0.000168291
CTRG_01980	orf19.1360		supercont_3.2:1964052-1964529	23.3555	59.069	1.33864	8.33164	5e-05	0.000168291
CTRG_01983	orf19.1362	SMM1	supercont_3.2:1966189-1967476	18.349	62.3758	1.76529	8.94469	5e-05	0.000168291
CTRG_01999	orf19.1388		supercont_3.2:2006267-2006951	37.8467	176.089	2.21806	13.433	5e-05	0.000168291
CTRG_02003	orf19.1382	YEA4	supercont_3.2:2011037-2012024	3.57043	9.45866	1.40554	5.25266	5e-05	0.000168291
CTRG_02004	orf19.1381		supercont_3.2:2012080-2013472	146.709	59.3888	-1.30469	-6.98659	5e-05	0.000168291
CTRG_02014	orf19.1753	PUS7	supercont_3.2:2038722-2040840	11.6626	50.2543	2.10736	10.0777	5e-05	0.000168291
CTRG_02032	orf19.1743	ACS1	supercont_3.2:2079038-2081063	381.454	130.611	-1.54623	-6.83929	5e-05	0.000168291
CTRG_02036	orf19.5365		supercont_3.2:2088493-2092183	8.23981	18.2415	1.14654	5.28045	5e-05	0.000168291
CTRG_02037	orf19.5364		supercont_3.2:2092701-2093655	11.9585	32.0291	1.42135	6.83202	5e-05	0.000168291
CTRG_02041	orf19.5360	RPC11	supercont_3.2:2097528-2097864	98.3424	222.549	1.17824	12.0753	5e-05	0.000168291
CTRG_02044	orf19.5356		supercont_3.2:2103889-2106655	28.4739	72.7716	1.35373	6.6603	5e-05	0.000168291
CTRG_02045	orf19.5353		supercont_3.2:2106659-2107535	4.76603	13.6311	1.51604	6.07451	5e-05	0.000168291
CTRG_02048	orf19.5348	TPS3	supercont_3.2:2111414-2114577	146.824	57.7749	-1.34557	-6.21613	5e-05	0.000168291
CTRG_02076			supercont_3.2:2177596-2180860	4.45868	1.82359	-1.28984	-4.6848	5e-05	0.000168291
CTRG_02079	orf19.1404		supercont_3.2:2189055-2189814	16.8813	64.7896	1.94033	10.3213	5e-05	0.000168291
CTRG_02105	orf19.5626		supercont_3.2:2255238-2256126	161.835	78.9625	-1.03528	-6.10563	5e-05	0.000168291
CTRG_02106	orf19.5625		supercont_3.2:2259802-2260252	23.5245	10.3638	-1.18261	-6.22909	5e-05	0.000168291
CTRG_02108	orf19.5622	GLC3	supercont_3.2:2262861-2264880	456.964	171.747	-1.4118	-5.9706	5e-05	0.000168291
CTRG_02117	orf19.5704		supercont_3.2:2286110-2288372	15.0193	52.5218	1.80609	8.76653	5e-05	0.000168291
CTRG_02124			supercont_3.3:204-1509	2.3376	9.44499	2.01452	7.1296	5e-05	0.000168291
CTRG_02156	orf19.1687		supercont_3.3:76266-78567	36.1898	114.027	1.65572	8.20448	5e-05	0.000168291
CTRG_02157			supercont_3.3:80528-82301	3.06081	14.7523	2.26896	8.88259	5e-05	0.000168291
CTRG_02159			supercont_3.3:85106-87078	2.88737	8.74135	1.5981	4.234	5e-05	0.000168291
CTRG_02160			supercont_3.3:85106-87078	4.58884	11.61	1.33917	3.56354	5e-05	0.000168291
CTRG_02162	orf19.1697		supercont_3.3:97072-98134	87.8525	177.426	1.01406	5.77028	5e-05	0.000168291
CTRG_02170	orf19.1708		supercont_3.3:112784-113342	10.9565	62.433	2.51053	13.3348	5e-05	0.000168291
CTRG_02178	orf19.1719	SGA1	supercont_3.3:133143-134724	38.8992	17.5148	-1.15117	-5.65096	5e-05	0.000168291
CTRG_02180	orf19.1721	NCE103	supercont_3.3:138744-139557	248.871	725.938	1.54445	8.92657	5e-05	0.000168291
CTRG_02186			supercont_3.3:158407-161674	27.6041	12.5813	-1.1336	-5.37559	5e-05	0.000168291
CTRG_02196			supercont_3.3:183258-186303	2.55529	7.61355	1.57509	6.06778	5e-05	0.000168291
CTRG_02197			supercont_3.3:186498-190716	22.3967	60.3846	1.43089	6.79663	5e-05	0.000168291
CTRG_02204	orf19.3778		supercont_3.3:205346-206888	30.9548	101.913	1.71911	8.90489	5e-05	0.000168291
CTRG_02209			supercont_3.3:215642-217784	12.3915	6.03846	-1.03709	-4.42766	5e-05	0.000168291
CTRG_02222	orf19.7427		supercont_3.3:256348-257551	10.4563	24.2119	1.21135	5.60831	5e-05	0.000168291
CTRG_02224	orf19.7425		supercont_3.3:259509-260781	6.56224	20.5872	1.64949	7.16693	5e-05	0.000168291
CTRG_02225			supercont_3.3:260824-261373	11.789	25.0175	1.08549	5.50871	5e-05	0.000168291
CTRG_02242	orf19.7413	MMS21	supercont_3.3:306270-307089	13.5283	35.4483	1.38973	6.90991	5e-05	0.000168291
CTRG_02247	orf19.7422		supercont_3.3:311975-313040	14.673	78.985	2.42841	12.2522	5e-05	0.000168291
CTRG_02253	orf19.7424	NSA2	supercont_3.3:327344-328130	115.466	310.586	1.42752	8.81985	5e-05	0.000168291
CTRG_02256	orf19.7388	PBS2	supercont_3.3:337127-338912	101.046	48.6958	-1.05315	-5.44591	5e-05	0.000168291
CTRG_02257	orf19.7387	ELP3	supercont_3.3:339128-340772	32.7011	72.7403	1.15342	5.95018	5e-05	0.000168291
CTRG_02260	orf19.7384	NOG1	supercont_3.3:345288-347211	70.587	209.806	1.57158	7.75163	5e-05	0.000168291
CTRG_02274			supercont_3.3:401630-402437	7.81472	25.2416	1.69154	7.69134	5e-05	0.000168291
CTRG_02275	orf19.7366		supercont_3.3:403533-404025	10.3754	29.3281	1.49912	7.81428	5e-05	0.000168291
CTRG_02280	orf19.7362	SKN1	supercont_3.3:414540-416697	1.26055	3.86086	1.61487	5.16138	5e-05	0.000168291
CTRG_02281	orf19.7361		supercont_3.3:416725-418015	9.03931	20.3962	1.17402	5.30744	5e-05	0.000168291
CTRG_02290	orf19.5905		supercont_3.3:443130-443424	86.6991	394.966	2.18764	26.7738	5e-05	0.000168291
CTRG_02294	orf19.5908	TEC1	supercont_3.3:467018-469367	1.09141	3.43518	1.65419	5.19444	5e-05	0.000168291
CTRG_02297	orf19.5912	MAK21	supercont_3.3:483130-486178	40.3009	104.972	1.38111	6.6231	5e-05	0.000168291
CTRG_02312	orf19.5884		supercont_3.3:516306-519681	9.86257	33.5188	1.76493	8.30604	5e-05	0.000168291
CTRG_02317	orf19.5873	POL1	supercont_3.3:528277-532699	14.0134	30.1317	1.10447	5.26637	5e-05	0.000168291
CTRG_02331	orf19.344		supercont_3.3:558869-559565	39.3626	101.791	1.37071	8.20886	5e-05	0.000168291
CTRG_02332	orf19.345		supercont_3.3:561844-563320	115.996	57.5679	-1.01074	-5.38164	5e-05	0.000168291
CTRG_02333	orf19.346		supercont_3.3:563447-563966	451.014	132.045	-1.77214	-13.2666	5e-05	0.000168291
CTRG_02334	orf19.5959	NOP14	supercont_3.3:566283-567960	15.4495	91.3786	2.5643	12.6686	5e-05	0.000168291
CTRG_02335			supercont_3.3:568046-568682	10.8466	59.391	2.453	12.6042	5e-05	0.000168291
CTRG_02350	orf19.6972	SMI1B	supercont_3.3:602052-603504	9.39901	21.4877	1.19293	5.4237	5e-05	0.000168291
CTRG_02358	orf19.6983		supercont_3.3:627471-628176	84.7474	36.5368	-1.21382	-7.13183	5e-05	0.000168291
CTRG_02361			supercont_3.3:639343-640531	9.16611	3.39676	-1.43215	-5.34597	5e-05	0.000168291
CTRG_02374	orf19.1655	PXP2	supercont_3.3:668911-671089	42.7466	16.9755	-1.33235	-6.42798	5e-05	0.000168291
CTRG_02376	orf19.1653		supercont_3.3:672068-672644	50.444	6.37605	-2.98395	-14.1988	5e-05	0.000168291
CTRG_02384	orf19.1646		supercont_3.3:688274-690815	19.8419	83.4839	2.07295	10.0992	5e-05	0.000168291
CTRG_02386	orf19.1642		supercont_3.3:692059-692674	22.1989	168.979	2.92829	17.243	5e-05	0.000168291
CTRG_02388	orf19.1639		supercont_3.3:694818-695985	0.815834	0	-	-	5e-05	0.000168291
CTRG_02394	orf19.1633	UTP4	supercont_3.3:705989-708200	22.7276	81.0098	1.83365	9.08532	5e-05	0.000168291
CTRG_02414	orf19.1609		supercont_3.3:757865-759662	21.0952	89.8423	2.09048	10.4473	5e-05	0.000168291
CTRG_02427			supercont_3.3:782205-783285	106.177	41.4252	-1.35789	-7.47753	5e-05	0.000168291
CTRG_02435	orf19.238	CCP1	supercont_3.3:798231-799311	163.713	67.1144	-1.28648	-7.23807	5e-05	0.000168291
CTRG_02444			supercont_3.3:815208-819948	1.74069	0.778356	-1.16116	-3.73343	5e-05	0.000168291
CTRG_02449	orf19.7369		supercont_3.3:828725-829919	10.3963	32.4517	1.64223	7.70664	5e-05	0.000168291
CTRG_02498	orf19.5942		supercont_3.3:936146-937595	4.98841	11.2941	1.17892	4.78157	5e-05	0.000168291
CTRG_02522	orf19.5991		supercont_3.3:1034781-1037571	30.8177	83.4659	1.43743	7.05648	5e-05	0.000168291
CTRG_02524	orf19.5987		supercont_3.3:1040974-1042279	52.681	171.44	1.70234	9.14438	5e-05	0.000168291
CTRG_02530	orf19.5976		supercont_3.3:1060582-1061833	94.9074	28.2072	-1.75046	-9.23001	5e-05	0.000168291
CTRG_02537	orf19.5961		supercont_3.3:1070581-1071208	185.23	91.1556	-1.02291	-6.80036	5e-05	0.000168291
CTRG_02539	orf19.347	RSN1	supercont_3.3:1075575-1075974	434.523	113.678	-1.93448	-17.4013	5e-05	0.000168291
CTRG_02540	orf19.348	SKN2	supercont_3.3:1077517-1079713	4.81608	2.28425	-1.07614	-3.81776	5e-05	0.000168291
CTRG_02542	orf19.6955	HBR3	supercont_3.3:1082306-1083722	40.4664	122.569	1.5988	8.44634	5e-05	0.000168291
CTRG_02546	orf19.259		supercont_3.3:1094966-1095668	10.1139	20.2413	1.00095	4.69014	5e-05	0.000168291
CTRG_02549	orf19.262	SMC3	supercont_3.3:1101997-1105579	6.38593	17.7829	1.47752	6.69087	5e-05	0.000168291
CTRG_02570	orf19.296		supercont_3.3:1159310-1159724	50.2859	24.7778	-1.02111	-6.79878	5e-05	0.000168291
CTRG_02571	orf19.291		supercont_3.3:1159937-1160834	106.306	36.1479	-1.55624	-8.75141	5e-05	0.000168291
CTRG_02576	orf19.918	CDR11	supercont_3.3:1169769-1174188	56.8804	23.7868	-1.25777	-5.9744	5e-05	0.000168291
CTRG_02601	orf19.320		supercont_3.3:1231167-1232166	14.3009	31.8313	1.15434	5.64702	5e-05	0.000168291
CTRG_02611	orf19.2803	HEM13	supercont_3.3:1263130-1264102	2963.74	438.627	-2.75635	-9.94585	5e-05	0.000168291
CTRG_02612	orf19.7597	PGA12	supercont_3.3:1264254-1265178	4.003	1.03871	-1.94629	-5.32586	5e-05	0.000168291
CTRG_02618	orf19.6396		supercont_3.3:1274774-1278971	15.955	7.74445	-1.04277	-4.78306	5e-05	0.000168291
CTRG_02620	orf19.6973		supercont_3.3:1280485-1284013	37.2826	17.9685	-1.05303	-5.0866	5e-05	0.000168291
CTRG_02631	orf19.6155		supercont_3.3:1315820-1318121	21.4173	47.9672	1.16327	5.75279	5e-05	0.000168291
CTRG_02651	orf19.1988	CDC45	supercont_3.3:1358269-1359949	12.6995	33.9202	1.41737	6.77229	5e-05	0.000168291
CTRG_02653	orf19.3704		supercont_3.3:1364264-1366091	9.41879	46.7707	2.31199	10.834	5e-05	0.000168291
CTRG_02659	orf19.3707	YHB1	supercont_3.3:1375433-1376618	1006.61	180.635	-2.47835	-11.1996	5e-05	0.000168291
CTRG_02660	orf19.3710	YHB5	supercont_3.3:1379440-1380613	26.7213	55.5685	1.05628	5.5126	5e-05	0.000168291
CTRG_02662	orf19.6282		supercont_3.3:1383097-1385959	24.0498	4.27256	-2.49285	-10.7612	5e-05	0.000168291
CTRG_02669	orf19.6291		supercont_3.3:1401806-1405007	10.9808	24.4494	1.15482	5.43669	5e-05	0.000168291
CTRG_02670	orf19.607		supercont_3.3:1408111-1411243	5.08082	10.53	1.05137	4.52503	5e-05	0.000168291
CTRG_02675	orf19.6297		supercont_3.3:1416753-1418067	25.6948	67.6388	1.39637	7.24351	5e-05	0.000168291
CTRG_02676	orf19.6298	SPB4	supercont_3.3:1418216-1419878	9.32765	45.951	2.30051	10.74	5e-05	0.000168291
CTRG_02686	orf19.4143		supercont_3.3:1443896-1444466	12.8016	67.5911	2.40051	13.0175	5e-05	0.000168291
CTRG_02701	orf19.2655	BUB3	supercont_3.3:1475169-1476240	106.149	26.7314	-1.98948	-10.6497	5e-05	0.000168291
CTRG_02702	orf19.2649	PCL1	supercont_3.3:1479104-1480064	14.7082	45.4543	1.6278	8.13945	5e-05	0.000168291
CTRG_02707	orf19.2654	RMS1	supercont_3.3:1489554-1491051	8.55903	25.3489	1.5664	7.11566	5e-05	0.000168291
CTRG_02708			supercont_3.3:1491968-1493039	20.0174	5.63536	-1.82867	-7.77515	5e-05	0.000168291
CTRG_02710			supercont_3.3:1496423-1497722	1.979	5.59918	1.50044	4.97748	5e-05	0.000168291
CTRG_02716	orf19.4136	YBL053	supercont_3.3:1513330-1517224	8.12262	20.9079	1.36403	6.31406	5e-05	0.000168291
CTRG_02719	orf19.5592		supercont_3.3:1521471-1523511	7.28687	2.43074	-1.5839	-5.82841	5e-05	0.000168291
CTRG_02720	orf19.5722		supercont_3.3:1524195-1525866	20.3483	42.4216	1.05989	5.26845	5e-05	0.000168291
CTRG_02726	orf19.5732	NOG2	supercont_3.3:1537782-1539954	30.1781	140.689	2.22093	8.80509	5e-05	0.000168291
CTRG_02755	orf19.1091		supercont_3.3:1594870-1596736	6.69184	36.5668	2.45006	11.0007	5e-05	0.000168291
CTRG_02757	orf19.1087		supercont_3.3:1598874-1600809	5.95935	13.4175	1.17089	5.00274	5e-05	0.000168291
CTRG_02765	orf19.1078	HBR2	supercont_3.3:1617701-1618931	270.219	76.9394	-1.81234	-9.76284	5e-05	0.000168291
CTRG_02775	orf19.5523		supercont_3.3:1640978-1642503	6.99137	22.72	1.70032	7.47315	5e-05	0.000168291
CTRG_02788	orf19.5541		supercont_3.3:1665879-1667616	26.8074	91.6476	1.77347	9.0233	5e-05	0.000168291
CTRG_02797	orf19.5517		supercont_3.3:1684549-1685674	17.8377	132.05	2.88807	14.8943	5e-05	0.000168291
CTRG_02798	orf19.7538		supercont_3.3:1686784-1688461	12.8985	33.92	1.39493	6.67779	5e-05	0.000168291
CTRG_02802	orf19.5514		supercont_3.3:1693620-1694424	36.817	5.33096	-2.7879	-12.1592	5e-05	0.000168291
CTRG_02809	orf19.3478	NIP7	supercont_3.3:1708755-1709301	60.9635	264.262	2.11595	14.5988	5e-05	0.000168291
CTRG_02810	orf19.3477		supercont_3.3:1709933-1711217	54.07	141.32	1.38607	7.50851	5e-05	0.000168291
CTRG_02817	orf19.3470		supercont_3.3:1725647-1727870	30.5894	64.4158	1.07438	5.3968	5e-05	0.000168291
CTRG_02824	orf19.137		supercont_3.3:1742055-1743282	170.269	78.5158	-1.11676	-6.13781	5e-05	0.000168291
CTRG_02829	orf19.3448		supercont_3.3:1763144-1763483	155.48	334.159	1.1038	11.9474	5e-05	0.000168291
CTRG_02834	orf19.3442		supercont_3.3:1771695-1772931	107.62	40.6988	-1.40289	-7.56719	5e-05	0.000168291
CTRG_02835	orf19.3441	FRP6	supercont_3.3:1773702-1774404	594.727	126.436	-2.23382	-14.0259	5e-05	0.000168291
CTRG_02837			supercont_3.3:1776301-1777093	5.59414	14.7125	1.39505	5.79453	5e-05	0.000168291
CTRG_02844	orf19.3434	TRY5	supercont_3.3:1787732-1790798	10.2846	2.0286	-2.34193	-8.96686	5e-05	0.000168291
CTRG_02851	orf19.3425		supercont_3.3:1822343-1824233	113.698	31.6789	-1.84361	-9.3222	5e-05	0.000168291
CTRG_02861	orf19.3412	ATG15	supercont_3.3:1858346-1860128	37.7118	17.8815	-1.07655	-5.27986	5e-05	0.000168291
CTRG_02864	orf19.3407		supercont_3.3:1865653-1866841	6.54974	18.9571	1.53323	6.62192	5e-05	0.000168291
CTRG_02869	orf19.929		supercont_3.3:1874743-1875862	12.4809	4.19647	-1.57247	-6.19021	5e-05	0.000168291
CTRG_02877	orf19.3405	ZCF18	supercont_3.3:1889952-1891092	23.4529	10.1842	-1.20344	-5.55391	5e-05	0.000168291
CTRG_02886	orf19.3393		supercont_3.3:1902583-1904401	10.8321	70.9824	2.71214	12.9176	5e-05	0.000168291
CTRG_02887	orf19.3392	DOG1	supercont_3.3:1904532-1905258	191.741	92.5787	-1.05041	-6.63417	5e-05	0.000168291
CTRG_02892	orf19.687		supercont_3.3:1913477-1915136	4.82816	16.9878	1.81496	7.57103	5e-05	0.000168291
CTRG_02900	orf19.3508		supercont_3.3:1931012-1932098	174.542	62.3905	-1.48418	-8.3129	5e-05	0.000168291
CTRG_02904			supercont_3.3:1938079-1938604	151.829	66.4089	-1.193	-8.30408	5e-05	0.000168291
CTRG_02907	orf19.3501		supercont_3.3:1944413-1947692	12.5191	35.0661	1.48595	7.07938	5e-05	0.000168291
CTRG_02917	orf19.3460		supercont_3.3:1969883-1970255	166.238	25.5376	-2.70256	-20.869	5e-05	0.000168291
CTRG_02919	orf19.3463		supercont_3.3:1972389-1974372	39.2178	125.324	1.67608	8.45707	5e-05	0.000168291
CTRG_02921	orf19.3466		supercont_3.3:1975603-1976752	6.75413	20.5702	1.60671	7.01736	5e-05	0.000168291
CTRG_02931	orf19.3660		supercont_3.3:1995206-1996727	6.76215	19.6579	1.53955	6.72229	5e-05	0.000168291
CTRG_02935	orf19.3655		supercont_3.3:2002325-2004437	4.09799	0.930393	-2.139	-6.48541	5e-05	0.000168291
CTRG_02941	orf19.3646	CTR1	supercont_3.3:2016281-2017088	1323.72	3042.96	1.20088	4.66145	5e-05	0.000168291
CTRG_02944	orf19.3642	SUN41	supercont_3.3:2034659-2035910	118.447	255.669	1.11003	5.98615	5e-05	0.000168291
CTRG_02946	orf19.85	GPX2	supercont_3.3:2041279-2041798	0.864209	6.53106	2.91786	7.61638	5e-05	0.000168291
CTRG_02947	orf19.86		supercont_3.3:2042824-2043307	12.1021	69.1543	2.51456	14.2098	5e-05	0.000168291
CTRG_02950	orf19.90		supercont_3.3:2047692-2050095	21.4297	10.3609	-1.04846	-4.88398	5e-05	0.000168291
CTRG_02957	orf19.96	TOP1	supercont_3.3:2059948-2062282	31.8292	65.1174	1.03269	5.17541	5e-05	0.000168291
CTRG_02970	orf19.107		supercont_3.3:2081696-2084204	18.3835	40.234	1.13	5.52038	5e-05	0.000168291
CTRG_02972	orf19.111	CAN2	supercont_3.3:2086098-2087793	20.2047	48.0558	1.25002	6.22932	5e-05	0.000168291
CTRG_02982	orf19.124	CIC1	supercont_3.3:2104919-2106260	68.7432	203.264	1.56407	8.36385	5e-05	0.000168291
CTRG_02983	orf19.125	EBP1	supercont_3.3:2106503-2107676	79.0133	13.3426	-2.56606	-12.7274	5e-05	0.000168291
CTRG_03014	orf19.1187	CPH2	supercont_3.3:2185289-2187968	394.077	152.111	-1.37335	-5.41559	5e-05	0.000168291
CTRG_03017	orf19.1183		supercont_3.3:2192093-2193755	88.0803	39.8288	-1.14501	-5.94463	5e-05	0.000168291
CTRG_03018	orf19.1182		supercont_3.3:2194119-2196018	42.1946	17.7746	-1.24724	-4.52336	5e-05	0.000168291
CTRG_03020	orf19.1180		supercont_3.3:2196432-2197827	106.023	51.8796	-1.03114	-5.51562	5e-05	0.000168291
CTRG_03053	orf19.6136		supercont_3.4:53208-54096	290.012	640.779	1.14372	6.40894	5e-05	0.000168291
CTRG_03057	orf19.6133	PIF1	supercont_3.4:58805-61151	8.92357	19.591	1.1345	5.19262	5e-05	0.000168291
CTRG_03059	orf19.6139	FRE7	supercont_3.4:63686-65771	217.241	962.41	2.14735	7.28085	5e-05	0.000168291
CTRG_03070	orf19.6129	MRPL8	supercont_3.4:81196-81970	230.514	548.753	1.25131	7.6194	5e-05	0.000168291
CTRG_03075	orf19.6119		supercont_3.4:94978-96994	32.4962	66.9928	1.04374	5.28823	5e-05	0.000168291
CTRG_03078	orf19.6408		supercont_3.4:101483-103094	26.178	72.0777	1.4612	7.47103	5e-05	0.000168291
CTRG_03081	orf19.6414		supercont_3.4:108238-109132	18.5619	37.9402	1.03138	5.27438	5e-05	0.000168291
CTRG_03083	orf19.6415.1		supercont_3.4:114221-114392	27528.4	65074.3	1.24117	60.594	5e-05	0.000168291
CTRG_03084	orf19.6417	TSR1	supercont_3.4:115174-117475	42.2672	223.124	2.40024	11.2299	5e-05	0.000168291
CTRG_03086	orf19.6418		supercont_3.4:121836-122940	46.3709	276.685	2.57695	14.0024	5e-05	0.000168291
CTRG_03091	orf19.6402	CYS3	supercont_3.4:132781-133981	811.006	1916.5	1.24069	4.31563	5e-05	0.000168291
CTRG_03097	orf19.6432		supercont_3.4:142447-144760	13.2273	60.1752	2.18565	10.5328	5e-05	0.000168291
CTRG_03098	orf19.6431		supercont_3.4:144925-145723	14.9476	43.7632	1.54981	7.90272	5e-05	0.000168291
CTRG_03106	orf19.6371		supercont_3.4:161248-162538	5.32803	18.9839	1.83311	7.71168	5e-05	0.000168291
CTRG_03107	orf19.6369	RIO2	supercont_3.4:162723-164013	28.3402	156.84	2.46837	12.9482	5e-05	0.000168291
CTRG_03113	orf19.1815		supercont_3.4:174202-174940	285.095	915.597	1.68327	9.92775	5e-05	0.000168291
CTRG_03120	orf19.10	ALK8	supercont_3.4:195265-196804	13.5289	4.72229	-1.51849	-6.21444	5e-05	0.000168291
CTRG_03121	orf19.11		supercont_3.4:197270-198032	3087.98	813.018	-1.9253	-8.18952	5e-05	0.000168291
CTRG_03123	orf19.6146	CLG1	supercont_3.4:205166-205994	320.819	655.36	1.03053	5.93291	5e-05	0.000168291
CTRG_03128	orf19.6152		supercont_3.4:216329-217868	49.0378	105.336	1.10303	5.81786	5e-05	0.000168291
CTRG_03130	orf19.731	EMP46	supercont_3.4:221747-223187	42.3551	90.2119	1.09078	5.75926	5e-05	0.000168291
CTRG_03134	orf19.2356	CRZ2	supercont_3.4:231199-232126	2.67116	15.3958	2.527	9.23727	5e-05	0.000168291
CTRG_03135	orf19.2360	URA2	supercont_3.4:234915-241041	126.429	262.223	1.05246	3.3321	5e-05	0.000168291
CTRG_03137	orf19.2362		supercont_3.4:243361-244342	18.0565	111.703	2.62908	13.7405	5e-05	0.000168291
CTRG_03143	orf19.3715	ASF1	supercont_3.4:263089-263794	31.0142	117.459	1.92116	11.2615	5e-05	0.000168291
CTRG_03147	orf19.2624		supercont_3.4:278651-280439	1.12423	18.0074	4.00157	13.1641	5e-05	0.000168291
CTRG_03151			supercont_3.4:291034-292237	285.413	93.78	-1.6057	-8.53367	5e-05	0.000168291
CTRG_03165	orf19.397		supercont_3.4:316295-316736	311.329	674.779	1.11597	9.66719	5e-05	0.000168291
CTRG_03170	orf19.403	PCL2	supercont_3.4:324119-325058	7.48806	26.0758	1.80005	7.96544	5e-05	0.000168291
CTRG_03173	orf19.5110	OPY2	supercont_3.4:334586-335708	13.3267	27.0719	1.02247	4.88458	5e-05	0.000168291
CTRG_03177	orf19.5106	DIP2	supercont_3.4:347394-350337	20.4943	99.8141	2.28402	10.8895	5e-05	0.000168291
CTRG_03181	orf19.5118	SDS24	supercont_3.4:366833-368687	364.654	182.256	-1.00056	-4.52159	5e-05	0.000168291
CTRG_03183	orf19.3220		supercont_3.4:374408-374999	58.7781	251.006	2.09437	13.9739	5e-05	0.000168291
CTRG_03193	orf19.1113		supercont_3.4:391133-391802	13.7919	33.8458	1.29515	6.56427	5e-05	0.000168291
CTRG_03195	orf19.1115	GUK1	supercont_3.4:392809-393535	302.681	726.652	1.26347	7.74629	5e-05	0.000168291
CTRG_03196	orf19.4219	RIX7	supercont_3.4:394712-397190	17.2329	76.5393	2.15103	9.26108	5e-05	0.000168291
CTRG_03202	orf19.4225	LEU3	supercont_3.4:405074-408065	12.6575	39.7533	1.65109	7.88699	5e-05	0.000168291
CTRG_03215	orf19.4721		supercont_3.4:448198-449488	23.011	94.9044	2.04415	10.5934	5e-05	0.000168291
CTRG_03219	orf19.4725	SWI6	supercont_3.4:453533-455684	38.1286	76.902	1.01215	5.1242	5e-05	0.000168291
CTRG_03224	orf19.4730		supercont_3.4:465922-466492	34.0567	117.591	1.78776	11.2655	5e-05	0.000168291
CTRG_03227	orf19.4733	YMC2	supercont_3.4:471374-472355	47.7183	104.872	1.13602	6.39495	5e-05	0.000168291
CTRG_03231	orf19.4737	TPO3	supercont_3.4:478521-480303	49.4911	145.243	1.55323	7.92204	5e-05	0.000168291
CTRG_03233	orf19.4739	MSS116	supercont_3.4:482584-484516	112.631	287.538	1.35215	6.38714	5e-05	0.000168291
CTRG_03234	orf19.4740		supercont_3.4:485004-485649	59.0217	141.823	1.26478	8.0578	5e-05	0.000168291
CTRG_03238	orf19.4746	JIP5	supercont_3.4:492872-494501	27.9265	113.782	2.02656	10.3756	5e-05	0.000168291
CTRG_03240	orf19.4748		supercont_3.4:496769-497198	10.4827	49.1295	2.22858	12.7319	5e-05	0.000168291
CTRG_03243	orf19.4760		supercont_3.4:500808-501891	17.2623	91.2176	2.40169	12.3443	5e-05	0.000168291
CTRG_03254	orf19.4751		supercont_3.4:532139-532976	204.179	481.099	1.2365	7.35253	5e-05	0.000168291
CTRG_03255	orf19.4750		supercont_3.4:533242-535213	19.3773	40.7144	1.07117	5.29033	5e-05	0.000168291
CTRG_03258	orf19.2344	ASR1	supercont_3.4:541253-542358	37.9409	2.6241	-3.85386	-9.67284	5e-05	0.000168291
CTRG_03259			supercont_3.4:541253-542358	20.0871	3.03746	-2.72534	-5.44653	5e-05	0.000168291
CTRG_03262	orf19.4765	PGA6	supercont_3.4:546726-547332	448.84	1006.07	1.16446	7.68252	5e-05	0.000168291
CTRG_03271	orf19.4773	AOX2	supercont_3.4:576587-577673	62.8228	19.3692	-1.69752	-8.72077	5e-05	0.000168291
CTRG_03278	orf19.2350		supercont_3.4:590468-592100	3.88351	11.2848	1.53895	6.10183	5e-05	0.000168291
CTRG_03279	orf19.1836	APN2	supercont_3.4:592157-593603	23.6562	48.0234	1.02152	5.19111	5e-05	0.000168291
CTRG_03280	orf19.1837	TBP1	supercont_3.4:594480-595254	46.9168	95.9429	1.03207	6.06763	5e-05	0.000168291
CTRG_03281			supercont_3.4:595711-600698	37.599	199.703	2.40909	8.16833	5e-05	0.000168291
CTRG_03283			supercont_3.4:595711-600698	18.8623	81.2667	2.10716	3.90244	5e-05	0.000168291
CTRG_03285	orf19.2352		supercont_3.4:605323-606280	42.6171	116.952	1.45641	8.19688	5e-05	0.000168291
CTRG_03287	orf19.1835		supercont_3.4:608816-610598	12.4843	42.0712	1.75271	8.41115	5e-05	0.000168291
CTRG_03289	orf19.1833		supercont_3.4:613556-614999	494.155	1298.81	1.39415	4.89302	5e-05	0.000168291
CTRG_03291			supercont_3.4:618880-621115	22.8823	9.61241	-1.25127	-5.7905	5e-05	0.000168291
CTRG_03293	orf19.1832	FCY23	supercont_3.4:625412-627062	36.5774	89.8964	1.29731	6.72064	5e-05	0.000168291
CTRG_03307	orf19.4880		supercont_3.4:661657-663760	6.15249	17.415	1.50109	6.52837	5e-05	0.000168291
CTRG_03311	orf19.4896		supercont_3.4:671945-672692	53.9706	279.924	2.37479	14.464	5e-05	0.000168291
CTRG_03312	orf19.4895		supercont_3.4:672866-673697	68.2505	152.567	1.16053	6.94283	5e-05	0.000168291
CTRG_03313	orf19.4894		supercont_3.4:673975-674710	72.0367	35.6464	-1.01498	-5.86795	5e-05	0.000168291
CTRG_03315	orf19.4892	TPK1	supercont_3.4:680457-681675	39.1127	83.01	1.08565	5.80064	5e-05	0.000168291
CTRG_03317	orf19.4890	CLA4	supercont_3.4:686073-688860	14.5635	37.6253	1.36935	6.58433	5e-05	0.000168291
CTRG_03318	orf19.4889		supercont_3.4:689828-691613	63.0377	180.773	1.5199	7.7107	5e-05	0.000168291
CTRG_03320	orf19.4887	ECM21	supercont_3.4:695189-698723	53.1037	19.4941	-1.44577	-6.97283	5e-05	0.000168291
CTRG_03321			supercont_3.4:700315-701725	3.55844	19.4049	2.4471	9.71082	5e-05	0.000168291
CTRG_03337	orf19.985		supercont_3.4:745630-748102	19.4654	50.0223	1.36166	6.64653	5e-05	0.000168291
CTRG_03345	orf19.4884	WOR1	supercont_3.4:760601-762770	14.8946	29.8947	1.0051	4.83065	5e-05	0.000168291
CTRG_03352	orf19.4873		supercont_3.4:785423-785933	10.8436	1.95105	-2.47452	-8.39852	5e-05	0.000168291
CTRG_03355	orf19.4870	DBP3	supercont_3.4:792283-793879	86.0853	300.754	1.80475	8.97726	5e-05	0.000168291
CTRG_03357	orf19.4867	SWE1	supercont_3.4:798619-802261	15.5212	32.4074	1.06209	5.0886	5e-05	0.000168291
CTRG_03358	orf19.4866	CPP1	supercont_3.4:806059-807850	5.36995	14.6233	1.44528	6.06133	5e-05	0.000168291
CTRG_03362	orf19.4862.2	PET100	supercont_3.4:815765-816023	365.356	799.234	1.12932	20.37	5e-05	0.000168291
CTRG_03369	orf19.4857		supercont_3.4:825810-826638	7.74272	21.2314	1.45529	6.48812	5e-05	0.000168291
CTRG_03372	orf19.4855	BUD31	supercont_3.4:828914-829367	17.5612	50.0629	1.51135	9.17217	5e-05	0.000168291
CTRG_03373	orf19.4853	HCM1	supercont_3.4:829694-831464	9.78215	20.6443	1.07752	4.9212	5e-05	0.000168291
CTRG_03376	orf19.4849		supercont_3.4:837512-838616	32.3653	65.3876	1.01457	5.42993	5e-05	0.000168291
CTRG_03378	orf19.4846		supercont_3.4:843120-844365	32.8518	90.0492	1.45474	7.74603	5e-05	0.000168291
CTRG_03380	orf19.4844		supercont_3.4:846003-847194	34.0484	130.619	1.9397	10.4326	5e-05	0.000168291
CTRG_03387	orf19.4835		supercont_3.4:856367-857951	16.2496	107.231	2.72225	13.5584	5e-05	0.000168291
CTRG_03389	orf19.4833	MLS1	supercont_3.4:859054-860710	429.095	179.443	-1.25777	-5.71266	5e-05	0.000168291
CTRG_03390	orf19.4831	MTS1	supercont_3.4:861921-863463	429.756	877.313	1.02958	3.98725	5e-05	0.000168291
CTRG_03393	orf19.4828		supercont_3.4:867391-868921	102.994	46.2333	-1.15556	-6.0826	5e-05	0.000168291
CTRG_03406	orf19.4818		supercont_3.4:892447-894049	42.7082	105.122	1.29948	6.7729	5e-05	0.000168291
CTRG_03409	orf19.4815	YTM1	supercont_3.4:902808-904224	48.2413	271.388	2.49202	12.7603	5e-05	0.000168291
CTRG_03412	orf19.4812		supercont_3.4:907269-907887	6.56352	20.0468	1.61083	7.18772	5e-05	0.000168291
CTRG_03414	orf19.4809	ERG12	supercont_3.4:909051-910347	33.7934	74.2638	1.13592	6.00627	5e-05	0.000168291
CTRG_03417	orf19.4805		supercont_3.4:916927-919528	28.2837	58.0594	1.03756	5.14237	5e-05	0.000168291
CTRG_03421	orf19.4801		supercont_3.4:928046-929396	12.5773	25.8189	1.03761	4.90409	5e-05	0.000168291
CTRG_03428	orf19.4793		supercont_3.4:941985-942519	37.9683	199.62	2.39439	15.893	5e-05	0.000168291
CTRG_03440	orf19.5254		supercont_3.4:966685-967222	9.62312	26.2121	1.44566	7.17956	5e-05	0.000168291
CTRG_03448	orf19.5265	KIP4	supercont_3.4:984964-987427	3.37437	17.4696	2.37216	9.65379	5e-05	0.000168291
CTRG_03454	orf19.5279		supercont_3.4:996264-996690	137.574	381.551	1.47167	12.6159	5e-05	0.000168291
CTRG_03457	orf19.5276		supercont_3.4:1003819-1005061	9.12969	18.3864	1.01	4.52768	5e-05	0.000168291
CTRG_03460	orf19.5271		supercont_3.4:1008272-1009460	5.56238	11.3458	1.02839	4.19213	5e-05	0.000168291
CTRG_03462	orf19.5280	MUP1	supercont_3.4:1012422-1014093	64.2209	198.107	1.62516	8.29835	5e-05	0.000168291
CTRG_03465			supercont_3.4:1021675-1022047	12.1802	2.21974	-2.45607	-9.60893	5e-05	0.000168291
CTRG_03474	orf19.1149	MRF1	supercont_3.4:1049896-1050985	4.19423	1.38063	-1.60308	-4.74367	5e-05	0.000168291
CTRG_03475	orf19.1150		supercont_3.4:1051057-1052209	14.3948	36.8853	1.3575	6.64566	5e-05	0.000168291
CTRG_03488	orf19.1162		supercont_3.4:1073012-1073411	173.22	44.8532	-1.94933	-15.5064	5e-05	0.000168291
CTRG_03489	orf19.1163		supercont_3.4:1074718-1075669	42.4593	97.6734	1.20188	6.76113	5e-05	0.000168291
CTRG_03490	orf19.1164	GAR1	supercont_3.4:1075793-1076396	716.604	1541.85	1.10542	6.7899	5e-05	0.000168291
CTRG_03499	orf19.5244	MCD4	supercont_3.4:1097940-1100853	16.3618	35.0213	1.09791	5.30967	5e-05	0.000168291
CTRG_03500	orf19.5243	TRP3	supercont_3.4:1101088-1102633	113.142	258.651	1.19287	6.08614	5e-05	0.000168291
CTRG_03502	orf19.5242	CDC6	supercont_3.4:1104955-1106338	5.25381	40.899	2.96063	12.657	5e-05	0.000168291
CTRG_03515	orf19.5232	CSI2	supercont_3.4:1131030-1131900	81.3553	407.303	2.3238	13.3956	5e-05	0.000168291
CTRG_03518	orf19.5229		supercont_3.4:1134590-1137560	33.3591	95.2332	1.51338	7.32906	5e-05	0.000168291
CTRG_03522	orf19.5225.2	RPL27A	supercont_3.4:1141797-1142040	12902.1	30993.4	1.26435	19.0124	5e-05	0.000168291
CTRG_03526			supercont_3.4:1152230-1156670	0.601066	2.52845	2.07266	6.48929	5e-05	0.000168291
CTRG_03530	orf19.5220		supercont_3.4:1163886-1164753	6.38462	73.2716	3.52058	15.9802	5e-05	0.000168291
CTRG_03533	orf19.68.2		supercont_3.4:1177485-1177848	51.5089	120.436	1.22538	10.4737	5e-05	0.000168291
CTRG_03541	orf19.3761	CDC54	supercont_3.4:1193811-1196538	34.1884	74.6309	1.12627	5.56329	5e-05	0.000168291
CTRG_03543	orf19.3759		supercont_3.4:1198485-1199796	34.8761	92.772	1.41145	7.48197	5e-05	0.000168291
CTRG_03546	orf19.6355		supercont_3.4:1202347-1203889	136.497	368.404	1.43241	6.98536	5e-05	0.000168291
CTRG_03547	orf19.6356		supercont_3.4:1204085-1206734	5.22111	22.4116	2.10182	9.22824	5e-05	0.000168291
CTRG_03552	orf19.6362	SPA2	supercont_3.4:1211100-1215924	21.1715	45.7807	1.11262	5.29569	5e-05	0.000168291
CTRG_03553	orf19.3755		supercont_3.4:1217275-1217941	298.341	636.354	1.09287	7.12125	5e-05	0.000168291
CTRG_03554	orf19.3756	CHR1	supercont_3.4:1218244-1219549	13.8555	112.2	3.01754	14.9531	5e-05	0.000168291
CTRG_03560	orf19.6360		supercont_3.4:1229231-1230680	11.5001	30.4628	1.4054	6.63643	5e-05	0.000168291
CTRG_03561	orf19.6362		supercont_3.4:1230734-1231784	76.1798	179	1.23248	7.00404	5e-05	0.000168291
CTRG_03563	orf19.3756		supercont_3.4:1234878-1235898	59.2333	184.831	1.64173	9.2922	5e-05	0.000168291
CTRG_03565	orf19.6341		supercont_3.4:1239074-1239818	16.333	34.0324	1.05912	5.42898	5e-05	0.000168291
CTRG_03566	orf19.6340		supercont_3.4:1239903-1240548	231.596	594.701	1.36056	9.06432	5e-05	0.000168291
CTRG_03574			supercont_3.4:1264338-1266552	53.7049	111.311	1.05147	5.27762	5e-05	0.000168291
CTRG_03577			supercont_3.4:1271831-1272830	4.27951	1.12493	-1.92761	-5.39841	5e-05	0.000168291
CTRG_03581	orf19.4931		supercont_3.4:1283167-1285528	105.822	249.514	1.23748	5.63402	5e-05	0.000168291
CTRG_03585	orf19.4937	CHS3	supercont_3.4:1301768-1305437	39.9704	88.921	1.15359	5.44955	5e-05	0.000168291
CTRG_03590	orf19.4941	TYE7	supercont_3.4:1318956-1319748	821.856	152.954	-2.42579	-13.9136	5e-05	0.000168291
CTRG_03593	orf19.4945	MSH6	supercont_3.4:1324793-1328462	13.1485	32.7782	1.31785	6.29545	5e-05	0.000168291
CTRG_03601	orf19.4953		supercont_3.4:1343159-1343984	244.695	67.5914	-1.85607	-11.1107	5e-05	0.000168291
CTRG_03607	orf19.4960		supercont_3.4:1357862-1358843	21.5301	78.6932	1.86988	9.8909	5e-05	0.000168291
CTRG_03611			supercont_3.4:1366064-1367237	10.3106	3.14267	-1.71407	-6.3833	5e-05	0.000168291
CTRG_03612	orf19.4962		supercont_3.4:1368373-1369687	4.65456	27.2161	2.54774	10.735	5e-05	0.000168291
CTRG_03613	orf19.4963		supercont_3.4:1369810-1370929	44.5112	175.617	1.98019	10.8746	5e-05	0.000168291
CTRG_03620	orf19.4970		supercont_3.4:1386185-1387868	1.05258	0.152706	-2.7851	-4.67055	5e-05	0.000168291
CTRG_03621	orf19.4972		supercont_3.4:1390064-1391738	9.30071	25.5846	1.45986	6.70918	5e-05	0.000168291
CTRG_03623	orf19.5010	DIM1	supercont_3.4:1403786-1404761	55.8378	196.3	1.81375	10.3492	5e-05	0.000168291
CTRG_03624	orf19.5009		supercont_3.4:1404835-1406728	26.3081	58.373	1.1498	5.80608	5e-05	0.000168291
CTRG_03625	orf19.5008.1	DAD1	supercont_3.4:1406934-1407234	42.8845	117.662	1.45612	14.7518	5e-05	0.000168291
CTRG_03633	orf19.5000	CYB2	supercont_3.4:1421990-1423748	36.2284	13.6875	-1.40426	-6.73913	5e-05	0.000168291
CTRG_03635			supercont_3.4:1429588-1431343	11.1443	4.45306	-1.32343	-5.34522	5e-05	0.000168291
CTRG_03644	orf19.4983		supercont_3.4:1460625-1461411	53.4938	125.696	1.2325	7.35532	5e-05	0.000168291
CTRG_03648	orf19.4980	HSP70	supercont_3.4:1466593-1468540	199.034	495.454	1.31574	5.44684	5e-05	0.000168291
CTRG_03649	orf19.5011	KAR9	supercont_3.4:1471240-1473457	6.02687	14.9775	1.31332	5.69505	5e-05	0.000168291
CTRG_03650	orf19.5012		supercont_3.4:1473535-1474003	62.428	128.252	1.03872	7.62559	5e-05	0.000168291
CTRG_03654	orf19.5015	MYO2	supercont_3.4:1479362-1484048	30.2458	61.7813	1.03043	4.84718	5e-05	0.000168291
CTRG_03657	orf19.5020		supercont_3.4:1488565-1489708	18.4442	60.9413	1.72426	8.79493	5e-05	0.000168291
CTRG_03668	orf19.5032	SIM1	supercont_3.4:1517916-1519044	331.229	1082.67	1.7087	7.67677	5e-05	0.000168291
CTRG_03683			supercont_3.4:1551613-1553311	12.6368	3.27204	-1.94936	-7.56298	5e-05	0.000168291
CTRG_03684	orf19.7215		supercont_3.4:1553577-1559058	25.5045	82.3564	1.69113	7.55113	5e-05	0.000168291
CTRG_03692	orf19.7223		supercont_3.4:1576360-1578139	30.5234	130.548	2.09659	10.6315	5e-05	0.000168291
CTRG_03695	orf19.7227		supercont_3.4:1582520-1582898	168.657	41.0504	-2.03862	-16.6879	5e-05	0.000168291
CTRG_03699	orf19.7232	IRR1	supercont_3.4:1590692-1593809	17.5689	42.7265	1.28211	6.21115	5e-05	0.000168291
CTRG_03701	orf19.7235		supercont_3.4:1595966-1598696	64.2836	30.5191	-1.07474	-5.3205	5e-05	0.000168291
CTRG_03707	orf19.7243		supercont_3.4:1611482-1612502	19.2138	81.2848	2.08084	10.8485	5e-05	0.000168291
CTRG_03709	orf19.7245		supercont_3.4:1613677-1614958	18.4203	64.2494	1.80238	9.14571	5e-05	0.000168291
CTRG_03713	orf19.7254		supercont_3.4:1624894-1626745	20.5706	51.699	1.32955	6.63452	5e-05	0.000168291
CTRG_03714	orf19.7255	RPC10	supercont_3.4:1626966-1627188	734.934	2040.97	1.47357	39.0235	5e-05	0.000168291
CTRG_03729	orf19.2158	NAG3	supercont_3.4:1651000-1652818	11.7365	87.8749	2.90445	13.979	5e-05	0.000168291
CTRG_03744	orf19.3088		supercont_3.5:27339-27795	1.82858	32.4016	4.14727	14.9238	5e-05	0.000168291
CTRG_03746	orf19.3091		supercont_3.5:29829-35121	18.3652	37.5898	1.03336	4.9131	5e-05	0.000168291
CTRG_03750			supercont_3.5:38660-39830	15.8744	7.61573	-1.05965	-4.59862	5e-05	0.000168291
CTRG_03752	orf19.3112	ZRT1	supercont_3.5:40644-42057	17.8684	94.2457	2.39902	11.8307	5e-05	0.000168291
CTRG_03753	orf19.3111	PRA1	supercont_3.5:42857-43802	15.8159	77.0736	2.28486	11.3363	5e-05	0.000168291
CTRG_03758	orf19.3107		supercont_3.5:49551-50034	6.49193	25.3811	1.96704	9.41319	5e-05	0.000168291
CTRG_03760	orf19.3105		supercont_3.5:51726-53298	6.82957	1.7519	-1.96288	-6.58121	5e-05	0.000168291
CTRG_03774	orf19.3130		supercont_3.5:83505-84327	45.3163	94.388	1.05857	6.12866	5e-05	0.000168291
CTRG_03780	orf19.3138	NOP1	supercont_3.5:97487-98444	532.321	1333.6	1.32495	6.06327	5e-05	0.000168291
CTRG_03806	orf19.2890		supercont_3.5:165237-166428	122.644	53.3409	-1.20116	-6.58035	5e-05	0.000168291
CTRG_03811	orf19.2885	PRI2	supercont_3.5:173954-175466	13.6961	34.2455	1.32215	6.37962	5e-05	0.000168291
CTRG_03816	orf19.7657	POP3	supercont_3.5:184497-185178	7.19931	28.9028	2.00528	9.22798	5e-05	0.000168291
CTRG_03827	orf19.1277		supercont_3.5:216550-217273	154.973	49.1135	-1.65782	-10.0906	5e-05	0.000168291
CTRG_03837	orf19.1264	CFL2	supercont_3.5:238384-240562	40.0768	11.3953	-1.81433	-8.64346	5e-05	0.000168291
CTRG_03851	orf19.1250		supercont_3.5:271974-272979	16.9606	56.0291	1.72399	8.81582	5e-05	0.000168291
CTRG_03863	orf19.1235	HOM3	supercont_3.5:302362-303997	88.2495	41.9982	-1.07126	-5.56985	5e-05	0.000168291
CTRG_03864	orf19.1802		supercont_3.5:304686-306513	151.403	40.1184	-1.91606	-9.62678	5e-05	0.000168291
CTRG_03866	orf19.1800		supercont_3.5:308535-309873	85.9572	28.6436	-1.5854	-8.2842	5e-05	0.000168291
CTRG_03876	orf19.1791		supercont_3.5:338162-339659	19.198	82.6564	2.10617	10.6154	5e-05	0.000168291
CTRG_03883	orf19.3794	CSR1	supercont_3.5:363134-365363	6.00107	12.4484	1.05267	4.5073	5e-05	0.000168291
CTRG_03886	orf19.3793		supercont_3.5:377782-378958	15.5415	6.04354	-1.36266	-5.73075	5e-05	0.000168291
CTRG_03893	orf19.6864		supercont_3.5:396010-396715	20.5492	6.30029	-1.70559	-7.4534	5e-05	0.000168291
CTRG_03895	orf19.6862		supercont_3.5:401592-403770	13.5576	61.5296	2.18218	10.5291	5e-05	0.000168291
CTRG_03909	orf19.1415	FRE10	supercont_3.5:441870-443991	1.58426	0.417578	-1.92369	-4.60884	5e-05	0.000168291
CTRG_03915			supercont_3.5:456175-456580	511.662	129.605	-1.98107	-17.7137	5e-05	0.000168291
CTRG_03916			supercont_3.5:457347-457815	7.83662	2.33069	-1.74947	-6.1846	5e-05	0.000168291
CTRG_03923	orf19.3815		supercont_3.5:466350-469218	46.2413	22.618	-1.03171	-5.04618	5e-05	0.000168291
CTRG_03943	orf19.3831		supercont_3.5:505537-506416	23.6896	108.303	2.19275	11.9569	5e-05	0.000168291
CTRG_03952	orf19.4449		supercont_3.5:540780-541530	320.397	103.336	-1.63252	-10.2099	5e-05	0.000168291
CTRG_03961	orf19.4768		supercont_3.5:566363-568388	63.4068	20.5265	-1.62715	-8.08204	5e-05	0.000168291
CTRG_03962	orf19.4450.1		supercont_3.5:569273-569480	24227.3	3007.93	-3.00979	-88.6815	5e-05	0.000168291
CTRG_03969	orf19.6196		supercont_3.5:586930-587413	124.202	52.6561	-1.23801	-8.7927	5e-05	0.000168291
CTRG_03977	orf19.5049		supercont_3.5:614984-615884	10.0319	65.0868	2.69777	13.0528	5e-05	0.000168291
CTRG_03978	orf19.5050	MTO1	supercont_3.5:616246-618301	25.3324	53.5402	1.07964	5.40703	5e-05	0.000168291
CTRG_03991			supercont_3.5:645012-647187	1.45612	0.483603	-1.59024	-3.92548	5e-05	0.000168291
CTRG_03993	orf19.4438	RME1	supercont_3.5:657921-659397	16.3661	6.03816	-1.43853	-6.13985	5e-05	0.000168291
CTRG_04002	orf19.5079	CDR4	supercont_3.5:674892-679374	23.3303	5.01347	-2.21832	-10.0107	5e-05	0.000168291
CTRG_04013	orf19.7160		supercont_3.5:705069-705705	79.5022	193.857	1.28593	8.44015	5e-05	0.000168291
CTRG_04021	orf19.7157		supercont_3.5:715242-715926	24.7451	12.1854	-1.02199	-4.96369	5e-05	0.000168291
CTRG_04024	orf19.2504	BMS1	supercont_3.5:729275-732869	27.1447	84.4295	1.63708	7.7691	5e-05	0.000168291
CTRG_04040	orf19.2903	AGO1	supercont_3.5:782756-785501	6.91102	2.42297	-1.51212	-5.76176	5e-05	0.000168291
CTRG_04045	orf19.2915		supercont_3.5:793434-795531	108.066	51.6367	-1.06544	-5.39195	5e-05	0.000168291
CTRG_04047	orf19.2917		supercont_3.5:797714-799289	149.982	305.705	1.02735	5.0869	5e-05	0.000168291
CTRG_04068	orf19.2337	ALP1	supercont_3.5:847411-849049	30.2319	64.5185	1.09364	5.59162	5e-05	0.000168291
CTRG_04071	orf19.2333		supercont_3.5:853737-855204	504.11	221.335	-1.18751	-5.52631	5e-05	0.000168291
CTRG_04074	orf19.2330		supercont_3.5:861172-863325	31.8963	131.474	2.04332	6.83784	5e-05	0.000168291
CTRG_04080	orf19.2320		supercont_3.5:874002-875481	12.1908	54.951	2.17235	10.5039	5e-05	0.000168291
CTRG_04082	orf19.2319		supercont_3.5:878776-880822	34.7604	110.818	1.67268	8.41613	5e-05	0.000168291
CTRG_04085			supercont_3.5:886248-886767	23.2072	102.554	2.14374	5.82853	5e-05	0.000168291
CTRG_04086	orf19.2314		supercont_3.5:886248-886767	29.6642	151.51	2.35262	5.90011	5e-05	0.000168291
CTRG_04091	orf19.2309		supercont_3.5:897553-899782	6.95414	46.208	2.7322	12.4296	5e-05	0.000168291
CTRG_04101	orf19.658	GIN1	supercont_3.5:922157-925766	10.1789	25.6508	1.33343	6.27513	5e-05	0.000168291
CTRG_04103	orf19.661	KRR1	supercont_3.5:929038-929740	67.3666	252.522	1.90631	12.0149	5e-05	0.000168291
CTRG_04104	orf19.663	GIN4	supercont_3.5:934161-938253	15.4232	40.6595	1.39849	6.69207	5e-05	0.000168291
CTRG_04106	orf19.665	NEP1	supercont_3.5:939650-940445	69.1299	230.305	1.73617	10.5252	5e-05	0.000168291
CTRG_04108	orf19.668		supercont_3.5:944947-946630	32.326	70.9677	1.13447	5.83493	5e-05	0.000168291
CTRG_04111	orf19.670.2		supercont_3.5:950940-951147	8106.99	3037.66	-1.41621	-46.9032	5e-05	0.000168291
CTRG_04122	orf19.2296		supercont_3.5:973156-981235	29.5647	7.36908	-2.00432	-9.19396	5e-05	0.000168291
CTRG_04129			supercont_3.5:996677-998834	6.67356	3.18008	-1.06939	-4.08702	5e-05	0.000168291
CTRG_04131	orf19.4779		supercont_3.5:1001922-1003758	35.6861	132.205	1.88934	9.57169	5e-05	0.000168291
CTRG_04132	orf19.4424	PHO100	supercont_3.5:1006473-1007451	81.0107	182.819	1.17423	6.78601	5e-05	0.000168291
CTRG_04147	orf19.5067		supercont_3.5:1048206-1048875	36.3795	76.1301	1.06534	6.33115	5e-05	0.000168291
CTRG_04148	orf19.5066		supercont_3.5:1049071-1049962	16.3452	83.5029	2.35296	12.2489	5e-05	0.000168291
CTRG_04151	orf19.2789		supercont_3.5:1056676-1057663	5.69228	11.83	1.05537	4.30105	5e-05	0.000168291
CTRG_04152	orf19.2792	IST2	supercont_3.5:1061342-1064156	144.038	65.6809	-1.1329	-5.33557	5e-05	0.000168291
CTRG_04155	orf19.2796		supercont_3.5:1066601-1068614	12.353	33.4316	1.43635	6.84601	5e-05	0.000168291
CTRG_04176	orf19.2778		supercont_3.5:1118702-1122773	19.9786	46.6661	1.22392	5.87992	5e-05	0.000168291
CTRG_04182			supercont_3.5:1133266-1135099	6.20478	2.12678	-1.54471	-5.43339	5e-05	0.000168291
CTRG_04184			supercont_3.5:1138723-1140046	51.5703	9.66106	-2.41629	-11.4038	5e-05	0.000168291
CTRG_04192	orf19.2788		supercont_3.5:1157094-1158273	4.84445	19.9792	2.04409	8.52001	5e-05	0.000168291
CTRG_04200	orf19.6225	PCL7	supercont_3.5:1182068-1184249	71.1107	35.4649	-1.00368	-5.04939	5e-05	0.000168291
CTRG_04202	orf19.6227		supercont_3.5:1187101-1188307	12.9279	37.8191	1.54862	7.4935	5e-05	0.000168291
CTRG_04203	orf19.6229	CAT1	supercont_3.5:1189021-1190479	926.029	218.537	-2.08318	-8.636	5e-05	0.000168291
CTRG_04204	orf19.6230		supercont_3.5:1191852-1193079	16.9676	40.9181	1.26995	6.31611	5e-05	0.000168291
CTRG_04206	orf19.6232	NPR1	supercont_3.5:1194073-1196704	68.1549	32.1742	-1.08291	-5.36407	5e-05	0.000168291
CTRG_04208	orf19.6234		supercont_3.5:1199758-1201327	9.34068	58.7777	2.65367	12.4899	5e-05	0.000168291
CTRG_04210	orf19.6236		supercont_3.5:1202126-1202828	23.8237	109.87	2.20532	12.5216	5e-05	0.000168291
CTRG_04221	orf19.6247		supercont_3.5:1224799-1227340	13.8175	32.1475	1.21821	5.83699	5e-05	0.000168291
CTRG_04234	orf19.6257	GLT1	supercont_3.5:1250552-1256930	77.096	22.4964	-1.77696	-7.8	5e-05	0.000168291
CTRG_04236	orf19.6259		supercont_3.5:1258538-1259678	32.3108	73.3414	1.18261	6.32181	5e-05	0.000168291
CTRG_04243	orf19.6265.1	RPS14B	supercont_3.5:1277466-1277745	5035.04	14496.3	1.52561	15.9148	5e-05	0.000168291
CTRG_04257	orf19.1822	UME6	supercont_3.5:1308457-1310398	4.35693	13.9322	1.67704	6.90586	5e-05	0.000168291
CTRG_04258	orf19.177		supercont_3.5:1321723-1323517	6.034	14.4117	1.25605	5.34016	5e-05	0.000168291
CTRG_04259	orf19.6277		supercont_3.5:1327110-1328991	1.34576	4.85819	1.85199	5.97439	5e-05	0.000168291
CTRG_04277	orf19.1828	BUD16	supercont_3.5:1361396-1362371	16.5821	35.0002	1.07774	5.38534	5e-05	0.000168291
CTRG_04278	orf19.2446		supercont_3.5:1362710-1365910	76.0194	34.6144	-1.13499	-4.15537	5e-05	0.000168291
CTRG_04301	orf19.6074	HBR1	supercont_3.6:35994-36729	60.4536	164.385	1.44318	8.87934	5e-05	0.000168291
CTRG_04302	orf19.6073	HMX1	supercont_3.6:36793-37666	130.445	556.571	2.09313	12.0107	5e-05	0.000168291
CTRG_04305	orf19.6072	CDC13	supercont_3.6:43153-44263	3.39921	13.4621	1.98563	7.60903	5e-05	0.000168291
CTRG_04307	orf19.6070	ENA2	supercont_3.6:49603-52810	230.006	41.6629	-2.46484	-10.5964	5e-05	0.000168291
CTRG_04328	orf19.2989	GOR1	supercont_3.6:88370-89396	8.42636	3.19052	-1.40112	-5.10382	5e-05	0.000168291
CTRG_04341	orf19.2998	TSR2	supercont_3.6:113050-113707	38.8522	150.407	1.9528	12.0029	5e-05	0.000168291
CTRG_04355	orf19.6053	CIS2	supercont_3.6:156961-158875	26.159	7.11871	-1.87762	-8.40765	5e-05	0.000168291
CTRG_04359	orf19.6037	ASM3	supercont_3.6:169093-171226	1.94354	0.697041	-1.47937	-4.01584	5e-05	0.000168291
CTRG_04363	orf19.6041	RPO41	supercont_3.6:177359-181241	18.4467	59.0982	1.67975	8.00841	5e-05	0.000168291
CTRG_04372	orf19.6052	CNS1	supercont_3.6:197748-198930	35.0336	117.516	1.74605	9.40388	5e-05	0.000168291
CTRG_04388	orf19.6022	NRM1	supercont_3.6:240375-241989	11.1324	46.7722	2.07089	9.83511	5e-05	0.000168291
CTRG_04389	orf19.6020		supercont_3.6:245604-246528	76.6328	32.8217	-1.22331	-6.74699	5e-05	0.000168291
CTRG_04391	orf19.6017		supercont_3.6:251671-253264	13.7757	3.71901	-1.88913	-7.49849	5e-05	0.000168291
CTRG_04393	orf19.6014	RRS1	supercont_3.6:255799-256423	114.447	458.779	2.00312	13.4629	5e-05	0.000168291
CTRG_04412	orf19.3300	ZPR1	supercont_3.6:300330-301872	56.5817	191.112	1.75601	9.07043	5e-05	0.000168291
CTRG_04414	orf19.3302		supercont_3.6:307174-309172	17.9665	6.37576	-1.49464	-6.54945	5e-05	0.000168291
CTRG_04416	orf19.3303		supercont_3.6:312811-314854	7.90337	33.8291	2.09773	9.60331	5e-05	0.000168291
CTRG_04417	orf19.3304		supercont_3.6:315052-315865	15.8069	58.3669	1.88459	9.77358	5e-05	0.000168291
CTRG_04424	orf19.3310		supercont_3.6:327519-328269	126.886	43.1688	-1.55548	-9.27175	5e-05	0.000168291
CTRG_04437	orf19.3325		supercont_3.6:351090-353253	44.1973	16.7876	-1.39656	-6.80793	5e-05	0.000168291
CTRG_04438	orf19.3327	TRM2	supercont_3.6:357019-358753	24.8019	49.981	1.01093	5.09688	5e-05	0.000168291
CTRG_04441	orf19.3330	CRL1	supercont_3.6:364973-365963	78.6136	34.7229	-1.17889	-6.45501	5e-05	0.000168291
CTRG_04477			supercont_3.6:455073-457416	3.82181	1.85704	-1.04126	-3.56406	5e-05	0.000168291
CTRG_04478	orf19.769	IFE1	supercont_3.6:458788-459949	1921.28	766.038	-1.32658	-4.68663	5e-05	0.000168291
CTRG_04503	orf19.59	REI1	supercont_3.6:520647-521865	41.0282	174.476	2.08834	11.2292	5e-05	0.000168291
CTRG_04504	orf19.58	RRP6	supercont_3.6:522081-524442	11.2936	47.4557	2.07108	9.85903	5e-05	0.000168291
CTRG_04517	orf19.443		supercont_3.6:549238-549832	29.2241	86.7557	1.5698	9.50515	5e-05	0.000168291
CTRG_04525	orf19.449		supercont_3.6:575518-576691	704.262	208.05	-1.75918	-8.51887	5e-05	0.000168291
CTRG_04526	orf19.4059		supercont_3.6:577101-578316	109.359	34.5681	-1.66156	-8.91555	5e-05	0.000168291
CTRG_04529	orf19.55		supercont_3.6:581600-582584	69.6924	20.228	-1.78464	-9.33235	5e-05	0.000168291
CTRG_04534	orf19.427		supercont_3.6:589184-593873	6.09326	14.3516	1.23592	5.60599	5e-05	0.000168291
CTRG_04535	orf19.428		supercont_3.6:594173-596390	34.142	15.916	-1.10107	-5.33502	5e-05	0.000168291
CTRG_04536	orf19.429		supercont_3.6:596606-598418	13.9481	44.7895	1.68309	8.15058	5e-05	0.000168291
CTRG_04538			supercont_3.6:600075-600954	63.7382	26.7719	-1.25144	-6.79489	5e-05	0.000168291
CTRG_04551	orf19.414		supercont_3.6:623568-625947	20.121	51.8716	1.36624	6.72336	5e-05	0.000168291
CTRG_04565	orf19.3050	AGE1	supercont_3.6:655756-658636	65.509	27.7897	-1.23714	-6.05494	5e-05	0.000168291
CTRG_04566	orf19.3051		supercont_3.6:659836-660718	157.911	58.1937	-1.44017	-8.39163	5e-05	0.000168291
CTRG_04574	orf19.3061.1		supercont_3.6:670680-671091	456.802	1410.42	1.62649	13.7751	5e-05	0.000168291
CTRG_04578	orf19.3065	DAO1	supercont_3.6:678033-679119	778.933	219.052	-1.83022	-9.07411	5e-05	0.000168291
CTRG_04587	orf19.4543	UGA2	supercont_3.6:698710-700240	38.0766	18.2198	-1.0634	-5.25412	5e-05	0.000168291
CTRG_04599	orf19.4530.1		supercont_3.6:725355-726033	25.3152	10.7903	-1.23027	-5.951	5e-05	0.000168291
CTRG_04602	orf19.4526	HSP30	supercont_3.6:730006-731125	5.10607	0.519316	-3.29753	-7.87284	5e-05	0.000168291
CTRG_04605	orf19.3666		supercont_3.6:734399-737050	10.8573	32.3714	1.57606	6.7831	5e-05	0.000168291
CTRG_04606	orf19.3665		supercont_3.6:734399-737050	2.50294	13.5708	2.43881	4.22448	5e-05	0.000168291
CTRG_04615	orf19.3668	HGT2	supercont_3.6:754887-756525	343.783	930.272	1.43616	5.44935	5e-05	0.000168291
CTRG_04616	orf19.3669	SHA3	supercont_3.6:763068-763854	1134.88	408.588	-1.47382	-8.01792	5e-05	0.000168291
CTRG_04624	orf19.3676	ABP140	supercont_3.6:778038-779803	25.917	131.97	2.34824	7.34735	5e-05	0.000168291
CTRG_04635	orf19.3693	PGA5	supercont_3.6:801853-803830	2.06738	0.797089	-1.37499	-3.79906	5e-05	0.000168291
CTRG_04637	orf19.3689		supercont_3.6:808388-809966	218.442	81.0808	-1.42982	-7.35929	5e-05	0.000168291
CTRG_04638	orf19.3688		supercont_3.6:810212-810605	23.4449	53.6613	1.1946	8.19157	5e-05	0.000168291
CTRG_04642	orf19.3684		supercont_3.6:816279-817155	145.029	71.9817	-1.01064	-5.97031	5e-05	0.000168291
CTRG_04648	orf19.3679		supercont_3.6:833194-834136	152.832	46.0204	-1.7316	-9.87554	5e-05	0.000168291
CTRG_04651	orf19.2934		supercont_3.6:838817-839324	50.4517	248.922	2.30272	16.207	5e-05	0.000168291
CTRG_04669	orf19.2959.1		supercont_3.6:875265-875439	6097.33	2440.6	-1.32094	-72.0734	5e-05	0.000168291
CTRG_04680	orf19.2969	RAD16	supercont_3.6:895252-897820	10.3569	24.0179	1.21352	5.65975	5e-05	0.000168291
CTRG_04687	orf19.773		supercont_3.6:913819-914407	53.9683	129.409	1.26175	8.25425	5e-05	0.000168291
CTRG_04700	orf19.6852		supercont_3.6:954376-955222	38.5047	18.0089	-1.09633	-5.63189	5e-05	0.000168291
CTRG_04702	orf19.6844	ICL1	supercont_3.6:958404-960057	38.0618	7.66971	-2.3111	-10.3593	5e-05	0.000168291
CTRG_04703	orf19.6845		supercont_3.6:960334-961804	1.6301	12.0446	2.88536	9.79357	5e-05	0.000168291
CTRG_04705	orf19.6847		supercont_3.6:963284-964886	9.42593	37.7509	2.0018	9.33953	5e-05	0.000168291
CTRG_04719	orf19.5198	NOP4	supercont_3.6:988577-990845	29.5744	111.085	1.90925	9.42295	5e-05	0.000168291
CTRG_04722	orf19.5203		supercont_3.6:995617-997900	17.4668	7.41691	-1.23573	-5.52736	5e-05	0.000168291
CTRG_04748	orf19.1047	ERB1	supercont_3.6:1040624-1043045	41.8826	113.516	1.43848	7.09048	5e-05	0.000168291
CTRG_04757	orf19.4479		supercont_3.6:1055268-1057386	15.3483	63.4763	2.04814	9.98653	5e-05	0.000168291
CTRG_04759			supercont_3.6:1059993-1060587	13.1703	33.4975	1.34676	6.99833	5e-05	0.000168291
CTRG_04762	orf19.1029		supercont_3.6:1064001-1064907	13.6622	30.355	1.15174	5.63563	5e-05	0.000168291
CTRG_04765	orf19.1026		supercont_3.6:1069134-1070199	27.5421	72.2944	1.39224	7.42629	5e-05	0.000168291
CTRG_04772	orf19.4468		supercont_3.6:1090001-1090496	1966.03	961.734	-1.03158	-7.25331	5e-05	0.000168291
CTRG_04779	orf19.3008	COQ4	supercont_3.6:1100819-1101785	210.27	82.5202	-1.34943	-7.8109	5e-05	0.000168291
CTRG_04786	orf19.3015	ARX1	supercont_3.6:1123105-1124812	107.147	265.492	1.30908	6.46522	5e-05	0.000168291
CTRG_04790	orf19.3038	TPS2	supercont_3.6:1130322-1132992	123.758	43.432	-1.5107	-7.30984	5e-05	0.000168291
CTRG_04804	orf19.3041		supercont_3.6:1163988-1166016	346.437	95.5857	-1.85773	-8.38244	5e-05	0.000168291
CTRG_04808	orf19.2492	STE3	supercont_3.6:1174433-1175693	4.22301	0.810391	-2.38158	-6.44665	5e-05	0.000168291
CTRG_04810	orf19.2488	FAL1	supercont_3.6:1179896-1181096	7.14055	40.8035	2.51458	11.3495	5e-05	0.000168291
CTRG_04811	orf19.2487		supercont_3.6:1181324-1182095	15.1156	50.1162	1.72924	8.8975	5e-05	0.000168291
CTRG_04816	orf19.2481		supercont_3.6:1190342-1191062	19.1122	3.11721	-2.61616	-10.0398	5e-05	0.000168291
CTRG_04826			supercont_3.6:1213802-1214810	4.7095	1.83215	-1.36203	-4.28526	5e-05	0.000168291
CTRG_04830	orf19.2465	POL32	supercont_3.6:1220948-1222193	24.8972	52.5644	1.0781	5.56107	5e-05	0.000168291
CTRG_04841	orf19.2451	PGA45	supercont_3.6:1252241-1253567	191.558	94.7541	-1.01552	-5.49601	5e-05	0.000168291
CTRG_04844	orf19.6463		supercont_3.7:1366-2530	29.9226	98.9879	1.72602	9.20267	5e-05	0.000168291
CTRG_04847	orf19.6898		supercont_3.7:7478-8510	61.7605	16.0519	-1.94394	-9.86196	5e-05	0.000168291
CTRG_04852	orf19.6902	DBP7	supercont_3.7:11610-14605	29.382	85.5066	1.5411	5.12652	5e-05	0.000168291
CTRG_04853	orf19.6903		supercont_3.7:14630-15392	46.0065	141.191	1.61774	9.64409	5e-05	0.000168291
CTRG_04866	orf19.6907		supercont_3.7:36272-37820	7.90394	26.9127	1.76764	7.99255	5e-05	0.000168291
CTRG_04869	orf19.6460	PEX1	supercont_3.7:43844-46955	47.3158	21.1017	-1.16496	-5.67241	5e-05	0.000168291
CTRG_04878	orf19.7042		supercont_3.7:64924-65746	32.3667	98.6667	1.60805	9.12551	5e-05	0.000168291
CTRG_04882	orf19.7011		supercont_3.7:72339-75990	30.9027	80.6442	1.38384	6.59471	5e-05	0.000168291
CTRG_04888	orf19.7017	YOX1	supercont_3.7:84941-86102	21.2296	44.1012	1.05474	5.31758	5e-05	0.000168291
CTRG_04892	orf19.7021	GPH1	supercont_3.7:92636-95342	820.837	233.261	-1.81515	-5.6518	5e-05	0.000168291
CTRG_04897	orf19.7027		supercont_3.7:108840-111438	115.563	35.2345	-1.71362	-8.3082	5e-05	0.000168291
CTRG_04905			supercont_3.7:126181-126709	2.84001	11.7252	2.04565	7.59584	5e-05	0.000168291
CTRG_04908			supercont_3.7:134133-134670	889.814	370.658	-1.26342	-9.15044	5e-05	0.000168291
CTRG_04917	orf19.7088		supercont_3.7:151857-153015	6.16002	40.5785	2.71971	12.0127	5e-05	0.000168291
CTRG_04921	orf19.7083	DCC1	supercont_3.7:161548-162589	7.15457	23.4237	1.71103	7.56124	5e-05	0.000168291
CTRG_04934	orf19.7102		supercont_3.7:188447-189530	25.9355	54.5615	1.07296	5.64978	5e-05	0.000168291
CTRG_04941	orf19.7112	FRP2	supercont_3.7:204054-205896	38.4537	90.6743	1.23757	6.34919	5e-05	0.000168291
CTRG_04946	orf19.7107		supercont_3.7:210899-211370	116.55	296.026	1.34478	10.5734	5e-05	0.000168291
CTRG_04948	orf19.7114	CSA1	supercont_3.7:213181-218575	10.1228	4.20462	-1.26757	-5.5707	5e-05	0.000168291
CTRG_04951			supercont_3.7:231992-233757	3.14174	1.03651	-1.59983	-4.12363	5e-05	0.000168291
CTRG_04959	orf19.6574	ALK6	supercont_3.7:248832-250350	1.96373	0.604824	-1.69901	-4.19053	5e-05	0.000168291
CTRG_04962	orf19.6568	SMC6	supercont_3.7:253469-256772	11.3359	23.5306	1.05364	4.97541	5e-05	0.000168291
CTRG_04963	orf19.6569		supercont_3.7:257434-258586	3.62401	10.4159	1.52313	5.79583	5e-05	0.000168291
CTRG_04971	orf19.7130		supercont_3.7:281009-281627	22.8345	8.54659	-1.41779	-6.64311	5e-05	0.000168291
CTRG_04972	orf19.7131		supercont_3.7:281933-283268	246.424	61.4721	-2.00314	-10.5898	5e-05	0.000168291
CTRG_04975	orf19.7140		supercont_3.7:289156-289915	283.342	111.765	-1.34207	-8.4065	5e-05	0.000168291
CTRG_04979	orf19.7150	NRG1	supercont_3.7:314186-315224	395.759	194.536	-1.02459	-5.66542	5e-05	0.000168291
CTRG_04980	orf19.7152		supercont_3.7:330922-332020	356.415	177.611	-1.00484	-5.51153	5e-05	0.000168291
CTRG_04982	orf19.7154	UTP18	supercont_3.7:335795-337475	12.6586	71.169	2.49113	12.0974	5e-05	0.000168291
CTRG_04986	orf19.5169		supercont_3.7:346072-347800	5.9241	1.06006	-2.48245	-7.65114	5e-05	0.000168291
CTRG_04992	orf19.5168		supercont_3.7:365865-367101	18.6643	69.4413	1.89551	9.67087	5e-05	0.000168291
CTRG_04994	orf19.5166	DBF4	supercont_3.7:369770-371315	14.3673	36.4759	1.34416	6.50085	5e-05	0.000168291
CTRG_05016			supercont_3.7:411484-411844	53.1335	147.151	1.4696	12.8767	5e-05	0.000168291
CTRG_05024			supercont_3.7:425789-426503	23.5374	53.2493	1.17781	6.47055	5e-05	0.000168291
CTRG_05025			supercont_3.7:426559-426985	41.167	102.013	1.30919	9.58252	5e-05	0.000168291
CTRG_05038	orf19.7062	RPA135	supercont_3.7:467141-470642	63.902	166.132	1.3784	6.07703	5e-05	0.000168291
CTRG_05039	orf19.7063		supercont_3.7:470896-471703	16.1816	48.7243	1.59029	8.20683	5e-05	0.000168291
CTRG_05042	orf19.6489	FMP45	supercont_3.7:477587-478412	32.1585	6.91081	-2.21827	-10.0153	5e-05	0.000168291
CTRG_05043	orf19.6492		supercont_3.7:480228-481389	67.0409	25.2053	-1.41132	-7.36781	5e-05	0.000168291
CTRG_05054	orf19.6514	CUP9	supercont_3.7:509494-510274	597.632	277.028	-1.10922	-6.68462	5e-05	0.000168291
CTRG_05065			supercont_3.7:550042-555875	1.02542	0.440282	-1.21971	-3.2274	5e-05	0.000168291
CTRG_05067	orf19.7050	NOP15	supercont_3.7:557497-558289	67.3085	286.679	2.09057	12.64	5e-05	0.000168291
CTRG_05071	orf19.7044	RIM15	supercont_3.7:566950-571186	45.1671	18.4056	-1.29512	-6.20104	5e-05	0.000168291
CTRG_05078	orf19.6554		supercont_3.7:578845-579430	93.4936	42.3969	-1.14091	-7.22347	5e-05	0.000168291
CTRG_05097			supercont_3.7:633145-634417	121.546	54.4622	-1.15818	-6.28984	5e-05	0.000168291
CTRG_05109			supercont_3.7:656791-657631	2.94423	0.588421	-2.32297	-5.31824	5e-05	0.000168291
CTRG_05115	orf19.6540	PFK2	supercont_3.7:664064-666896	419.73	137.051	-1.61475	-6.17976	5e-05	0.000168291
CTRG_05127			supercont_3.7:690960-692007	40.7239	1.30168	-4.96743	-16.1333	5e-05	0.000168291
CTRG_05135	orf19.1335		supercont_3.7:706709-709880	28.1734	60.944	1.11315	5.43935	5e-05	0.000168291
CTRG_05138			supercont_3.7:720973-722332	34.394	14.8588	-1.21084	-5.88497	5e-05	0.000168291
CTRG_05139	orf19.1340		supercont_3.7:722809-723742	212.535	89.8373	-1.24232	-7.28858	5e-05	0.000168291
CTRG_05143	orf19.1333	SNG3	supercont_3.7:729842-731606	39.681	18.3168	-1.11528	-5.49087	5e-05	0.000168291
CTRG_05144	orf19.1332	SNG4	supercont_3.7:732061-733657	105.377	39.7846	-1.40528	-7.32267	5e-05	0.000168291
CTRG_05146	orf19.6706	GYP7	supercont_3.7:737478-739713	113.373	48.0094	-1.23968	-6.1928	5e-05	0.000168291
CTRG_05147			supercont_3.7:740474-741893	4.67649	20.7827	2.15188	8.9614	5e-05	0.000168291
CTRG_05162			supercont_3.7:769666-771478	4.29524	0.772085	-2.47591	-7.03763	5e-05	0.000168291
CTRG_05164	orf19.7199		supercont_3.7:777233-777725	155.838	71.0925	-1.13228	-8.24451	5e-05	0.000168291
CTRG_05175	orf19.5507	ENP1	supercont_3.7:797160-798579	5.31677	23.0374	2.11536	9.02309	5e-05	0.000168291
CTRG_05177			supercont_3.7:802516-803185	149.398	53.2575	-1.48811	-9.31411	5e-05	0.000168291
CTRG_05179	orf19.6686	ENP2	supercont_3.7:808131-810207	21.0343	78.029	1.89127	9.39434	5e-05	0.000168291
CTRG_05181	orf19.7197		supercont_3.7:811685-813806	15.3171	70.5035	2.20255	10.725	5e-05	0.000168291
CTRG_05184	orf19.6707		supercont_3.7:818612-819686	10.7758	24.9602	1.21184	5.65666	5e-05	0.000168291
CTRG_05186	orf19.7182	TAN1	supercont_3.7:821726-822533	21.3469	81.4968	1.93272	10.5114	5e-05	0.000168291
CTRG_05193	orf19.7190	OGG1	supercont_3.7:830858-831896	9.09242	26.9493	1.56751	7.21222	5e-05	0.000168291
CTRG_05199			supercont_3.7:849168-851409	3.28089	1.40453	-1.224	-3.95683	5e-05	0.000168291
CTRG_05200			supercont_3.7:856706-860202	10.3303	3.03339	-1.76788	-5.57303	5e-05	0.000168291
CTRG_05201			supercont_3.7:856706-860202	6.65882	2.31776	-1.52254	-3.36771	5e-05	0.000168291
CTRG_05203	orf19.5125		supercont_3.7:864568-866722	89.2389	27.2965	-1.70896	-8.53091	5e-05	0.000168291
CTRG_05204	orf19.5126		supercont_3.7:867609-869142	143.092	301.748	1.0764	5.38008	5e-05	0.000168291
CTRG_05209	orf19.5134		supercont_3.7:881377-882142	1.57384	5.26866	1.74314	5.26781	5e-05	0.000168291
CTRG_05231	orf19.5686		supercont_3.8:4732-5338	138.632	56.9373	-1.28381	-8.34449	5e-05	0.000168291
CTRG_05236	orf19.5683		supercont_3.8:12684-13389	69.5201	34.2739	-1.02032	-5.93152	5e-05	0.000168291
CTRG_05251	orf19.966		supercont_3.8:50311-51340	22.5014	57.2432	1.34709	7.05154	5e-05	0.000168291
CTRG_05253	orf19.962		supercont_3.8:52799-53378	70.772	216.498	1.6131	10.9429	5e-05	0.000168291
CTRG_05258	orf19.944	IFG3	supercont_3.8:66897-67938	338.673	87.6977	-1.94928	-10.8667	5e-05	0.000168291
CTRG_05275	orf19.938		supercont_3.8:112558-113461	3.75043	13.1149	1.80607	6.97266	5e-05	0.000168291
CTRG_05284	orf19.921	HMS1	supercont_3.8:140735-142451	354.726	99.6439	-1.83185	-8.72768	5e-05	0.000168291
CTRG_05322	orf19.3169		supercont_3.8:236880-237939	21.6707	48.4425	1.16053	6.0001	5e-05	0.000168291
CTRG_05329	orf19.3163		supercont_3.8:246383-247421	5.23406	15.503	1.56654	6.46629	5e-05	0.000168291
CTRG_05330	orf19.3161		supercont_3.8:247483-248440	44.1916	124.637	1.49589	8.45982	5e-05	0.000168291
CTRG_05332	orf19.1966	BUD23	supercont_3.8:252127-252937	36.4209	135.744	1.89805	10.9415	5e-05	0.000168291
CTRG_05337	orf19.1971	TRY3	supercont_3.8:258116-259604	17.1467	38.1368	1.15325	5.69358	5e-05	0.000168291
CTRG_05338	orf19.1972		supercont_3.8:261961-263386	60.0482	146.849	1.29014	6.88289	5e-05	0.000168291
CTRG_05340	orf19.1974	TFS1	supercont_3.8:265487-266240	553.564	213.229	-1.37635	-8.49693	5e-05	0.000168291
CTRG_05354	orf19.580		supercont_3.8:286730-287840	8.7668	26.4132	1.59113	7.23663	5e-05	0.000168291
CTRG_05361			supercont_3.8:302343-303606	32.5327	95.9204	1.55994	8.26674	5e-05	0.000168291
CTRG_05382	orf19.1940		supercont_3.8:364609-365356	246.613	104.006	-1.24558	-7.82591	5e-05	0.000168291
CTRG_05397	orf19.5605		supercont_3.8:392165-395195	74.9743	23.3306	-1.68417	-8.16592	5e-05	0.000168291
CTRG_05398	orf19.5607		supercont_3.8:397153-398128	14.9451	47.4557	1.66691	8.36217	5e-05	0.000168291
CTRG_05399	orf19.5608		supercont_3.8:398208-399204	31.522	85.4611	1.43891	7.84499	5e-05	0.000168291
CTRG_05400	orf19.5609		supercont_3.8:399404-400343	6.91032	14.8923	1.10774	4.73079	5e-05	0.000168291
CTRG_05404	orf19.76	SPB1	supercont_3.8:405674-407573	25.9965	122.78	2.23968	11.1991	5e-05	0.000168291
CTRG_05413	orf19.5596		supercont_3.8:427862-428933	6.33713	13.8139	1.12422	4.72303	5e-05	0.000168291
CTRG_05416	orf19.5753	HGT10	supercont_3.8:435020-436649	144.333	305.29	1.08078	5.28632	5e-05	0.000168291
CTRG_05417	orf19.5752		supercont_3.8:441052-442873	55.7554	22.119	-1.33383	-6.65676	5e-05	0.000168291
CTRG_05447	orf19.4246		supercont_3.8:511922-513539	671.067	264.105	-1.34534	-5.59661	5e-05	0.000168291
CTRG_05466	orf19.3211	RCF3	supercont_3.8:559723-560506	37.5598	76.6869	1.02979	5.9281	5e-05	0.000168291
CTRG_05468	orf19.1287		supercont_3.8:567894-569022	12.0586	50.4717	2.06541	9.99154	5e-05	0.000168291
CTRG_05470	orf19.4133		supercont_3.8:575479-576496	15.227	32.6747	1.10154	5.4263	5e-05	0.000168291
CTRG_05472	orf19.1926	SEF2	supercont_3.8:580820-582944	38.6036	13.4006	-1.52643	-7.31576	5e-05	0.000168291
CTRG_05473			supercont_3.8:582987-583353	14.8742	5.11402	-1.54028	-7.54648	5e-05	0.000168291
CTRG_05477	orf19.1932	CFL4	supercont_3.8:589847-591938	44.8153	9.5852	-2.22511	-10.4047	5e-05	0.000168291
CTRG_05478	orf19.1930	CFL5	supercont_3.8:594830-596921	180.254	28.4841	-2.6618	-12.8215	5e-05	0.000168291
CTRG_05479	orf19.5117	OLE1	supercont_3.8:600567-602034	2082.56	802.441	-1.37589	-3.99173	5e-05	0.000168291
CTRG_05482	orf19.5113	ADH2	supercont_3.8:605903-606950	6029.59	1149.84	-2.39062	-5.80159	5e-05	0.000168291
CTRG_05483	orf19.406	ERG1	supercont_3.8:607319-608813	125.464	55.3216	-1.18135	-6.19697	5e-05	0.000168291
CTRG_05484	orf19.407	GCD6	supercont_3.8:610028-612239	41.7986	92.9316	1.15271	5.80237	5e-05	0.000168291
CTRG_05506	orf19.1288	FOX2	supercont_3.8:664361-667088	185.542	84.2495	-1.139	-5.2069	5e-05	0.000168291
CTRG_05511	orf19.6662		supercont_3.8:677933-678488	25.0411	57.649	1.203	7.14635	5e-05	0.000168291
CTRG_05514	orf19.6658		supercont_3.8:686591-688274	207.171	59.6574	-1.79605	-9.11054	5e-05	0.000168291
CTRG_05516	orf19.4231	PTH2	supercont_3.8:695653-696685	238.088	101.024	-1.23679	-7.04793	5e-05	0.000168291
CTRG_05519	orf19.4234		supercont_3.8:702384-703695	7.58694	20.8597	1.45913	6.4571	5e-05	0.000168291
CTRG_05520	orf19.4235	PDE1	supercont_3.8:705669-706986	14.0511	6.15409	-1.19106	-5.02366	5e-05	0.000168291
CTRG_05531	orf19.6673	HEX1	supercont_3.8:723937-725605	3.09904	1.16114	-1.41628	-4.22227	5e-05	0.000168291
CTRG_05562	orf19.4335	TNA1	supercont_3.8:796331-797861	4.13424	1.10935	-1.89791	-5.60796	5e-05	0.000168291
CTRG_05567	orf19.6184		supercont_3.9:1427-1910	14.412	6.09988	-1.24042	-5.59561	5e-05	0.000168291
CTRG_05570	orf19.6178	FBP1	supercont_3.9:5753-6854	1245.01	591.23	-1.07436	-4.51324	5e-05	0.000168291
CTRG_05574	orf19.6175		supercont_3.9:11882-12506	42.9341	143.177	1.7376	10.9146	5e-05	0.000168291
CTRG_05579	orf19.6710	UTP9	supercont_3.9:20634-21987	42.698	168.681	1.98206	10.479	5e-05	0.000168291
CTRG_05583	orf19.6717		supercont_3.9:34050-34830	172.892	371.304	1.10273	6.85385	5e-05	0.000168291
CTRG_05594	orf19.6730		supercont_3.9:55808-56477	23.6575	137.676	2.54091	14.7369	5e-05	0.000168291
CTRG_05599	orf19.6736		supercont_3.9:68033-69800	22.3217	54.8399	1.29678	6.51823	5e-05	0.000168291
CTRG_05604	orf19.6751		supercont_3.9:76654-77536	31.0784	86.8064	1.48189	8.23119	5e-05	0.000168291
CTRG_05607	orf19.6747		supercont_3.9:81218-82040	459.982	145.58	-1.65976	-9.94922	5e-05	0.000168291
CTRG_05612	orf19.6740		supercont_3.9:90146-91616	23.9577	48.9777	1.03163	5.23986	5e-05	0.000168291
CTRG_05619	orf19.6766		supercont_3.9:110132-111362	17.0965	86.7007	2.34234	11.8638	5e-05	0.000168291
CTRG_05633	orf19.6803	HUT1	supercont_3.9:147467-148484	17.2189	46.4626	1.43208	7.26069	5e-05	0.000168291
CTRG_05639			supercont_3.9:159557-160661	67.7149	29.9306	-1.17785	-6.26985	5e-05	0.000168291
CTRG_05640			supercont_3.9:160978-161683	74.2109	26.9776	-1.45987	-8.28627	5e-05	0.000168291
CTRG_05665	orf19.6816		supercont_3.9:223689-224550	404.327	116.67	-1.7931	-10.6155	5e-05	0.000168291
CTRG_05667	orf19.6813		supercont_3.9:227721-228591	3.65916	9.35309	1.35393	5.05964	5e-05	0.000168291
CTRG_05673			supercont_3.9:239124-240081	21.8242	49.3124	1.17602	6.1491	5e-05	0.000168291
CTRG_05680	orf19.6818		supercont_3.9:255472-259648	7.5158	15.593	1.0529	4.82003	5e-05	0.000168291
CTRG_05688	orf19.6828		supercont_3.9:271882-272707	22.9545	139.898	2.60753	14.4109	5e-05	0.000168291
CTRG_05693	orf19.6832		supercont_3.9:279995-283940	19.6265	8.38412	-1.22707	-5.68852	5e-05	0.000168291
CTRG_05694	orf19.7459		supercont_3.9:285637-287461	361.831	156.473	-1.2094	-5.55845	5e-05	0.000168291
CTRG_05711	orf19.7449		supercont_3.9:320039-321533	10.8858	22.0061	1.01546	4.69897	5e-05	0.000168291
CTRG_05712			supercont_3.9:321686-322490	5.40314	11.0658	1.03424	4.17437	5e-05	0.000168291
CTRG_05725	orf19.3781		supercont_3.9:375972-377274	1.3048	4.97783	1.93168	5.83296	5e-05	0.000168291
CTRG_05735	orf19.3822	SCS7	supercont_3.9:388908-389793	183.943	78.6919	-1.22497	-7.23472	5e-05	0.000168291
CTRG_05737	orf19.3796	DCR1	supercont_3.9:398421-400293	7.31063	15.6633	1.09932	4.83317	5e-05	0.000168291
CTRG_05756	orf19.2143		supercont_3.9:445455-448458	18.2879	46.8329	1.35664	6.591	5e-05	0.000168291
CTRG_05764	orf19.5550	MRT4	supercont_3.9:475719-476409	170.013	428.143	1.33245	8.66792	5e-05	0.000168291
CTRG_05772	orf19.3103		supercont_3.10:0-3477	32.8553	67.7934	1.04502	5.04616	5e-05	0.000168291
CTRG_05779	orf19.7652	CKA1	supercont_3.10:15668-16670	131.347	270.713	1.04338	5.9927	5e-05	0.000168291
CTRG_05780	orf19.7650	LTV1	supercont_3.10:17089-18304	21.3206	158.973	2.89846	15.0248	5e-05	0.000168291
CTRG_05787	orf19.7638	PRO1	supercont_3.10:27779-29057	53.0331	107.794	1.02331	5.5462	5e-05	0.000168291
CTRG_05794	orf19.7673		supercont_3.10:41205-41595	59.6477	165.422	1.47161	12.2762	5e-05	0.000168291
CTRG_05795	orf19.7675		supercont_3.10:41643-42120	484.844	1012.32	1.06208	8.49674	5e-05	0.000168291
CTRG_05801	orf19.7634	MCD1	supercont_3.10:47814-49506	13.7006	55.6594	2.02238	9.82178	5e-05	0.000168291
CTRG_05803	orf19.7631	SLD5	supercont_3.10:51260-51974	16.6975	44.052	1.39958	7.34232	5e-05	0.000168291
CTRG_05808	orf19.7624		supercont_3.10:58824-60405	20.3424	132.842	2.70715	13.6086	5e-05	0.000168291
CTRG_05810	orf19.7621		supercont_3.10:61047-64796	5.48798	14.4066	1.39239	3.42561	5e-05	0.000168291
CTRG_05811	orf19.7620		supercont_3.10:64980-65565	6.11743	26.1323	2.09483	9.48804	5e-05	0.000168291
CTRG_05813	orf19.7618		supercont_3.10:68332-69148	71.9232	376.887	2.3896	14.188	5e-05	0.000168291
CTRG_05814	orf19.7617		supercont_3.10:69199-69841	62.8004	172.46	1.45741	9.38627	5e-05	0.000168291
CTRG_05820	orf19.7610	PTP3	supercont_3.10:77384-79793	16.5021	41.3193	1.32417	6.43488	5e-05	0.000168291
CTRG_05822	orf19.7581		supercont_3.10:84506-85964	6.79297	22.3713	1.71954	7.54996	5e-05	0.000168291
CTRG_05828	orf19.7585	INO1	supercont_3.10:98165-99719	3.3232	1.10273	-1.59149	-4.66663	5e-05	0.000168291
CTRG_05829	orf19.7592	FAA4	supercont_3.10:101427-103518	154.832	320.274	1.04861	4.68551	5e-05	0.000168291
CTRG_05830	orf19.7593		supercont_3.10:103639-104881	33.4979	189.124	2.49719	13.2506	5e-05	0.000168291
CTRG_05835	orf19.7599	UTP5	supercont_3.10:111605-113558	16.7414	117.728	2.81396	13.7312	5e-05	0.000168291
CTRG_05855			supercont_3.10:162034-163228	65.5116	18.0726	-1.85795	-9.3852	5e-05	0.000168291
CTRG_05859			supercont_3.10:168136-170059	19.4237	41.1519	1.08314	5.32384	5e-05	0.000168291
CTRG_05862			supercont_3.10:174798-175983	163.886	34.3213	-2.25552	-11.9643	5e-05	0.000168291
CTRG_05866	orf19.7569	SIK1	supercont_3.10:186443-187964	364.455	1004.17	1.46219	5.63367	5e-05	0.000168291
CTRG_05871	orf19.7564	DPB2	supercont_3.10:194940-196776	5.00326	26.6396	2.41263	10.3938	5e-05	0.000168291
CTRG_05877			supercont_3.10:225611-226841	4.59032	26.6535	2.53766	10.5925	5e-05	0.000168291
CTRG_05878	orf19.7552		supercont_3.10:227279-229967	8.43489	76.5392	3.18176	14.7188	5e-05	0.000168291
CTRG_05883	orf19.7546		supercont_3.10:237017-238469	12.1862	87.7908	2.84882	13.8855	5e-05	0.000168291
CTRG_05884	orf19.6589		supercont_3.10:238675-239980	35.2995	196.484	2.47669	13.0244	5e-05	0.000168291
CTRG_05885	orf19.6590	VMA22	supercont_3.10:240015-240591	11.3892	24.0937	1.08099	5.3905	5e-05	0.000168291
CTRG_05887	orf19.6597		supercont_3.10:244169-245231	13.5258	67.397	2.31697	11.557	5e-05	0.000168291
CTRG_05894	orf19.6601		supercont_3.10:258649-259309	93.3843	24.4339	-1.9343	-11.1761	5e-05	0.000168291
CTRG_05904	orf19.7343		supercont_3.10:273685-274969	19.1168	39.0452	1.0303	5.166	5e-05	0.000168291
CTRG_05910	orf19.7322		supercont_3.10:283603-284050	405.938	1122.67	1.4676	12.3322	5e-05	0.000168291
CTRG_05915	orf19.7326		supercont_3.10:290642-292379	33.78	87.1687	1.36764	7.02773	5e-05	0.000168291
CTRG_05917	orf19.7324	THI13	supercont_3.10:293998-295024	394.263	8969.13	4.50774	10.1644	5e-05	0.000168291
CTRG_05918	orf19.7330		supercont_3.10:295789-296467	25.3291	120.218	2.24678	13.0345	5e-05	0.000168291
CTRG_05919			supercont_3.10:297061-297739	427.989	1116.15	1.38289	8.3137	5e-05	0.000168291
CTRG_05921	orf19.7332	ELF1	supercont_3.10:300161-303716	52.1799	182.006	1.80242	7.85279	5e-05	0.000168291
CTRG_05927	orf19.7341		supercont_3.10:316187-317057	27.7362	62.9911	1.18338	6.46849	5e-05	0.000168291
CTRG_05940	orf19.7310		supercont_3.10:345036-347421	64.8305	14.596	-2.1511	-10.3707	5e-05	0.000168291
CTRG_05942	orf19.7307		supercont_3.10:349977-350835	76.4003	231.232	1.59769	9.51714	5e-05	0.000168291
CTRG_05949	orf19.7298	CHS2	supercont_3.10:359888-362927	11.6924	33.416	1.51497	7.19252	5e-05	0.000168291
CTRG_05951	orf19.7296		supercont_3.10:365339-366407	44.7714	11.5286	-1.95736	-9.4417	5e-05	0.000168291
CTRG_05953			supercont_3.10:368948-370238	36.2931	17.3558	-1.06428	-5.26816	5e-05	0.000168291
CTRG_05954	orf19.7293	MPS1	supercont_3.10:370486-372580	11.2765	30.3161	1.42677	6.73852	5e-05	0.000168291
CTRG_05956	orf19.7291		supercont_3.10:374159-375317	41.0683	209.15	2.34844	12.7155	5e-05	0.000168291
CTRG_05958	orf19.7288		supercont_3.10:376381-377704	32.3852	14.3323	-1.17607	-5.68617	5e-05	0.000168291
CTRG_05962	orf19.7284	ASR2	supercont_3.10:383056-384070	67.2991	27.684	-1.28154	-6.84575	5e-05	0.000168291
CTRG_05963	orf19.7283		supercont_3.10:384589-384967	172.354	53.7407	-1.68128	-14.2075	5e-05	0.000168291
CTRG_05970	orf19.5755		supercont_3.11:7045-8236	95.4524	43.05	-1.14877	-6.2371	5e-05	0.000168291
CTRG_05980	orf19.4301		supercont_3.11:42944-45353	6.01324	20.9552	1.80109	7.93187	5e-05	0.000168291
CTRG_05988	orf19.4288	CTA7	supercont_3.11:58595-61598	101.715	37.3394	-1.44577	-6.93891	5e-05	0.000168291
CTRG_05994	orf19.4316		supercont_3.11:68862-70053	377.633	120.657	-1.64607	-8.74347	5e-05	0.000168291
CTRG_05995			supercont_3.11:73440-75354	23.4085	47.7523	1.02854	5.1389	5e-05	0.000168291
CTRG_06000	orf19.4268	UTP13	supercont_3.11:89248-91621	15.0278	71.3279	2.24683	10.8554	5e-05	0.000168291
CTRG_06001	orf19.4274	PUT1	supercont_3.11:92660-94166	247.18	63.4206	-1.96254	-10.0301	5e-05	0.000168291
CTRG_06008	orf19.4273		supercont_3.11:104744-107363	28.2009	65.4646	1.21497	6.01529	5e-05	0.000168291
CTRG_06024	orf19.3941	URA7	supercont_3.11:145832-147557	175.201	438.586	1.32385	5.98413	5e-05	0.000168291
CTRG_06031	orf19.3932		supercont_3.11:161591-162419	862.857	375.208	-1.20143	-6.62999	5e-05	0.000168291
CTRG_06032	orf19.3931	SFC1	supercont_3.11:164681-165620	189.54	81.8785	-1.21094	-7.02022	5e-05	0.000168291
CTRG_06039	orf19.3925		supercont_3.11:174866-175415	8.20868	24.8885	1.60026	7.70297	5e-05	0.000168291
CTRG_06043			supercont_3.11:179808-181893	0.787083	0.119064	-2.72478	-4.39383	5e-05	0.000168291
CTRG_06050	orf19.3910		supercont_3.11:200278-201118	7.75579	3.11173	-1.31756	-4.71989	5e-05	0.000168291
CTRG_06061	orf19.4251	ZCF22	supercont_3.11:216361-218182	38.7106	15.0188	-1.36595	-6.61629	5e-05	0.000168291
CTRG_06077	orf19.3960	HYS2	supercont_3.11:253130-254564	8.66085	29.8561	1.78544	8.16192	5e-05	0.000168291
CTRG_06078	orf19.3962	HAS1	supercont_3.11:254749-256468	68.7111	216.108	1.65314	8.33696	5e-05	0.000168291
CTRG_06081	orf19.3981	MAL31	supercont_3.11:261231-262986	7.09886	2.38731	-1.5722	-5.67334	5e-05	0.000168291
CTRG_06085	orf19.3978		supercont_3.11:275574-276282	53.2662	190.352	1.83738	11.3439	5e-05	0.000168291
CTRG_06088	orf19.3974	PUT2	supercont_3.11:279089-280856	342.097	102.977	-1.73209	-8.18071	5e-05	0.000168291
CTRG_06092	orf19.3970		supercont_3.11:284434-285025	6.32115	27.7338	2.13339	9.74802	5e-05	0.000168291
CTRG_06094	orf19.3967	PFK1	supercont_3.11:295290-298239	472.269	172.504	-1.45298	-5.22538	5e-05	0.000168291
CTRG_06100			supercont_3.11:310727-312488	3.28295	1.03978	-1.65872	-4.89778	5e-05	0.000168291
CTRG_06101			supercont_3.11:314681-316409	26.1545	12.3873	-1.0782	-5.09389	5e-05	0.000168291
CTRG_06103	orf19.3984		supercont_3.11:318333-320112	60.7211	23.7319	-1.35537	-6.83133	5e-05	0.000168291
CTRG_06108	orf19.3990		supercont_3.11:332776-333271	19.4594	45.8894	1.23769	7.29687	5e-05	0.000168291
CTRG_06136	orf19.4024	RIB5	supercont_3.11:386063-386777	1009.7	364.997	-1.46797	-8.71359	5e-05	0.000168291
CTRG_06140	orf19.4029		supercont_3.11:390702-391983	118.726	310.362	1.38631	7.33052	5e-05	0.000168291
CTRG_06141	orf19.4030		supercont_3.11:392147-393515	19.7159	50.8743	1.36758	6.90548	5e-05	0.000168291
CTRG_06153	orf19.4048	DES1	supercont_3.11:415034-416012	212.796	82.3876	-1.36897	-7.90652	5e-05	0.000168291
CTRG_06159	orf19.7664		supercont_3.12:2228-2705	40.0578	356.522	3.15384	22.4569	5e-05	0.000168291
CTRG_06178	orf19.5436	UTP8	supercont_3.12:38247-40350	16.5532	86.4798	2.38526	11.674	5e-05	0.000168291
CTRG_06182	orf19.5430	BUD21	supercont_3.12:45683-46307	38.1328	131.176	1.7824	11.0541	5e-05	0.000168291
CTRG_06185	orf19.5426		supercont_3.12:49593-52521	11.1196	4.0082	-1.47208	-6.16437	5e-05	0.000168291
CTRG_06186	orf19.5425		supercont_3.12:53081-55658	11.1243	30.5946	1.45956	6.88588	5e-05	0.000168291
CTRG_06199	orf19.5408	HRK1	supercont_3.12:71672-73742	164.879	77.9115	-1.0815	-5.35719	5e-05	0.000168291
CTRG_06214	orf19.6936	RAD53	supercont_3.12:104277-106554	7.78598	23.0537	1.56605	7.11307	5e-05	0.000168291
CTRG_06232			supercont_3.13:16977-17511	1235.46	111.138	-3.47463	-24.0016	5e-05	0.000168291
CTRG_06233	orf19.5504		supercont_3.13:18900-21009	76.9201	18.8031	-2.03239	-10.034	5e-05	0.000168291
CTRG_00042	orf19.4682	HGT17	supercont_3.1:81276-83109	0.78871	0.161494	-2.28802	-3.87344	0.0001	0.000323494
CTRG_00389	orf19.513		supercont_3.1:825208-826570	2.9688	1.33781	-1.15001	-3.37625	0.0001	0.000323494
CTRG_03730	orf19.2160	NAG4	supercont_3.4:1653061-1654054	0.773777	2.47126	1.67526	4.1449	0.0001	0.000323494
CTRG_04833	orf19.2461	PRN4	supercont_3.6:1225728-1226736	4.58464	2.11948	-1.1131	-3.58328	0.0001	0.000323494
CTRG_00268			supercont_3.1:582291-583702	14.3075	3.58627	-1.99621	-3.37465	0.00015	0.00047357
CTRG_02574	orf19.2508	PRM9	supercont_3.3:1167866-1168982	5.14082	2.47476	-1.05471	-3.52502	0.00015	0.00047357
CTRG_04116	orf19.675		supercont_3.5:961035-961824	7.00342	3.12703	-1.16327	-4.10243	0.00015	0.00047357
CTRG_04242	orf19.6265	RPS22A	supercont_3.5:1276255-1276648	4808.79	13133.2	1.44948	6.27591	0.00015	0.00047357
CTRG_01290			supercont_3.2:464226-465015	3.73061	1.47074	-1.34287	-3.88562	0.0002	0.000616275
CTRG_01553			supercont_3.2:1057585-1058032	19.8013	8.57762	-1.20694	-2.90847	0.0002	0.000616275
CTRG_01729	orf19.2285		supercont_3.2:1408629-1410306	2.68889	1.33714	-1.00786	-3.03383	0.0002	0.000616275
CTRG_04235			supercont_3.5:1257047-1257479	6.42029	0.88558	-2.85794	-7.55587	0.0002	0.000616275
CTRG_04549	orf19.416		supercont_3.6:621140-622466	3.66502	1.69053	-1.11634	-3.48097	0.0002	0.000616275
CTRG_05198			supercont_3.7:846941-848939	1.11234	0.37028	-1.58692	-3.53296	0.0002	0.000616275
CTRG_05390	orf19.5567	POP4	supercont_3.8:379359-381156	8.4473	25.4447	1.5908	4.47266	0.0002	0.000616275
CTRG_01988			supercont_3.2:1973383-1974872	1.53084	4.22924	1.46608	2.98231	0.00025	0.000755757
CTRG_04175			supercont_3.5:1117931-1118309	7.45956	16.8852	1.1786	6.15632	0.00025	0.000755757
CTRG_04668	orf19.2957		supercont_3.6:868611-871026	0.28218	0.864989	1.61607	3.46899	0.00025	0.000755757
CTRG_00029	orf19.4665		supercont_3.1:53541-54222	4.03135	8.43017	1.0643	4.03185	0.0003	0.000897266

## Sheet: Hybrid_vs_Opaque
C. tropicalis gene	C. albicans ortholog	Gene	Locus	Hybrid_Avg	Opaque_Avg	log2(fold_change)	test_stat	p_value	q_value
CTRG_00158	orf19.2770		supercont_3.1:348234-348678	30.2128	10.2633	1.55767	6.99645	5e-05	0.00059666
CTRG_00299	orf19.5305	RHD3	supercont_3.1:653124-653733	712.644	320.09	1.1547	8.45366	5e-05	0.00059666
CTRG_00301	orf19.5307	JEN2	supercont_3.1:654770-656300	21.0424	9.88153	1.09049	4.55037	5e-05	0.00059666
CTRG_00343	orf19.2701		supercont_3.1:734910-735510	104.937	36.0456	1.54163	9.20929	5e-05	0.00059666
CTRG_00409			supercont_3.1:856333-856721	36.8864	4.37038	3.07726	4.44757	5e-05	0.00059666
CTRG_00457	orf19.2809	CTN3	supercont_3.1:986511-989130	39.3307	12.6743	1.63374	7.81229	5e-05	0.00059666
CTRG_00488	orf19.5295		supercont_3.1:1071514-1072567	74.7939	28.0951	1.4126	7.4885	5e-05	0.00059666
CTRG_00569	orf19.5288	IFE2	supercont_3.1:1255867-1257163	294.441	136.29	1.1113	6.43981	5e-05	0.00059666
CTRG_00626	orf19.3869		supercont_3.1:1385826-1387563	84.0427	35.6843	1.23583	6.4249	5e-05	0.00059666
CTRG_00662			supercont_3.1:1489859-1491248	6.76398	1.75012	1.95042	5.34047	5e-05	0.00059666
CTRG_00749	orf19.4391		supercont_3.1:1693060-1695106	2.16861	0.403466	2.42625	4.72938	5e-05	0.00059666
CTRG_00773	orf19.2397		supercont_3.1:1740711-1742238	24.6132	12.152	1.01824	4.64778	5e-05	0.00059666
CTRG_00775	orf19.2397.3		supercont_3.1:1744111-1744708	35.8396	13.2438	1.43623	6.55947	5e-05	0.00059666
CTRG_00879	orf19.2599	CRC1	supercont_3.1:1972123-1972978	273.337	128.464	1.08931	6.76133	5e-05	0.00059666
CTRG_00882	orf19.2608	ADH5	supercont_3.1:1981702-1982803	296.946	28.8488	3.36362	18.4255	5e-05	0.00059666
CTRG_00909	orf19.3733	IDP2	supercont_3.1:2049540-2050776	369.103	168.794	1.12876	6.65203	5e-05	0.00059666
CTRG_00910	orf19.3734	GEF2	supercont_3.1:2052874-2055793	8.51944	3.82335	1.15592	4.45575	5e-05	0.00059666
CTRG_00914	orf19.3740	PGA23	supercont_3.1:2065236-2065950	196.536	96.9442	1.01957	6.48258	5e-05	0.00059666
CTRG_00940	orf19.2531	CSP37	supercont_3.1:2124079-2125102	1374.56	635.781	1.11236	6.91885	5e-05	0.00059666
CTRG_00953	orf19.3221	CPA2	supercont_3.1:2159156-2162597	4.03011	1.31024	1.62099	4.89617	5e-05	0.00059666
CTRG_01001	orf19.3278	GSY1	supercont_3.1:2281715-2283713	553.561	248.386	1.15616	6.4024	5e-05	0.00059666
CTRG_01005	orf19.7469	ARG1	supercont_3.1:2288492-2289743	32.8122	14.3821	1.18996	5.56468	5e-05	0.00059666
CTRG_01062	orf19.7514	PCK1	supercont_3.1:2442690-2444355	693.222	224.883	1.62414	9.18051	5e-05	0.00059666
CTRG_01140	orf19.2048		supercont_3.2:116072-116366	8.32064	64.2223	-2.94831	-17.4181	5e-05	0.00059666
CTRG_01183	orf19.893	PGA17	supercont_3.2:198348-200220	0.452607	6.16898	-3.7687	-7.80833	5e-05	0.00059666
CTRG_01303	orf19.5782		supercont_3.2:489938-492311	21.0542	9.03402	1.22067	5.50919	5e-05	0.00059666
CTRG_01406	orf19.1541		supercont_3.2:719676-722571	0.0731136	4.70944	-6.00927	-8.04276	5e-05	0.00059666
CTRG_01573	orf19.799	STE4	supercont_3.2:1093892-1095341	11.1621	24.7709	-1.15003	-5.17542	5e-05	0.00059666
CTRG_01660	orf19.3548.1	WH11	supercont_3.2:1269635-1269836	23949.8	3701.87	2.69368	103.064	5e-05	0.00059666
CTRG_01691	orf19.1862		supercont_3.2:1325712-1326078	290.131	84.3946	1.78148	15.8751	5e-05	0.00059666
CTRG_01759	orf19.2252		supercont_3.2:1467963-1469514	0	0.843505	-	-	5e-05	0.00059666
CTRG_01795	orf19.1224	FRP3	supercont_3.2:1544081-1544915	168.75	74.1127	1.1871	7.15117	5e-05	0.00059666
CTRG_01821	orf19.1354	UCF1	supercont_3.2:1607402-1608008	587.804	75.5376	2.96007	20.2739	5e-05	0.00059666
CTRG_01835	orf19.1433		supercont_3.2:1625623-1626814	2.26714	6.35425	-1.48685	-4.09531	5e-05	0.00059666
CTRG_01852			supercont_3.2:1661737-1664545	4.66951	41.7516	-3.16049	-13.1764	5e-05	0.00059666
CTRG_01861	orf19.3612	PST2	supercont_3.2:1692895-1693498	159.675	37.4249	2.09307	12.7027	5e-05	0.00059666
CTRG_01885	orf19.2242	PRB1	supercont_3.2:1729782-1731195	49.7903	13.9095	1.83979	8.73138	5e-05	0.00059666
CTRG_01991	orf19.1368		supercont_3.2:1983785-1985714	19.791	9.49567	1.0595	4.7149	5e-05	0.00059666
CTRG_02004	orf19.1381		supercont_3.2:2012080-2013472	56.1039	27.8024	1.01289	5.21112	5e-05	0.00059666
CTRG_02099	orf19.1365		supercont_3.2:2239504-2241031	0.854358	3.18628	-1.89896	-4.26005	5e-05	0.00059666
CTRG_02105	orf19.5626		supercont_3.2:2255238-2256126	74.6149	35.5416	1.06995	5.9036	5e-05	0.00059666
CTRG_02108	orf19.5622	GLC3	supercont_3.2:2262861-2264880	162.266	80.9629	1.00303	5.43422	5e-05	0.00059666
CTRG_02178	orf19.1719	SGA1	supercont_3.3:133143-134724	16.5476	7.74064	1.0961	4.4856	5e-05	0.00059666
CTRG_02196			supercont_3.3:183258-186303	7.18869	14.9422	-1.05559	-4.60887	5e-05	0.00059666
CTRG_02293			supercont_3.3:449073-452148	6.6093	2.31999	1.51038	5.19104	5e-05	0.00059666
CTRG_02332	orf19.345		supercont_3.3:561844-563320	54.3883	25.0983	1.11571	5.67235	5e-05	0.00059666
CTRG_02333	orf19.346		supercont_3.3:563447-563966	124.753	48.166	1.37299	9.03502	5e-05	0.00059666
CTRG_02412	orf19.5604	MDR1	supercont_3.3:753774-755433	0.364202	2.56874	-2.81825	-5.21259	5e-05	0.00059666
CTRG_02539	orf19.347	RSN1	supercont_3.3:1075575-1075974	107.394	39.6786	1.43648	10.0416	5e-05	0.00059666
CTRG_02543	orf19.251		supercont_3.3:1084048-1084756	7.03929	1.89919	1.89005	4.90435	5e-05	0.00059666
CTRG_02659	orf19.3707	YHB1	supercont_3.3:1375433-1376618	170.635	73.0768	1.22343	6.90634	5e-05	0.00059666
CTRG_02662	orf19.6282		supercont_3.3:1383097-1385959	4.0356	1.86228	1.11571	3.45427	5e-05	0.00059666
CTRG_02701	orf19.2655	BUB3	supercont_3.3:1475169-1476240	25.2583	8.28022	1.60902	6.62628	5e-05	0.00059666
CTRG_02708			supercont_3.3:1491968-1493039	5.32415	1.81147	1.55539	4.03397	5e-05	0.00059666
CTRG_02725	orf19.5728		supercont_3.3:1533489-1535061	3.3539	7.30887	-1.12381	-3.61596	5e-05	0.00059666
CTRG_02737	orf19.5720		supercont_3.3:1557611-1559030	17.1852	6.88073	1.32053	5.26169	5e-05	0.00059666
CTRG_02765	orf19.1078	HBR2	supercont_3.3:1617701-1618931	72.6888	26.0409	1.48096	7.67189	5e-05	0.00059666
CTRG_02813	orf19.3475		supercont_3.3:1716706-1717267	46.0628	20.7854	1.14804	5.92868	5e-05	0.00059666
CTRG_02835	orf19.3441	FRP6	supercont_3.3:1773702-1774404	119.439	29.6326	2.01101	11.3074	5e-05	0.00059666
CTRG_02844	orf19.3434	TRY5	supercont_3.3:1787732-1790798	1.91585	0.506769	1.91858	4.27268	5e-05	0.00059666
CTRG_02945	orf19.84	CAN3	supercont_3.3:2036233-2037826	40.9451	16.5992	1.30258	6.32571	5e-05	0.00059666
CTRG_02956	orf19.95		supercont_3.3:2057885-2058803	20.5493	6.83321	1.58845	6.06174	5e-05	0.00059666
CTRG_03043	orf19.6443		supercont_3.4:35219-36026	1.70311	8.16771	-2.26176	-5.74824	5e-05	0.00059666
CTRG_03060	orf19.6141	HGT16	supercont_3.4:67332-68826	22.9063	10.7996	1.08477	4.84322	5e-05	0.00059666
CTRG_03078	orf19.6408		supercont_3.4:101483-103094	68.0941	149.546	-1.13499	-6.19866	5e-05	0.00059666
CTRG_03084	orf19.6417	TSR1	supercont_3.4:115174-117475	210.8	425.518	-1.01335	-5.5316	5e-05	0.00059666
CTRG_03121	orf19.11		supercont_3.4:197270-198032	768.175	353.339	1.12038	7.57351	5e-05	0.00059666
CTRG_03147	orf19.2624		supercont_3.4:278651-280439	17.014	40.2666	-1.24286	-6.03726	5e-05	0.00059666
CTRG_03154	orf19.386	SAM4	supercont_3.4:298399-299338	319.134	145.343	1.13471	6.97524	5e-05	0.00059666
CTRG_03209			supercont_3.4:432423-436980	5.97527	13.6098	-1.18757	-5.29396	5e-05	0.00059666
CTRG_03236	orf19.4743	AFG1	supercont_3.4:487838-489941	7.63782	18.4366	-1.27134	-5.49977	5e-05	0.00059666
CTRG_03270	orf19.4774	AOX1	supercont_3.4:574749-575889	32.4547	71.7919	-1.14539	-6.05127	5e-05	0.00059666
CTRG_03271	orf19.4773	AOX2	supercont_3.4:576587-577673	18.2973	43.679	-1.25531	-6.18249	5e-05	0.00059666
CTRG_03292			supercont_3.4:623594-624959	2.79851	0.482659	2.53558	4.86154	5e-05	0.00059666
CTRG_03345	orf19.4884	WOR1	supercont_3.4:760601-762770	28.2405	73.9517	-1.38882	-7.05438	5e-05	0.00059666
CTRG_03406	orf19.4818		supercont_3.4:892447-894049	99.3044	206.445	-1.05582	-5.88271	5e-05	0.00059666
CTRG_03527			supercont_3.4:1160167-1162261	342.46	843.108	-1.29978	-7.10524	5e-05	0.00059666
CTRG_03532	orf19.69		supercont_3.4:1176525-1177230	3.21721	9.22625	-1.51993	-4.52074	5e-05	0.00059666
CTRG_03562	orf19.3755	RPG1A	supercont_3.4:1231979-1234286	275.539	603.245	-1.13049	-6.1426	5e-05	0.00059666
CTRG_03648	orf19.4980	HSP70	supercont_3.4:1466593-1468540	468.042	965.58	-1.04476	-5.74873	5e-05	0.00059666
CTRG_03689	orf19.7219	FTR1	supercont_3.4:1568359-1569496	912.684	2477.86	-1.4409	-8.61252	5e-05	0.00059666
CTRG_03744	orf19.3088		supercont_3.5:27339-27795	30.6103	64.5399	-1.07617	-6.45717	5e-05	0.00059666
CTRG_03753	orf19.3111	PRA1	supercont_3.5:42857-43802	72.7961	33.6731	1.11226	5.95693	5e-05	0.00059666
CTRG_03786	orf19.1097	ALS2	supercont_3.5:114747-117639	5.27713	2.16637	1.28447	4.20425	5e-05	0.00059666
CTRG_03787			supercont_3.5:123751-128951	140.11	36.67	1.93389	9.83491	5e-05	0.00059666
CTRG_03790			supercont_3.5:128951-130551	218.504	67.9621	1.68486	4.40876	5e-05	0.00059666
CTRG_03791			supercont_3.5:128951-130551	40.6691	16.6141	1.29153	4.09161	5e-05	0.00059666
CTRG_03800	orf19.2897	SOU2	supercont_3.5:154897-155884	37.8538	18.7391	1.01439	4.98407	5e-05	0.00059666
CTRG_03826	orf19.2877	PDC11	supercont_3.5:211943-213647	2724.86	1261.41	1.11115	5.99713	5e-05	0.00059666
CTRG_03873	orf19.1290	XKS1	supercont_3.5:332976-334830	112.991	51.1404	1.14368	6.0683	5e-05	0.00059666
CTRG_03910	orf19.2593	BIO2	supercont_3.5:445312-446494	49.2455	17.8214	1.46638	7.208	5e-05	0.00059666
CTRG_03960			supercont_3.5:563567-565394	0.406411	2.40493	-2.56498	-4.90801	5e-05	0.00059666
CTRG_03962	orf19.4450.1		supercont_3.5:569273-569480	2841.4	549.736	2.36979	70.314	5e-05	0.00059666
CTRG_03993	orf19.4438	RME1	supercont_3.5:657921-659397	5.70541	1.82045	1.64803	4.52735	5e-05	0.00059666
CTRG_04031	orf19.2496	ATO2	supercont_3.5:752601-753390	230.104	105.724	1.12199	6.98946	5e-05	0.00059666
CTRG_04111	orf19.670.2		supercont_3.5:950940-951147	2869.74	510.177	2.49185	73.0898	5e-05	0.00059666
CTRG_04134	orf19.4781	GRP1	supercont_3.5:1009223-1010249	12.1171	5.3875	1.16936	4.07276	5e-05	0.00059666
CTRG_04168	orf19.2787	PRY1	supercont_3.5:1102783-1103167	0	3.62637	-	-	5e-05	0.00059666
CTRG_04184			supercont_3.5:1138723-1140046	9.12801	3.69566	1.30447	4.27381	5e-05	0.00059666
CTRG_04259	orf19.6277		supercont_3.5:1327110-1328991	4.58994	9.8335	-1.09923	-4.04398	5e-05	0.00059666
CTRG_04291	orf19.6086	LEU4	supercont_3.6:19951-21694	39.8508	17.1883	1.21318	5.91338	5e-05	0.00059666
CTRG_04293	orf19.6084		supercont_3.6:23002-23659	121.199	48.0131	1.33588	8.17186	5e-05	0.00059666
CTRG_04307	orf19.6070	ENA2	supercont_3.6:49603-52810	39.3575	15.5246	1.34208	6.52457	5e-05	0.00059666
CTRG_04354	orf19.4551	CTN1	supercont_3.6:154533-156810	13.6008	4.4513	1.61139	6.23448	5e-05	0.00059666
CTRG_04355	orf19.6053	CIS2	supercont_3.6:156961-158875	6.7242	2.86294	1.23186	3.98583	5e-05	0.00059666
CTRG_04525	orf19.449		supercont_3.6:575518-576691	196.542	76.0903	1.36906	7.7871	5e-05	0.00059666
CTRG_04526	orf19.4059		supercont_3.6:577101-578316	32.6559	15.2401	1.09948	5.20924	5e-05	0.00059666
CTRG_04552	orf19.413.1	RPS27A	supercont_3.6:626433-626682	112.332	226.025	-1.00872	-14.1132	5e-05	0.00059666
CTRG_04578	orf19.3065	DAO1	supercont_3.6:678033-679119	206.944	100.428	1.04308	6.08801	5e-05	0.00059666
CTRG_04669	orf19.2959.1		supercont_3.6:875265-875439	2305.39	770.345	1.58143	72.0018	5e-05	0.00059666
CTRG_04692	orf19.780	DUR1,2	supercont_3.6:923957-929405	1.79226	8.68373	-2.27653	-8.2954	5e-05	0.00059666
CTRG_04700	orf19.6852		supercont_3.6:954376-955222	17.0156	7.3213	1.21669	4.59318	5e-05	0.00059666
CTRG_04828	orf19.2468		supercont_3.6:1217974-1218895	0.491339	3.928	-2.99901	-5.28569	5e-05	0.00059666
CTRG_04844	orf19.6463		supercont_3.7:1366-2530	93.53	198.108	-1.08279	-6.22948	5e-05	0.00059666
CTRG_04852	orf19.6902	DBP7	supercont_3.7:11610-14605	80.7826	165.051	-1.03079	-4.30289	5e-05	0.00059666
CTRG_04878	orf19.7042		supercont_3.7:64924-65746	93.2171	250.124	-1.42397	-8.78661	5e-05	0.00059666
CTRG_04882	orf19.7011		supercont_3.7:72339-75990	76.192	155.025	-1.02479	-5.37755	5e-05	0.00059666
CTRG_04910	orf19.7072	PEL1	supercont_3.7:139913-141596	62.1378	124.615	-1.00394	-5.41475	5e-05	0.00059666
CTRG_04917	orf19.7088		supercont_3.7:151857-153015	38.3351	80.2117	-1.06515	-5.74752	5e-05	0.00059666
CTRG_04919	orf19.7085		supercont_3.7:156799-158236	145.093	340.488	-1.23062	-7.06086	5e-05	0.00059666
CTRG_04939			supercont_3.7:198924-201744	1.95828	4.73546	-1.27391	-4.04002	5e-05	0.00059666
CTRG_04977	orf19.7148	TPO2	supercont_3.7:293778-295494	0.185863	1.61855	-3.12239	-4.73899	5e-05	0.00059666
CTRG_04982	orf19.7154	UTP18	supercont_3.7:335795-337475	67.2402	136.707	-1.02369	-5.55619	5e-05	0.00059666
CTRG_04985	orf19.6577	FLU1	supercont_3.7:344079-345867	50.462	124.687	-1.30504	-6.95114	5e-05	0.00059666
CTRG_04986	orf19.5169		supercont_3.7:346072-347800	1.00159	3.96626	-1.98549	-4.7698	5e-05	0.00059666
CTRG_05016			supercont_3.7:411484-411844	139.02	279.481	-1.00746	-9.90884	5e-05	0.00059666
CTRG_05022			supercont_3.7:420953-422648	11.0609	25.4829	-1.20407	-5.47127	5e-05	0.00059666
CTRG_05030			supercont_3.7:448922-449784	72.3671	242.812	-1.74643	-5.88278	5e-05	0.00059666
CTRG_05031	orf19.6586		supercont_3.7:448922-449784	85.4361	292.343	-1.77474	-5.55399	5e-05	0.00059666
CTRG_05034	orf19.6544	LPI9	supercont_3.7:459345-463473	38.1015	79.3116	-1.05768	-5.41698	5e-05	0.00059666
CTRG_05038	orf19.7062	RPA135	supercont_3.7:467141-470642	156.947	347.009	-1.1447	-6.0273	5e-05	0.00059666
CTRG_05067	orf19.7050	NOP15	supercont_3.7:557497-558289	270.868	561.524	-1.05176	-6.95901	5e-05	0.00059666
CTRG_05072			supercont_3.7:571753-572779	11.0759	24.3508	-1.13654	-4.93261	5e-05	0.00059666
CTRG_05075	orf19.6551.1	STE18	supercont_3.7:575781-576057	142.78	295.303	-1.0484	-13.86	5e-05	0.00059666
CTRG_05131	orf19.1344		supercont_3.7:702626-703253	1.84298	6.71889	-1.86619	-4.79792	5e-05	0.00059666
CTRG_05147			supercont_3.7:740474-741893	19.6347	40.7118	-1.05204	-5.21217	5e-05	0.00059666
CTRG_05175	orf19.5507	ENP1	supercont_3.7:797160-798579	21.7653	44.3837	-1.028	-5.16135	5e-05	0.00059666
CTRG_05181	orf19.7197		supercont_3.7:811685-813806	66.6067	134.007	-1.00857	-5.40184	5e-05	0.00059666
CTRG_05200			supercont_3.7:856706-860202	2.86407	6.56367	-1.19644	-3.46736	5e-05	0.00059666
CTRG_05272	orf19.935	AGA1	supercont_3.8:104341-105208	1.14223	9.31278	-3.02735	-7.09632	5e-05	0.00059666
CTRG_05388	orf19.5565		supercont_3.8:375800-376829	0.380711	30.3549	-6.31709	-11.6261	5e-05	0.00059666
CTRG_05447	orf19.4246		supercont_3.8:511922-513539	249.512	99.3268	1.32885	7.40697	5e-05	0.00059666
CTRG_05482	orf19.5113	ADH2	supercont_3.8:605903-606950	1086.25	403.85	1.42746	8.82829	5e-05	0.00059666
CTRG_05500	orf19.7156	FAA2-3	supercont_3.8:649325-651551	0.712533	15.8178	-4.47245	-10.9243	5e-05	0.00059666
CTRG_05514	orf19.6658		supercont_3.8:686591-688274	56.3562	27.6051	1.02964	5.24281	5e-05	0.00059666
CTRG_05583	orf19.6717		supercont_3.9:34050-34830	350.804	144.252	1.28207	8.24536	5e-05	0.00059666
CTRG_05665	orf19.6816		supercont_3.9:223689-224550	110.221	49.7338	1.14809	6.6376	5e-05	0.00059666
CTRG_05850			supercont_3.10:153970-154441	0	11.0651	-	-	5e-05	0.00059666
CTRG_05853	orf19.2590		supercont_3.10:158250-158895	30.246	12.1253	1.31872	5.80012	5e-05	0.00059666
CTRG_05854	orf19.2591		supercont_3.10:159296-160598	17.284	7.89489	1.13044	4.5625	5e-05	0.00059666
CTRG_05894	orf19.6601		supercont_3.10:258649-259309	23.0816	9.65691	1.25711	5.13228	5e-05	0.00059666
CTRG_05905	orf19.7313	SSU1	supercont_3.10:275035-276271	6.06668	14.8242	-1.28897	-4.85213	5e-05	0.00059666
CTRG_05940	orf19.7310		supercont_3.10:345036-347421	13.7861	3.04203	2.18011	7.93853	5e-05	0.00059666
CTRG_05962	orf19.7284	ASR2	supercont_3.10:383056-384070	26.1515	12.1054	1.11125	4.91849	5e-05	0.00059666
CTRG_05994	orf19.4316		supercont_3.11:68862-70053	113.982	55.2844	1.04386	5.75965	5e-05	0.00059666
CTRG_06032	orf19.3931	SFC1	supercont_3.11:164681-165620	77.3504	24.8424	1.6386	8.57572	5e-05	0.00059666
CTRG_06081	orf19.3981	MAL31	supercont_3.11:261231-262986	2.25563	0.266007	3.08399	5.3063	5e-05	0.00059666
CTRG_06103	orf19.3984		supercont_3.11:318333-320112	22.4211	9.41038	1.25253	5.54615	5e-05	0.00059666
CTRG_06113	orf19.3997	ADH1	supercont_3.11:343291-344518	6548.15	1266.06	2.37075	13.2388	5e-05	0.00059666
CTRG_06203	orf19.6993	GAP2	supercont_3.12:79767-81534	1.47301	7.02385	-2.2535	-6.14047	5e-05	0.00059666
CTRG_06232			supercont_3.13:16977-17511	105.011	46.6496	1.1706	7.53331	5e-05	0.00059666
