# Supplementary material for: A Multistate Toggle Switch Defines Fungal Cell Fates and Is Regulated by Synergistic Genetic Cues
Source: PLoS Genet. 2016 Oct 6;12(10):e1006353. doi: 10.1371/journal.pgen.1006353 (PMC5053522; doi:10.1371/journal.pgen.1006353)
Supplement: S3 Table — State-specific genes are those that are differentially expressed between the three phenotypic states based on calculated q-values from S2 Table. White-specific genes were more numerous compared to the hybrid, opaque, and stage-specific sets because of the greater similarity in gene expression between the hybrid and opaque states. ‘Gene’ refers to the common name. (XLSX) [file pgen.1006353.s012.xlsx]

## Sheet: White-specific
White-specific genes	Gene
CTRG_05127
CTRG_04602	HSP30
CTRG_01386
CTRG_00580
CTRG_04816
CTRG_02917
CTRG_02376
CTRG_03258	ASR1
CTRG_05162
CTRG_00604
CTRG_00142	AHP1
CTRG_00040	AGP2
CTRG_02611	HEM13
CTRG_01536	OSM1
CTRG_01777
CTRG_01581
CTRG_05042	FMP45
CTRG_01698	RNR22
CTRG_01697
CTRG_03751
CTRG_00042	HGT17
CTRG_02935
CTRG_02802
CTRG_03465
CTRG_01692
CTRG_00051
CTRG_02420
CTRG_04203	CAT1
CTRG_00265
CTRG_04122
CTRG_01256
CTRG_02102	AYR2
CTRG_05478	CFL5
CTRG_06100
CTRG_04972
CTRG_01257
CTRG_02869
CTRG_00267
CTRG_00198	ERG251
CTRG_05284	HMS1
CTRG_00170
CTRG_03915
CTRG_00268
CTRG_04971
CTRG_05698
CTRG_05109
CTRG_02719
CTRG_01290
CTRG_03866
CTRG_06001	PUT1
CTRG_03488
CTRG_04847
CTRG_00902
CTRG_00389
CTRG_05477	CFL4
CTRG_02851
CTRG_04424
CTRG_04235
CTRG_04116
CTRG_04892	GPH1
CTRG_00649	TPS1
CTRG_00302
CTRG_03695
CTRG_01364	SCT2
CTRG_05862
CTRG_00458	AAP1
CTRG_00162
CTRG_00731
CTRG_01751
CTRG_03760
CTRG_02900
CTRG_00096
CTRG_03961
CTRG_00648
CTRG_01385	HOM2
CTRG_04278
CTRG_05531	HEX1
CTRG_02032	ACS1
CTRG_04002	CDR4
CTRG_01811	MAF1
CTRG_05855
CTRG_04391
CTRG_01888
CTRG_04529
CTRG_05177
CTRG_05144	SNG4
CTRG_04637
CTRG_04478	IFE1
CTRG_03601
CTRG_03151
CTRG_03259
CTRG_03952
CTRG_04234	GLT1
CTRG_02530
CTRG_04804
CTRG_05340	TFS1
CTRG_05608	TPI1
CTRG_04359	ASM3
CTRG_01742
CTRG_04182
CTRG_00890	PHO113
CTRG_00156	AMS1
CTRG_03389	MLS1
CTRG_00537
CTRG_06050
CTRG_04702	ICL1
CTRG_01828
CTRG_06094	PFK1
CTRG_05258	IFG3
CTRG_02834
CTRG_03578
CTRG_04389
CTRG_04808	STE3
CTRG_01340	HYU1
CTRG_01043	PXA1
CTRG_04897
CTRG_05203
CTRG_03683
CTRG_01202	ADAEC
CTRG_04414
CTRG_06136	RIB5
CTRG_06031
CTRG_00021
CTRG_01237
CTRG_01245
CTRG_00896	ECM4
CTRG_02964
CTRG_00694	MHP1
CTRG_02048	TPS3
CTRG_03590	TYE7
CTRG_01582	RIM11
CTRG_01765
CTRG_03827
CTRG_04790	TPS2
CTRG_01365
CTRG_00273
CTRG_02983	EBP1
CTRG_01286	ASR3
CTRG_05397
CTRG_03633	CYB2
CTRG_00344
CTRG_04648
CTRG_04328	GOR1
CTRG_00329
CTRG_02571
CTRG_02950
CTRG_03114
CTRG_00819	PGM2
CTRG_00172	ZCF25
CTRG_01829
CTRG_04587	UGA2
CTRG_06233
CTRG_02361
CTRG_02612	PGA12
CTRG_00723
CTRG_06185
CTRG_00655	SFL1
CTRG_01974
CTRG_01914
CTRG_05562	TNA1
CTRG_00331
CTRG_02427
CTRG_00171
CTRG_00123	PEX5
CTRG_04779	COQ4
CTRG_04040	AGO1
CTRG_06088	PUT2
CTRG_05963
CTRG_03635
CTRG_04045
CTRG_00037
CTRG_06101
CTRG_03886
CTRG_00646
CTRG_00559	LYP1
CTRG_02435	CCP1
CTRG_03991
CTRG_05607
CTRG_01736	TPK2
CTRG_05231
CTRG_05640
CTRG_05417
CTRG_01859
CTRG_01931
CTRG_03916
CTRG_03017
CTRG_01212	IFK2
CTRG_00284	GST2
CTRG_04833	PRN4
CTRG_03611
CTRG_02537
CTRG_05639
CTRG_00920
CTRG_00352	PGA30
CTRG_01362	PTP1
CTRG_06061	ZCF22
CTRG_00739
CTRG_03750
CTRG_03806
CTRG_03014	CPH2
CTRG_01211	BMT8
CTRG_05516	PTH2
CTRG_05570	FBP1
CTRG_04959	ALK6
CTRG_03969
CTRG_01246	SMP2
CTRG_04441	CRL1
CTRG_00219
CTRG_00213
CTRG_00318	HRQ2
CTRG_00583
CTRG_00467
CTRG_02106
CTRG_04477
CTRG_04549
CTRG_04129
CTRG_01508	SPO72
CTRG_05236
CTRG_03823	XUT1
CTRG_00960
CTRG_00795	HGT18
CTRG_04826
CTRG_05693
CTRG_02570
CTRG_04206	NPR1
CTRG_04437
CTRG_04635	PGA5
CTRG_05382
CTRG_04152	IST2
CTRG_00468
CTRG_05988	CTA7
CTRG_05970
CTRG_02887	DOG1
CTRG_01764	ARE2
CTRG_02824
CTRG_06153	DES1
CTRG_00601	PGI1
CTRG_01013
CTRG_01197	CAP4
CTRG_00754	PRP13
CTRG_04535
CTRG_00126
CTRG_03893
CTRG_02540	SKN2
CTRG_03863	HOM3
CTRG_04616	SHA3
CTRG_05520	PDE1
CTRG_03320	ECM21
CTRG_00996	GSL2
CTRG_03474	MRF1
CTRG_03864
CTRG_01300	BCY1
CTRG_05951
CTRG_05953
CTRG_04566
CTRG_05115	PFK2
CTRG_03020
CTRG_00660	OYE32
CTRG_00045
CTRG_02904
CTRG_05164
CTRG_03120	ALK8
CTRG_00491
CTRG_00551
CTRG_04200	PCL7
CTRG_03018
CTRG_03313
CTRG_02877	ZCF18
CTRG_05143	SNG3
CTRG_05043
CTRG_01196
CTRG_04071
CTRG_04841	PGA45
CTRG_00647	PTC4
CTRG_02256	PBS2
CTRG_01548
CTRG_05483	ERG1
CTRG_02574	PRM9
CTRG_04565	AGE1
CTRG_02186
CTRG_05735	SCS7
CTRG_04772
CTRG_02444
CTRG_05958
CTRG_00435	FAV1
CTRG_01329
CTRG_01462	PEX6
CTRG_02861	ATG15
CTRG_00535	SDH2
CTRG_04599
CTRG_06199	HRK1
CTRG_00850	IFU5
CTRG_03577
CTRG_01470
CTRG_03393
CTRG_01249	REX2
CTRG_05097
CTRG_02358
CTRG_05472	SEF2
CTRG_05828	INO1
CTRG_03291
CTRG_01690
CTRG_02620
CTRG_03923
CTRG_03701
CTRG_04869	PEX1
CTRG_00414	HXK2
CTRG_04722
CTRG_05479	OLE1
CTRG_05139
CTRG_03352
CTRG_02618
CTRG_03181	SDS24
CTRG_04908
CTRG_03837	CFL2
CTRG_01809
CTRG_04021
CTRG_04975
CTRG_05071	RIM15
CTRG_02576	CDR11
CTRG_05138
CTRG_02944	SUN41
CTRG_01594	LYS22
CTRG_04108
CTRG_01232	ESC4
CTRG_00711	WOR3
CTRG_01433
CTRG_02160
CTRG_01432
CTRG_05612
CTRG_00513
CTRG_00766
CTRG_03173	OPY2
CTRG_05511
CTRG_04221
CTRG_03811	PRI2
CTRG_05337	TRY3
CTRG_01834
CTRG_00110	FRP1
CTRG_02546
CTRG_02631
CTRG_00719
CTRG_01747
CTRG_02670
CTRG_02162
CTRG_02317	POL1
CTRG_01719	MCM3
CTRG_06141
CTRG_00131
CTRG_05712
CTRG_02957	TOP1
CTRG_01774	RTA3
CTRG_02041	RPC11
CTRG_05667
CTRG_02990
CTRG_04101	GIN1
CTRG_01561
CTRG_04151
CTRG_01115
CTRG_02280	SKN1
CTRG_01051	INO2
CTRG_03390	MTS1
CTRG_01101
CTRG_01850
CTRG_04068	ALP1
CTRG_04147
CTRG_01898	RPL11
CTRG_06108
CTRG_01344
CTRG_04258
CTRG_02716	YBL053
CTRG_01094
CTRG_05329
CTRG_01434	ROD1
CTRG_05400
CTRG_03774
CTRG_03219	SWI6
CTRG_05711
CTRG_04155
CTRG_01223	SIR2
CTRG_02720
CTRG_00067
CTRG_04888	YOX1
CTRG_02651	CDC45
CTRG_01298	NOT3
CTRG_01481
CTRG_01949
CTRG_05413
CTRG_05737	DCR1
CTRG_00894	MCM6
CTRG_02350	SMI1B
CTRG_03279	APN2
CTRG_02601
CTRG_02660	YHB5
CTRG_00720
CTRG_03075
CTRG_04680	RAD16
CTRG_05633	HUT1
CTRG_00316
CTRG_00075
CTRG_06008
CTRG_05995
CTRG_03499	MCD4
CTRG_01273
CTRG_01288	RPL21A
CTRG_02242	MMS21
CTRG_00036	CAS5
CTRG_05470
CTRG_01784
CTRG_00721	PRP42
CTRG_03654	MYO2
CTRG_04438	TRM2
CTRG_02702	PCL1
CTRG_01975
CTRG_04762
CTRG_00084	NMD5
CTRG_04534
CTRG_01783	IMH3
CTRG_03457
CTRG_03460
CTRG_06214	RAD53
CTRG_00981
CTRG_01631
CTRG_01977
CTRG_02498
CTRG_00497
CTRG_03746
CTRG_01950
CTRG_04759
CTRG_00921	RPC19
CTRG_02798
CTRG_01473	RPC40
CTRG_00716	MCM2
CTRG_02970
CTRG_03978	MTO1
CTRG_03130	EMP46
CTRG_03362	PET100
CTRG_04132	PHO100
CTRG_04204
CTRG_03553
CTRG_05599
CTRG_03293	FCY23
CTRG_05680
CTRG_02669
CTRG_03421
CTRG_01873
CTRG_04962	SMC6
CTRG_02257	ELP3
CTRG_04638
CTRG_00925
CTRG_03650
CTRG_06039
CTRG_01912
CTRG_01114	SAS2
CTRG_05322
CTRG_05787	PRO1
CTRG_02757
CTRG_00396
CTRG_04104	GIN4
CTRG_00952
CTRG_02907
CTRG_00261
CTRG_00427
CTRG_03280	TBP1
CTRG_00975	CTF18
CTRG_05904
CTRG_03081
CTRG_03541	CDC54
CTRG_04236
CTRG_02549	SMC3
CTRG_03255
CTRG_00068
CTRG_00256
CTRG_05779	CKA1
CTRG_05859
CTRG_01146
CTRG_00841
CTRG_03165
CTRG_05484	GCD6
CTRG_05795
CTRG_03624
CTRG_01956
CTRG_05338
CTRG_04765
CTRG_03053
CTRG_03357	SWE1
CTRG_03123	CLG1
CTRG_01445	GCD7
CTRG_03593	MSH6
CTRG_04242	RPS22A
CTRG_02837
CTRG_00047	RAT1
CTRG_03552	SPA2
CTRG_01318	SMP3
CTRG_02159
CTRG_03262	PGA6
CTRG_05275
CTRG_03414	ERG12
CTRG_05831
CTRG_05803	SLD5
CTRG_01391
CTRG_01588	SUV3
CTRG_04047
CTRG_02045
CTRG_02274
CTRG_02222
CTRG_03489
CTRG_03234
CTRG_00191	PWP1
CTRG_01097	NDT801
CTRG_05390	POP4
CTRG_04301	HBR1
CTRG_05810
CTRG_01309	RNR1
CTRG_00594	BRF1
CTRG_02281
CTRG_03057	PIF1
CTRG_03376
CTRG_01369
CTRG_00990	TRM1
CTRG_03254
CTRG_03475
CTRG_03574
CTRG_01347	HPT1
CTRG_02294	TEC1
CTRG_02037
CTRG_02036
CTRG_03565
CTRG_01485	RPF2
CTRG_05919
CTRG_03752	ZRT1
CTRG_02224
CTRG_03699	IRR1
CTRG_03417
CTRG_02180	NCE103
CTRG_05756
CTRG_00944
CTRG_04176
CTRG_04551
CTRG_05399
CTRG_04941	FRP2
CTRG_00489
CTRG_03317	CLA4
CTRG_05354
CTRG_00781
CTRG_01547
CTRG_01372	ZRT2
CTRG_04013
CTRG_03135	URA2
CTRG_05764	MRT4
CTRG_00381
CTRG_02197
CTRG_05361
CTRG_03128
CTRG_01980
CTRG_03070	MRPL8
CTRG_02675
CTRG_05927
CTRG_03373	HCM1
CTRG_04687
CTRG_03195	GUK1
CTRG_00242	HSX11
CTRG_03312
CTRG_05829	FAA4
CTRG_03644
CTRG_05519
CTRG_01132	SOD4
CTRG_03170	PCL2
CTRG_02892
CTRG_01314
CTRG_05251
CTRG_02931
CTRG_01797
CTRG_03369
CTRG_03358	CPP1
CTRG_02044
CTRG_05398
CTRG_06140
CTRG_03227	YMC2
CTRG_04243	RPS14B
CTRG_01801
CTRG_00999
CTRG_03533
CTRG_03649	KAR9
CTRG_03490	GAR1
CTRG_00140
CTRG_05673
CTRG_05980
CTRG_04305	CDC13
CTRG_04786	ARX1
CTRG_02775
CTRG_04605
CTRG_03315	TPK1
CTRG_03083
CTRG_02817
CTRG_04934
CTRG_01648
CTRG_02810
CTRG_03780	NOP1
CTRG_04388	NRM1
CTRG_02275
CTRG_06024	URA7
CTRG_02864
CTRG_05330
CTRG_06077	HYS2
CTRG_01565
CTRG_04517
CTRG_00575	NOC2
CTRG_00325
CTRG_03085	PGA13
CTRG_05954	MPS1
CTRG_05820	PTP3
CTRG_04202
CTRG_05604
CTRG_02003	YEA4
CTRG_06240
CTRG_03231	TPO3
CTRG_01402
CTRG_01658
CTRG_02297	MAK21
CTRG_03522	RPL27A
CTRG_03454
CTRG_01627
CTRG_01507	CNT
CTRG_02449
CTRG_03500	TRP3
CTRG_03713
CTRG_04302	HMX1
CTRG_06186
CTRG_03566
CTRG_02921
CTRG_03625	DAD1
CTRG_00132
CTRG_02331
CTRG_05024
CTRG_00587	RNR3
CTRG_00871
CTRG_04748	ERB1
CTRG_00380
CTRG_02253	NSA2
CTRG_02982	CIC1
CTRG_03561
CTRG_05772
CTRG_03581
CTRG_04106	NEP1
CTRG_03372	BUD31
CTRG_04994	DBF4
CTRG_01394	UTP22
CTRG_03585	CHS3
CTRG_04257	UME6
CTRG_03543
CTRG_01599	RIM2
CTRG_03278
CTRG_00609
CTRG_03193
CTRG_02707	RMS1
CTRG_03091	CYS3
CTRG_01525
CTRG_02522
CTRG_03134	CRZ2
CTRG_02542	HBR3
CTRG_01305	STP4
CTRG_05574
CTRG_00512
CTRG_03851
CTRG_00812
CTRG_01605
CTRG_05794
CTRG_03378
CTRG_02602	BMT7
CTRG_05814
CTRG_05204
CTRG_04536
CTRG_03560
CTRG_03098
CTRG_02524
CTRG_03307
CTRG_04363	RPO41
CTRG_03563
CTRG_05135
CTRG_02260	NOG1
CTRG_05184
CTRG_00763	KTI12
CTRG_02157
CTRG_00100	OPT7
CTRG_02204
CTRG_00472
CTRG_03412
CTRG_00388
CTRG_01753
CTRG_05025
CTRG_05801	MCD1
CTRG_05193	OGG1
CTRG_02117
CTRG_04372	CNS1
CTRG_03440
CTRG_03318
CTRG_03285
CTRG_05924	BGL22
CTRG_04574
CTRG_05915
CTRG_04417
CTRG_03758
CTRG_01761	AAH1
CTRG_04024	BMS1
CTRG_04811
CTRG_03337
CTRG_00433
CTRG_02124
CTRG_01392	UTP21
CTRG_06182	BUD21
CTRG_04082
CTRG_00246	HGH1
CTRG_01727	RPA12
CTRG_01877	PES1
CTRG_04921	DCC1
CTRG_03714	RPC10
CTRG_06078	HAS1
CTRG_05949	CHS2
CTRG_02312
CTRG_04963
CTRG_03233	MSS116
CTRG_00494	RPC53
CTRG_01983	SMM1
CTRG_03289
CTRG_05253
CTRG_05866	SIK1
CTRG_05942
CTRG_01846
CTRG_02156
CTRG_06085
CTRG_02919
CTRG_04615	HGT2
CTRG_00081	RLP24
CTRG_03546
CTRG_00252	SEN2
CTRG_03143	ASF1
CTRG_03287
CTRG_05658	PGA32
CTRG_03816	POP3
CTRG_03088
CTRG_04946
CTRG_04192
CTRG_05332	BUD23
CTRG_01147
CTRG_02788
CTRG_03518
CTRG_04412	ZPR1
CTRG_03526
CTRG_01650	MAK5
CTRG_00602
CTRG_05579	UTP9
CTRG_02394	UTP4
CTRG_01815
CTRG_03224
CTRG_04103	KRR1
CTRG_03202	LEU3
CTRG_02079
CTRG_03709
CTRG_00595	SDA1
CTRG_05468
CTRG_03657
CTRG_04175
CTRG_04705
CTRG_04131
CTRG_03707
CTRG_03730	NAG4
CTRG_05811
CTRG_03621
CTRG_04866
CTRG_05918
CTRG_04393	RRS1
CTRG_04853
CTRG_01117
CTRG_04341	TSR2
CTRG_00317
CTRG_03462	MUP1
CTRG_04503	REI1
CTRG_00679
CTRG_00514	DIT2
CTRG_05297
CTRG_01842	RRP8
CTRG_04757
CTRG_00733
CTRG_03106
CTRG_02809	NIP7
CTRG_05822
CTRG_00473
CTRG_04719	NOP4
CTRG_04074
CTRG_04416
CTRG_00663	NMD3
CTRG_05910
CTRG_05830
CTRG_01328
CTRG_01668	NSA1
CTRG_00510	RPF1
CTRG_00734	SGD1
CTRG_01000	PWP2
CTRG_05039
CTRG_00625	RPL7
CTRG_01026
CTRG_02290
CTRG_04504	RRP6
CTRG_03876
CTRG_00495	SAS10
CTRG_03895
CTRG_03668	SIM1
CTRG_02384
CTRG_03321
CTRG_00307	ECM1
CTRG_03113
CTRG_01524
CTRG_00107
CTRG_03059	FRE7
CTRG_02014	PUS7
CTRG_05209
CTRG_03623	DIM1
CTRG_00905
CTRG_03215
CTRG_01455
CTRG_03355	DBP3
CTRG_04210
CTRG_01718	NOC4
CTRG_01871	RRP15
CTRG_05725
CTRG_01103	MPP10
CTRG_00826	RPC31
CTRG_00233
CTRG_01999
CTRG_04085
CTRG_00358
CTRG_01616
CTRG_03684
CTRG_03943
CTRG_02653
CTRG_04624	ABP140
CTRG_01011
CTRG_02414
CTRG_03607
CTRG_03613
CTRG_03380
CTRG_01866	UTP15
CTRG_01289
CTRG_03692
CTRG_00800	SRP40
CTRG_00742	YVH1
CTRG_02947
CTRG_05921	ELF1
CTRG_04080
CTRG_00592	DBP8
CTRG_06092
CTRG_00923	DBP2
CTRG_02676	SPB4
CTRG_04148
CTRG_00827	RRP9
CTRG_05404	SPB1
CTRG_00282	NAN1
CTRG_02686
CTRG_05871	DPB2
CTRG_03238	JIP5
CTRG_00168
CTRG_02755
CTRG_05186	TAN1
CTRG_01649
CTRG_06000	UTP13
CTRG_05594
CTRG_02247
CTRG_05179	ENP2
CTRG_00354	IMP4
CTRG_04992
CTRG_00764
CTRG_04086
CTRG_03197
CTRG_06178	UTP8
CTRG_04651
CTRG_05877
CTRG_03547
CTRG_03183
CTRG_00855
CTRG_03240
CTRG_06223
CTRG_02726	NOG2
CTRG_05619
CTRG_00885
CTRG_02170
CTRG_00492	HCA4
CTRG_00195
CTRG_03196	RIX7
CTRG_05887
CTRG_00744
CTRG_04606
CTRG_05688
CTRG_02334	NOP14
CTRG_03448	KIP4
CTRG_04208
CTRG_01532
CTRG_04810	FAL1
CTRG_03097
CTRG_00715
CTRG_03977
CTRG_01076	RRN3
CTRG_04703
CTRG_05956
CTRG_03243
CTRG_03515	CSI2
CTRG_03177	DIP2
CTRG_03311
CTRG_00525
CTRG_04091
CTRG_05813
CTRG_01907	GRP2
CTRG_03612
CTRG_04905
CTRG_02335
CTRG_03281
CTRG_03428
CTRG_00848
CTRG_02886
CTRG_03107	RIO2
CTRG_01012	BUD22
CTRG_00612	RRN11
CTRG_03409	YTM1
CTRG_04380	HGC1
CTRG_03086
CTRG_05884
CTRG_01684	RCL1
CTRG_03502	CDC6
CTRG_02797
CTRG_03283
CTRG_03137
CTRG_03729	NAG3
CTRG_01790	MAK16
CTRG_02386
CTRG_01133
CTRG_05808
CTRG_05835	UTP5
CTRG_06159
CTRG_03387
CTRG_00718	KRE1
CTRG_05883
CTRG_05780	LTV1
CTRG_03554	CHR1
CTRG_00375
CTRG_05878
CTRG_03530
CTRG_00536

## Sheet: Opaque-specific
Opaque-specific genes
CTRG_00409
CTRG_03292
CTRG_01660	WH11
CTRG_02543
CTRG_03790
CTRG_02293
CTRG_03787
CTRG_04354	CTN1
CTRG_03786	ALS2
CTRG_01303
CTRG_03791
CTRG_03873	XKS1
CTRG_04134	GRP1
CTRG_00626
CTRG_00343
CTRG_00662
CTRG_02737
CTRG_04293
CTRG_01991
CTRG_03154	SAM4
CTRG_03800	SOU2
CTRG_00301	JEN2
CTRG_00299	RHD3
CTRG_02956
CTRG_00940	CSP37
CTRG_02945	CAN3
CTRG_01795	FRP3
CTRG_05854
CTRG_00879	CRC1
CTRG_03910	BIO2
CTRG_05853
CTRG_02813
CTRG_06203	GAP2
CTRG_05072
CTRG_03043
CTRG_03689	FTR1
CTRG_05022
CTRG_05030
CTRG_05031
CTRG_04919
CTRG_01573	STE4
CTRG_03562	RPG1A
CTRG_03960
CTRG_02725
CTRG_04552	RPS27A
CTRG_04910	PEL1
CTRG_04692	DUR1,2
CTRG_03236	AFG1
CTRG_03209
CTRG_05905	SSU1
CTRG_04985	FLU1
CTRG_03527
CTRG_04828
CTRG_01140
CTRG_04977	TPO2
CTRG_02099
CTRG_05500	FAA2-3
CTRG_02412	MDR1
CTRG_05272	AGA1
CTRG_01183	PGA17
CTRG_01406
CTRG_01759

## Sheet: Hybrid-specific
Hybrid-specific genes
CTRG_00773
CTRG_01852
CTRG_03271	AOX2
CTRG_04986
CTRG_05200
CTRG_05583

## Sheet: Stage-specific
Stage-specific genes	Gene
CTRG_00158
CTRG_00457	CTN3
CTRG_00488
CTRG_00569	IFE2
CTRG_00749
CTRG_00775
CTRG_00882	ADH5
CTRG_00909	IDP2
CTRG_00910	GEF2
CTRG_00914	PGA23
CTRG_01001	GSY1
CTRG_01062	PCK1
CTRG_01691
CTRG_01821	UCF1
CTRG_01835
CTRG_01861	PST2
CTRG_01885	PRB1
CTRG_02004
CTRG_02105
CTRG_02108	GLC3
CTRG_02178	SGA1
CTRG_02196
CTRG_02332
CTRG_02333
CTRG_02539	RSN1
CTRG_02659	YHB1
CTRG_02662
CTRG_02701	BUB3
CTRG_02708
CTRG_02765	HBR2
CTRG_02835	FRP6
CTRG_02844	TRY5
CTRG_03078
CTRG_03084	TSR1
CTRG_03121
CTRG_03147
CTRG_03345	WOR1
CTRG_03406
CTRG_03532
CTRG_03648	HSP70
CTRG_03744
CTRG_03753	PRA1
CTRG_03962
CTRG_03993	RME1
CTRG_04111
CTRG_04184
CTRG_04259
CTRG_04307	ENA2
CTRG_04355	CIS2
CTRG_04525
CTRG_04526
CTRG_04578	DAO1
CTRG_04669
CTRG_04700
CTRG_04844
CTRG_04852	DBP7
CTRG_04878
CTRG_04882
CTRG_04917
CTRG_04982	UTP18
CTRG_05016
CTRG_05038	RPA135
CTRG_05067	NOP15
CTRG_05147
CTRG_05175	ENP1
CTRG_05181
CTRG_05388
CTRG_05447
CTRG_05482	ADH2
CTRG_05514
CTRG_05665
CTRG_05894
CTRG_05940
CTRG_05962	ASR2
CTRG_05994
CTRG_06032	SFC1
CTRG_06081	MAL31
CTRG_06103
CTRG_06232
