# Supplementary material for: A Multistate Toggle Switch Defines Fungal Cell Fates and Is Regulated by Synergistic Genetic Cues
Source: PLoS Genet. 2016 Oct 6;12(10):e1006353. doi: 10.1371/journal.pgen.1006353 (PMC5053522; doi:10.1371/journal.pgen.1006353)
Supplement: S4 Table — GO term analysis was performed using the built in tool at the Candida Genome Database with corrections for multiple hypothesis testing. ‘State-specific’ refers to Gene Ontology terms associated with genes that are differentially expressed between white, hybrid and opaque states. Significantly enriched GO terms were found for the white, opaque, and stage-specific categories whereas the hybrid state produced no significant associations due to a low number of genes with hybrid-specific expression. (XLSX) [file pgen.1006353.s013.xlsx]

## Sheet: white_specific_GO
PROCESS
GOID	GO_term	Cluster frequency	Background frequency	Corrected P-value	False discovery rate	Gene(s) annotated to the term
34470	ncRNA processing	186 out of 847 genes, 22.0%	315 out of 12990 background genes, 2.4%	1.11e-138	0	HBR1:RRS1:C1_01150C_A:C1_01160C_A:TRM2:ABP140:TSR2:RPP1:C1_03830C_A:C1_04040C_A:ERB1:NOP4:C1_04530C_A:RRP6:C1_05360C_A:FAL1:RPS14B:C1_06540C_A:C1_06760C_A:C1_06800W_A:C1_07660W_A:MTO1:C1_07950C_A:C1_07960W_A:DIP2:C1_09390W_A:C1_09710C_A:C1_09790C_A:DBP3:C1_10620W_A:C1_10880W_A:C1_10950C_A:C1_10970W_A:C1_11000C_A:NEP1:KRR1:GAR1:C1_12350W_A:C1_12440W_A:C1_12570C_A:CHR1:RMP1:DIM1:C1_14080W_A:C1_1433…
42254	ribosome biogenesis	182 out of 847 genes, 21.5%	314 out of 12990 background genes, 2.4%	2.06e-133	0	HBR1:RRS1:C1_01160C_A:C1_02450C_A:TSR2:ARX1:RPP1:C1_03830C_A:C1_04040C_A:ERB1:NOP4:C1_04710C_A:RRP6:REI1:C1_05360C_A:FAL1:RPS14B:C1_06540C_A:NOP6:C1_06760C_A:C1_06800W_A:C1_07660W_A:C1_07950C_A:C1_07960W_A:DIP2:JIP5:YTM1:C1_09710C_A:DBP3:C1_10620W_A:C1_10880W_A:C1_10950C_A:C1_10970W_A:C1_11000C_A:NEP1:KRR1:GAR1:CSI2:C1_12350W_A:C1_12440W_A:CHR1:C1_12680W_A:RMP1:DIM1:C1_14080W_A:MPP10:C2_00410C_A:…
34660	ncRNA metabolic process	191 out of 847 genes, 22.6%	384 out of 12990 background genes, 3.0%	1.33e-123	0	HBR1:RRS1:C1_01150C_A:C1_01160C_A:TRM2:ABP140:TSR2:RPP1:C1_03830C_A:C1_04040C_A:ERB1:NOP4:C1_04530C_A:RRP6:C1_05360C_A:FAL1:RPS14B:C1_06540C_A:C1_06760C_A:C1_06800W_A:C1_07660W_A:MTO1:C1_07950C_A:C1_07960W_A:DIP2:C1_09390W_A:C1_09710C_A:C1_09790C_A:DBP3:C1_10620W_A:C1_10880W_A:C1_10950C_A:C1_10970W_A:C1_11000C_A:NEP1:KRR1:GAR1:C1_12350W_A:C1_12440W_A:C1_12570C_A:CHR1:C1_13030C_A:RMP1:DIM1:C1_1408…
6396	RNA processing	211 out of 847 genes, 24.9%	495 out of 12990 background genes, 3.8%	2.04e-120	0	HBR1:RRS1:C1_01150C_A:C1_01160C_A:TRM2:C1_02090C_A:ABP140:TSR2:RPP1:C1_03830C_A:C1_04040C_A:ERB1:NOP4:C1_04530C_A:RRP6:C1_05360C_A:FAL1:RPS14B:C1_06540C_A:C1_06760C_A:C1_06800W_A:C1_07660W_A:MTO1:C1_07950C_A:C1_07960W_A:DIP2:C1_08630W_A:MSS116:C1_08890C_A:C1_09390W_A:C1_09710C_A:C1_09790C_A:BUD31:DBP3:C1_10620W_A:C1_10880W_A:C1_10950C_A:C1_10970W_A:C1_11000C_A:PET127:NEP1:KRR1:GAR1:C1_11910W_A:C1…
22613	ribonucleoprotein complex biogenesis	186 out of 847 genes, 22.0%	393 out of 12990 background genes, 3.0%	4.68e-115	0	HBR1:RRS1:C1_01160C_A:C1_02450C_A:TSR2:ARX1:RPP1:C1_03830C_A:C1_04040C_A:ERB1:NOP4:C1_04710C_A:RRP6:REI1:C1_05360C_A:FAL1:RPS14B:C1_06540C_A:NOP6:C1_06760C_A:C1_06800W_A:C1_07660W_A:C1_07950C_A:C1_07960W_A:DIP2:JIP5:YTM1:C1_09710C_A:DBP3:C1_10620W_A:C1_10880W_A:C1_10950C_A:C1_10970W_A:C1_11000C_A:NEP1:KRR1:GAR1:CSI2:C1_12350W_A:C1_12440W_A:CHR1:C1_12680W_A:RMP1:DIM1:C1_14080W_A:MPP10:C2_00410C_A:…
6364	rRNA processing	141 out of 847 genes, 16.6%	212 out of 12990 background genes, 1.6%	6.1e-114	0	HBR1:RRS1:C1_01160C_A:TSR2:RPP1:C1_03830C_A:C1_04040C_A:ERB1:NOP4:RRP6:C1_05360C_A:FAL1:RPS14B:C1_06540C_A:C1_06760C_A:C1_06800W_A:C1_07660W_A:C1_07950C_A:C1_07960W_A:DIP2:C1_09710C_A:DBP3:C1_10620W_A:C1_10880W_A:C1_10950C_A:C1_10970W_A:C1_11000C_A:NEP1:KRR1:GAR1:C1_12350W_A:C1_12440W_A:CHR1:RMP1:DIM1:C1_14080W_A:MPP10:C2_00410C_A:REX2:UTP21:UTP22:C2_02540W_A:C2_02710C_A:C2_03000C_A:C2_04120C_A:C…
16072	rRNA metabolic process	144 out of 847 genes, 17.0%	224 out of 12990 background genes, 1.7%	2.98e-113	0	HBR1:RRS1:C1_01160C_A:TSR2:RPP1:C1_03830C_A:C1_04040C_A:ERB1:NOP4:RRP6:C1_05360C_A:FAL1:RPS14B:C1_06540C_A:C1_06760C_A:C1_06800W_A:C1_07660W_A:C1_07950C_A:C1_07960W_A:DIP2:C1_09710C_A:C1_09790C_A:DBP3:C1_10620W_A:C1_10880W_A:C1_10950C_A:C1_10970W_A:C1_11000C_A:NEP1:KRR1:GAR1:C1_12350W_A:C1_12440W_A:CHR1:RMP1:DIM1:C1_14080W_A:MPP10:C2_00410C_A:REX2:UTP21:UTP22:C2_02540W_A:C2_02710C_A:C2_03000C_A:C…
90304	nucleic acid metabolic process	306 out of 847 genes, 36.1%	1248 out of 12990 background genes, 9.6%	2.78e-104	0	HBR1:CDC13:RPO41:RRS1:C1_01150C_A:C1_01160C_A:TRM2:C1_02090C_A:ABP140:C1_02310C_A:RAD16:TSR2:RPP1:C1_03830C_A:C1_04040C_A:ERB1:NOP4:C1_04530C_A:RRP6:C1_05230W_A:C1_05360C_A:C1_05380C_A:FAL1:RPS14B:C1_06540C_A:C1_06630W_A:C1_06760C_A:C1_06800W_A:C1_07080W_A:C1_07490C_A:C1_07570C_A:C1_07660W_A:MTO1:C1_07950C_A:C1_07960W_A:DIP2:GCD6:C1_08630W_A:MSS116:C1_08890C_A:C1_09390W_A:C1_09710C_A:C1_09790C_A:…
16070	RNA metabolic process	258 out of 847 genes, 30.5%	885 out of 12990 background genes, 6.8%	5.4e-104	0	HBR1:RPO41:RRS1:C1_01150C_A:C1_01160C_A:TRM2:C1_02090C_A:ABP140:TSR2:RPP1:C1_03830C_A:C1_04040C_A:ERB1:NOP4:C1_04530C_A:RRP6:C1_05230W_A:C1_05360C_A:FAL1:RPS14B:C1_06540C_A:C1_06760C_A:C1_06800W_A:C1_07080W_A:C1_07570C_A:C1_07660W_A:MTO1:C1_07950C_A:C1_07960W_A:DIP2:GCD6:C1_08630W_A:MSS116:C1_08890C_A:C1_09390W_A:C1_09710C_A:C1_09790C_A:BUD31:DBP3:RPA34:C1_10620W_A:TBP1:C1_10880W_A:C1_10950C_A:C1…
6139	nucleobase-containing compound metabolic process	323 out of 847 genes, 38.1%	1568 out of 12990 background genes, 12.1%	9.42e-89	0	HBR1:CDC13:RPO41:RRS1:C1_01150C_A:C1_01160C_A:TRM2:CRL1:C1_02090C_A:ABP140:C1_02220C_A:C1_02310C_A:RAD16:TSR2:RPP1:C1_03830C_A:C1_04040C_A:ERB1:NOP4:C1_04530C_A:RRP6:C1_05230W_A:C1_05360C_A:C1_05380C_A:FAL1:RPS14B:C1_06540C_A:C1_06630W_A:C1_06760C_A:C1_06800W_A:C1_07080W_A:C1_07490C_A:C1_07570C_A:C1_07660W_A:MTO1:C1_07950C_A:C1_07960W_A:DIP2:GCD6:C1_08630W_A:MSS116:C1_08890C_A:C1_09390W_A:C1_0971…
46483	heterocycle metabolic process	334 out of 847 genes, 39.4%	1683 out of 12990 background genes, 13.0%	9.04e-88	0	HBR1:HMX1:CDC13:RPO41:RRS1:C1_01150C_A:C1_01160C_A:TRM2:CRL1:C1_02090C_A:ABP140:C1_02220C_A:C1_02310C_A:RAD16:TSR2:RPP1:C1_03830C_A:C1_04040C_A:ERB1:NOP4:C1_04530C_A:RRP6:C1_05230W_A:C1_05360C_A:C1_05380C_A:FAL1:RPS14B:C1_06540C_A:C1_06630W_A:C1_06760C_A:C1_06800W_A:C1_07080W_A:C1_07490C_A:C1_07570C_A:C1_07660W_A:MTO1:C1_07950C_A:C1_07960W_A:DIP2:GCD6:C1_08630W_A:MSS116:C1_08890C_A:C1_09390W_A:C1…
34641	cellular nitrogen compound metabolic process	341 out of 847 genes, 40.3%	1757 out of 12990 background genes, 13.5%	3.2e-87	0	HBR1:HMX1:CDC13:RPO41:RRS1:C1_01150C_A:C1_01160C_A:TRM2:CRL1:C1_02090C_A:ABP140:C1_02220C_A:C1_02310C_A:RAD16:TSR2:RPP1:C1_03830C_A:C1_04040C_A:ERB1:NOP4:C1_04530C_A:RRP6:C1_05230W_A:C1_05360C_A:C1_05380C_A:FAL1:C1_05990C_A:RPS14B:C1_06540C_A:C1_06630W_A:C1_06760C_A:C1_06800W_A:C1_07080W_A:C1_07490C_A:C1_07570C_A:C1_07660W_A:MTO1:C1_07950C_A:C1_07960W_A:DIP2:GCD6:C1_08630W_A:MSS116:C1_08890C_A:C1…
1901360	organic cyclic compound metabolic process	340 out of 847 genes, 40.1%	1762 out of 12990 background genes, 13.6%	3.78e-86	0	HBR1:HMX1:CDC13:RPO41:RRS1:C1_01150C_A:C1_01160C_A:TRM2:CRL1:C1_02090C_A:ABP140:C1_02220C_A:C1_02310C_A:RAD16:TSR2:RPP1:C1_03830C_A:C1_04040C_A:ERB1:NOP4:C1_04530C_A:RRP6:C1_05230W_A:C1_05360C_A:C1_05380C_A:FAL1:RPS14B:C1_06540C_A:C1_06630W_A:C1_06760C_A:C1_06800W_A:C1_07080W_A:C1_07490C_A:C1_07570C_A:C1_07660W_A:MTO1:C1_07950C_A:C1_07960W_A:DIP2:ERG1:GCD6:C1_08630W_A:MSS116:C1_08890C_A:C1_09390W…
6725	cellular aromatic compound metabolic process	330 out of 847 genes, 39.0%	1671 out of 12990 background genes, 12.9%	8.04e-86	0	HBR1:HMX1:CDC13:RPO41:RRS1:C1_01150C_A:C1_01160C_A:TRM2:CRL1:C1_02090C_A:ABP140:C1_02220C_A:C1_02310C_A:RAD16:TSR2:RPP1:C1_03830C_A:C1_04040C_A:ERB1:NOP4:C1_04530C_A:RRP6:C1_05230W_A:C1_05360C_A:C1_05380C_A:FAL1:RPS14B:C1_06540C_A:C1_06630W_A:C1_06760C_A:C1_06800W_A:C1_07080W_A:C1_07490C_A:C1_07570C_A:C1_07660W_A:MTO1:C1_07950C_A:C1_07960W_A:DIP2:GCD6:C1_08630W_A:MSS116:C1_08890C_A:C1_09390W_A:C1…
6807	nitrogen compound metabolic process	357 out of 847 genes, 42.1%	2005 out of 12990 background genes, 15.4%	5.22e-81	0	HBR1:HMX1:CDC13:RPO41:RRS1:C1_01150C_A:C1_01160C_A:TRM2:CRL1:UGA2:C1_02090C_A:ABP140:C1_02220C_A:C1_02310C_A:RAD16:TSR2:RPP1:C1_03830C_A:C1_04040C_A:ERB1:NOP4:C1_04530C_A:RRP6:C1_05230W_A:C1_05360C_A:C1_05380C_A:FAL1:C1_05990C_A:RPS14B:C1_06540C_A:GLT1:C1_06630W_A:C1_06760C_A:C1_06800W_A:C1_07080W_A:C1_07490C_A:C1_07570C_A:C1_07660W_A:MTO1:C1_07950C_A:C1_07960W_A:DIP2:GCD6:C1_08630W_A:MSS116:C1_0…
44085	cellular component biogenesis	226 out of 847 genes, 26.7%	956 out of 12990 background genes, 7.4%	1.38e-69	0	HBR1:C1_00860W_A:RRS1:C1_01160C_A:ABP140:C1_02310C_A:PGA5:C1_02450C_A:TSR2:ARX1:RPP1:C1_03830C_A:C1_04040C_A:ERB1:NOP4:C1_04710C_A:RRP6:REI1:C1_05360C_A:FAL1:RPS14B:C1_06540C_A:NOP6:C1_06760C_A:C1_06800W_A:C1_07660W_A:C1_07950C_A:C1_07960W_A:DIP2:OPY2:JIP5:YTM1:C1_09710C_A:PET100:DBP3:C1_10620W_A:TBP1:C1_10880W_A:C1_10950C_A:C1_10970W_A:C1_11000C_A:NEP1:GIN4:KRR1:GAR1:CDC6:CSI2:C1_12350W_A:C1_124…
460	maturation of 5.8S rRNA	63 out of 847 genes, 7.4%	75 out of 12990 background genes, 0.6%	4.67e-60	0	RRS1:C1_01160C_A:C1_03830C_A:C1_04040C_A:RRP6:C1_06540C_A:C1_06800W_A:C1_07660W_A:C1_07960W_A:DIP2:C1_09710C_A:DBP3:C1_10880W_A:NEP1:KRR1:C1_12350W_A:CHR1:RMP1:C1_14080W_A:MPP10:REX2:C2_02540W_A:MAK5:RPF2:MAK16:C2_06660W_A:NOC4:RCL1:C2_09160W_A:RRP15:BUD21:C3_01560W_A:C3_02020W_A:C3_02040C_A:C3_02350W_A:NOP14:C3_05160C_A:NSA2:C3_07800C_A:C4_02090C_A:SAS10:RPF1:C4_03740W_A:RRP42:C4_05330C_A:BUD23:…
466	maturation of 5.8S rRNA from tricistronic rRNA transcript (SSU-rRNA, 5.8S rRNA, LSU-rRNA)	63 out of 847 genes, 7.4%	75 out of 12990 background genes, 0.6%	4.67e-60	0	RRS1:C1_01160C_A:C1_03830C_A:C1_04040C_A:RRP6:C1_06540C_A:C1_06800W_A:C1_07660W_A:C1_07960W_A:DIP2:C1_09710C_A:DBP3:C1_10880W_A:NEP1:KRR1:C1_12350W_A:CHR1:RMP1:C1_14080W_A:MPP10:REX2:C2_02540W_A:MAK5:RPF2:MAK16:C2_06660W_A:NOC4:RCL1:C2_09160W_A:RRP15:BUD21:C3_01560W_A:C3_02020W_A:C3_02040C_A:C3_02350W_A:NOP14:C3_05160C_A:NSA2:C3_07800C_A:C4_02090C_A:SAS10:RPF1:C4_03740W_A:RRP42:C4_05330C_A:BUD23:…
44260	cellular macromolecule metabolic process	385 out of 847 genes, 45.5%	2768 out of 12990 background genes, 21.3%	1.9e-56	0	HBR1:CDC13:CNS1:RPO41:C1_00860W_A:RRS1:C1_01150C_A:C1_01160C_A:C1_01360C_A:TRM2:C1_02090C_A:SHA3:ABP140:C1_02310C_A:RAD16:TSR2:C1_03620C_A:RPP1:C1_03830C_A:C1_04040C_A:ERB1:NOP4:C1_04530C_A:RRP6:C1_05230W_A:C1_05360C_A:C1_05370C_A:C1_05380C_A:RSM22:FAL1:RPS14B:RPS22A:C1_06540C_A:C1_06630W_A:C1_06760C_A:NPR1:C1_06800W_A:C1_07080W_A:C1_07490C_A:C1_07570C_A:C1_07660W_A:MTO1:C1_07950C_A:C1_07960W_A:D…
42274	ribosomal small subunit biogenesis	72 out of 847 genes, 8.5%	111 out of 12990 background genes, 0.9%	5.23e-55	0	HBR1:RRS1:TSR2:C1_04040C_A:FAL1:RPS14B:NOP6:DIP2:C1_09710C_A:C1_10880W_A:C1_10950C_A:NEP1:KRR1:CHR1:DIM1:C1_14080W_A:MPP10:C2_00410C_A:C2_02540W_A:C2_02710C_A:C2_03000C_A:C2_04700C_A:NOC4:RCL1:C2_08180C_A:UTP15:C2_08840W_A:PES1:UTP8:BUD21:C3_01560W_A:C3_02020W_A:C3_02040C_A:UTP4:C3_02350W_A:HBR3:NOP14:C3_07550C_A:UTP9:C3_07800C_A:SAS10:NAN1:C4_05650W_A:BUD23:FYV5:C5_02070C_A:UTP13:C5_03920C_A:HAS…
44237	cellular metabolic process	476 out of 847 genes, 56.2%	3963 out of 12990 background genes, 30.5%	1.1e-54	0	HBR1:HMX1:CDC13:CNS1:RPO41:C1_00860W_A:RRS1:C1_01150C_A:C1_01160C_A:C1_01360C_A:TRM2:CRL1:UGA2:C1_02090C_A:SHA3:ABP140:C1_02220C_A:C1_02310C_A:C1_02320C_A:RAD16:GOR1:TSR2:COQ4:TPS2:C1_03620C_A:RPP1:C1_03830C_A:C1_03940W_A:C1_04040C_A:ERB1:NOP4:ICL1:C1_04530C_A:RRP6:C1_05230W_A:C1_05360C_A:C1_05370C_A:C1_05380C_A:RSM22:FAL1:C1_05990C_A:RPS14B:RPS22A:C1_06540C_A:GLT1:C1_06630W_A:C1_06760C_A:NPR1:C1…
42273	ribosomal large subunit biogenesis	64 out of 847 genes, 7.6%	88 out of 12990 background genes, 0.7%	1.22e-53	0	RRS1:ERB1:NOP4:C1_04710C_A:REI1:C1_06760C_A:C1_06800W_A:C1_07660W_A:JIP5:YTM1:DBP3:CSI2:C1_12440W_A:C2_02540W_A:C2_04120C_A:MAK5:C2_05160C_A:RPF2:C2_05750W_A:MAK16:RPL11:NSA1:C2_08180C_A:RRP8:C2_08840W_A:PES1:RRP15:C2_09660W_A:C3_01560W_A:C3_02040C_A:C3_02670W_A:MAK21:C3_05160C_A:NOG1:NSA2:RLP24:RPF1:C4_05010W_A:C4_05230C_A:C4_05330C_A:SPB4:RIX7:HAS1:C5_05340W_A:CIC1:C6_01890C_A:C6_02230W_A:NIP7:…
43170	macromolecule metabolic process	388 out of 847 genes, 45.8%	2909 out of 12990 background genes, 22.4%	7e-52	0	HBR1:CDC13:CNS1:RPO41:C1_00860W_A:RRS1:C1_01150C_A:C1_01160C_A:C1_01360C_A:TRM2:C1_02090C_A:SHA3:ABP140:C1_02310C_A:RAD16:TSR2:C1_03620C_A:RPP1:C1_03830C_A:C1_04040C_A:ERB1:NOP4:C1_04530C_A:RRP6:C1_05230W_A:C1_05360C_A:C1_05370C_A:C1_05380C_A:RSM22:FAL1:RPS14B:RPS22A:C1_06540C_A:C1_06630W_A:C1_06760C_A:NPR1:C1_06800W_A:C1_07080W_A:C1_07490C_A:C1_07570C_A:C1_07660W_A:MTO1:C1_07950C_A:C1_07960W_A:D…
10467	gene expression	260 out of 847 genes, 30.7%	1515 out of 12990 background genes, 11.7%	7.35e-51	0	HBR1:RPO41:RRS1:C1_01150C_A:C1_01160C_A:TRM2:C1_02090C_A:ABP140:TSR2:C1_03620C_A:RPP1:C1_03830C_A:C1_04040C_A:ERB1:NOP4:C1_04530C_A:RRP6:C1_05230W_A:C1_05360C_A:RSM22:FAL1:RPS14B:RPS22A:C1_06540C_A:C1_06760C_A:C1_06800W_A:C1_07080W_A:C1_07660W_A:MTO1:C1_07950C_A:C1_07960W_A:DIP2:GCD6:C1_08630W_A:MSS116:C1_08820C_A:C1_08890C_A:C1_09390W_A:C1_09710C_A:C1_09790C_A:BUD31:DBP3:RPA34:C1_10620W_A:TBP1:C…
8152	metabolic process	515 out of 847 genes, 60.8%	4666 out of 12990 background genes, 35.9%	5.06e-49	0	HBR1:HMX1:CDC13:CNS1:RPO41:C1_00860W_A:RRS1:C1_01150C_A:C1_01160C_A:C1_01360C_A:TRM2:CRL1:UGA2:C1_02090C_A:SHA3:ABP140:C1_02220C_A:C1_02310C_A:C1_02320C_A:PGA5:RAD16:GOR1:TSR2:COQ4:TPS2:C1_03620C_A:RPP1:C1_03830C_A:C1_03940W_A:C1_04040C_A:ERB1:NOP4:ICL1:C1_04530C_A:IFE1:RRP6:C1_05230W_A:C1_05360C_A:C1_05370C_A:C1_05380C_A:RSM22:FAL1:C1_05650W_A:C1_05990C_A:RPS14B:RPS22A:C1_06540C_A:GLT1:C1_06630W…
71840	cellular component organization or biogenesis	313 out of 847 genes, 37.0%	2124 out of 12990 background genes, 16.4%	4.13e-48	0	HBR1:CDC13:RPO41:C1_00860W_A:RRS1:C1_01160C_A:ABP140:C1_02310C_A:PGA5:C1_02450C_A:RAD16:TSR2:ARX1:TPS2:RPP1:C1_03830C_A:C1_04040C_A:ERB1:NOP4:C1_04710C_A:RRP6:REI1:C1_05360C_A:C1_05380C_A:FAL1:RPS14B:C1_06540C_A:C1_06630W_A:NOP6:C1_06760C_A:C1_06800W_A:C1_07080W_A:C1_07490C_A:IST2:C1_07660W_A:MTO1:C1_07950C_A:C1_07960W_A:DIP2:OPY2:OLE1:PCL2:MSS116:C1_08820C_A:JIP5:YTM1:C1_09710C_A:C1_09840C_A:HCM…
71704	organic substance metabolic process	470 out of 847 genes, 55.5%	4080 out of 12990 background genes, 31.4%	1.45e-47	0	HBR1:HMX1:CDC13:CNS1:RPO41:C1_00860W_A:RRS1:C1_01150C_A:C1_01160C_A:C1_01360C_A:TRM2:CRL1:UGA2:C1_02090C_A:SHA3:ABP140:C1_02220C_A:C1_02310C_A:C1_02320C_A:PGA5:RAD16:GOR1:TSR2:COQ4:TPS2:C1_03620C_A:RPP1:C1_03830C_A:C1_04040C_A:ERB1:NOP4:ICL1:C1_04530C_A:RRP6:C1_05230W_A:C1_05360C_A:C1_05370C_A:C1_05380C_A:RSM22:FAL1:C1_05990C_A:RPS14B:RPS22A:C1_06540C_A:GLT1:C1_06630W_A:C1_06760C_A:NPR1:C1_06800W…
30490	maturation of SSU-rRNA	61 out of 847 genes, 7.2%	92 out of 12990 background genes, 0.7%	4.44e-47	0	HBR1:RRS1:TSR2:C1_04040C_A:FAL1:RPS14B:DIP2:C1_09710C_A:C1_10880W_A:C1_10950C_A:NEP1:KRR1:CHR1:DIM1:C1_14080W_A:MPP10:C2_00410C_A:C2_02540W_A:C2_03000C_A:NOC4:RCL1:UTP15:C2_08840W_A:PES1:UTP8:BUD21:C3_01560W_A:C3_02020W_A:C3_02040C_A:UTP4:C3_02350W_A:HBR3:NOP14:C3_07550C_A:UTP9:C3_07800C_A:SAS10:NAN1:C4_05650W_A:BUD23:FYV5:C5_02070C_A:UTP13:C5_03920C_A:HAS1:C5_04840C_A:C5_04910W_A:C6_01040C_A:C7_…
44238	primary metabolic process	454 out of 847 genes, 53.6%	3886 out of 12990 background genes, 29.9%	8.67e-47	0	HBR1:CDC13:CNS1:RPO41:C1_00860W_A:RRS1:C1_01150C_A:C1_01160C_A:C1_01360C_A:TRM2:CRL1:UGA2:C1_02090C_A:SHA3:ABP140:C1_02220C_A:C1_02310C_A:C1_02320C_A:PGA5:RAD16:TSR2:TPS2:C1_03620C_A:RPP1:C1_03830C_A:C1_04040C_A:ERB1:NOP4:ICL1:C1_04530C_A:RRP6:C1_05230W_A:C1_05360C_A:C1_05370C_A:C1_05380C_A:RSM22:FAL1:C1_05990C_A:RPS14B:RPS22A:C1_06540C_A:GLT1:C1_06630W_A:C1_06760C_A:NPR1:C1_06800W_A:C1_07080W_A:…
9987	cellular process	597 out of 847 genes, 70.5%	6018 out of 12990 background genes, 46.3%	1.56e-45	0	HBR1:HMX1:CDC13:CNS1:RPO41:HGC1:NRM1:C1_00860W_A:RRS1:ZPR1:C1_01150C_A:C1_01160C_A:C1_01360C_A:TRM2:CRL1:UGA2:C1_02090C_A:HGT2:SHA3:ABP140:C1_02220C_A:C1_02310C_A:C1_02320C_A:PGA5:C1_02450C_A:RAD16:GOR1:TSR2:COQ4:TPS2:C1_03620C_A:RPP1:C1_03830C_A:C1_03940W_A:C1_04040C_A:ERB1:NOP4:ICL1:C1_04530C_A:C1_04710C_A:C1_05010C_A:RRP6:REI1:C1_05230W_A:C1_05360C_A:C1_05370C_A:C1_05380C_A:RSM22:STE3:FAL1:C1_…
462	maturation of SSU-rRNA from tricistronic rRNA transcript (SSU-rRNA, 5.8S rRNA, LSU-rRNA)	56 out of 847 genes, 6.6%	82 out of 12990 background genes, 0.6%	3.92e-44	0	HBR1:RRS1:TSR2:C1_04040C_A:FAL1:RPS14B:DIP2:C1_09710C_A:C1_10880W_A:C1_10950C_A:NEP1:KRR1:CHR1:DIM1:C1_14080W_A:MPP10:C2_00410C_A:C2_02540W_A:NOC4:RCL1:UTP15:PES1:UTP8:BUD21:C3_01560W_A:C3_02020W_A:C3_02040C_A:UTP4:C3_02350W_A:HBR3:NOP14:UTP9:C3_07800C_A:SAS10:NAN1:C4_05650W_A:BUD23:FYV5:C5_02070C_A:UTP13:C5_03920C_A:HAS1:C5_04840C_A:C5_04910W_A:C6_01040C_A:PWP2:CR_02420W_A:CR_03360W_A:DBP8:CR_06…
90501	RNA phosphodiester bond hydrolysis	51 out of 847 genes, 6.0%	69 out of 12990 background genes, 0.5%	7.62e-43	0	RRS1:C1_01160C_A:C1_03830C_A:C1_04040C_A:RRP6:C1_06540C_A:C1_07960W_A:DIP2:C1_09710C_A:DBP3:C1_10880W_A:NEP1:KRR1:C1_12350W_A:CHR1:C1_14080W_A:MPP10:REX2:C2_02540W_A:C2_06660W_A:NOC4:RCL1:C2_09160W_A:RPC11:BUD21:C3_00420W_A:C3_02020W_A:C3_02040C_A:C3_02350W_A:NOP14:C3_07800C_A:C4_02090C_A:SAS10:C4_03740W_A:RRP42:BUD23:C5_02070C_A:UTP13:C5_03920C_A:C5_04840C_A:C7_03400C_A:PWP2:CR_02420W_A:CR_02550…
469	cleavage involved in rRNA processing	49 out of 847 genes, 5.8%	65 out of 12990 background genes, 0.5%	8.51e-42	0	RRS1:C1_01160C_A:C1_03830C_A:C1_04040C_A:RRP6:C1_06540C_A:C1_07960W_A:DIP2:C1_09710C_A:DBP3:C1_10880W_A:NEP1:KRR1:C1_12350W_A:CHR1:C1_14080W_A:MPP10:REX2:C2_02540W_A:C2_06660W_A:NOC4:RCL1:C2_09160W_A:BUD21:C3_02020W_A:C3_02040C_A:C3_02350W_A:NOP14:C3_07800C_A:C4_02090C_A:SAS10:C4_03740W_A:RRP42:BUD23:C5_02070C_A:UTP13:C5_03920C_A:C5_04840C_A:C7_03400C_A:PWP2:CR_02420W_A:CR_02550C_A:CR_03360W_A:DB…
9451	RNA modification	58 out of 847 genes, 6.8%	99 out of 12990 background genes, 0.8%	4.16e-40	0	C1_01150C_A:TRM2:ABP140:C1_04530C_A:C1_05360C_A:C1_07570C_A:MTO1:C1_09390W_A:C1_09790C_A:C1_10620W_A:NEP1:GAR1:C1_12570C_A:DIM1:C1_14330W_A:C2_00170C_A:C2_00820W_A:C2_01650W_A:C2_02420C_A:C2_04820W_A:KTI11:C2_06480W_A:RRP8:C2_08840W_A:C2_09500W_A:SMM1:PUS7:C3_05140C_A:C3_05860C_A:TRM12:ELP3:C3_07400W_A:C4_00810C_A:C4_01500W_A:C4_02850W_A:C4_03140C_A:C4_03830W_A:C4_04810C_A:NOP1:DUS4:BUD23:C5_0161…
90305	nucleic acid phosphodiester bond hydrolysis	62 out of 847 genes, 7.3%	124 out of 12990 background genes, 1.0%	2.03e-37	0	RRS1:C1_01160C_A:RPP1:C1_03830C_A:C1_04040C_A:RRP6:C1_05380C_A:C1_06540C_A:C1_07960W_A:DIP2:C1_09710C_A:DBP3:APN2:C1_10880W_A:NEP1:KRR1:C1_12350W_A:CHR1:RMP1:C1_14080W_A:MPP10:REX2:C2_02540W_A:C2_06660W_A:NOC4:RCL1:MSH3:C2_09160W_A:RPC11:BUD21:C3_00420W_A:C3_02020W_A:C3_02040C_A:C3_02350W_A:NOP14:C3_07800C_A:C4_00740W_A:C4_02090C_A:SAS10:C4_03740W_A:RRP42:DCR1:BUD23:C5_02070C_A:UTP13:C5_03920C_A:…
8033	tRNA processing	52 out of 847 genes, 6.1%	105 out of 12990 background genes, 0.8%	9.63e-31	0	C1_01150C_A:TRM2:ABP140:RPP1:C1_04530C_A:C1_05360C_A:MTO1:C1_09390W_A:C1_09790C_A:C1_12570C_A:C1_14330W_A:C2_00170C_A:C2_00820W_A:C2_02420C_A:KTI11:C2_06480W_A:C2_08840W_A:C2_09500W_A:SMM1:PUS7:RPC11:C3_00420W_A:C3_05140C_A:C3_05800W_A:TRM12:ELP3:C3_07400W_A:C4_00740W_A:C4_00810C_A:C4_01500W_A:SEN2:C4_02850W_A:C4_03140C_A:C4_03830W_A:C4_04810C_A:NOP1:DUS4:C5_01610W_A:C6_02290C_A:C6_02350C_A:POP4:…
6399	tRNA metabolic process	65 out of 847 genes, 7.7%	169 out of 12990 background genes, 1.3%	1.13e-30	0	C1_01150C_A:C1_01160C_A:TRM2:ABP140:RPP1:C1_03830C_A:C1_04530C_A:RRP6:C1_05360C_A:C1_06540C_A:MTO1:C1_09390W_A:C1_09790C_A:C1_12350W_A:C1_12570C_A:C1_13030C_A:C1_14330W_A:C2_00170C_A:C2_00820W_A:C2_02420C_A:KTI11:C2_06480W_A:C2_06660W_A:C2_08840W_A:C2_09160W_A:C2_09500W_A:SMM1:PUS7:RPC11:C3_00420W_A:C3_05140C_A:C3_05800W_A:TRM12:ELP3:C3_07400W_A:C4_00740W_A:C4_00810C_A:C4_01500W_A:C4_02090C_A:SEN…
6400	tRNA modification	42 out of 847 genes, 5.0%	69 out of 12990 background genes, 0.5%	2.07e-29	0	C1_01150C_A:TRM2:ABP140:C1_04530C_A:C1_05360C_A:MTO1:C1_09390W_A:C1_09790C_A:C1_12570C_A:C1_14330W_A:C2_00170C_A:C2_00820W_A:C2_02420C_A:KTI11:C2_06480W_A:C2_08840W_A:C2_09500W_A:SMM1:PUS7:C3_05140C_A:TRM12:ELP3:C3_07400W_A:C4_00810C_A:C4_01500W_A:C4_02850W_A:C4_03140C_A:C4_03830W_A:C4_04810C_A:DUS4:C5_01610W_A:C6_02290C_A:C6_02350C_A:THG1:C7_03990C_A:CR_00670C_A:TRM1:KTI12:NCS2:CR_04160C_A:CR_04…
478	endonucleolytic cleavage involved in rRNA processing	33 out of 847 genes, 3.9%	43 out of 12990 background genes, 0.3%	6.97e-28	0	RRS1:C1_04040C_A:DIP2:C1_09710C_A:DBP3:C1_10880W_A:NEP1:KRR1:CHR1:C1_14080W_A:MPP10:C2_02540W_A:NOC4:RCL1:BUD21:C3_02020W_A:C3_02040C_A:C3_02350W_A:NOP14:C3_07800C_A:SAS10:BUD23:C5_02070C_A:UTP13:C5_03920C_A:C5_04840C_A:PWP2:CR_02420W_A:CR_03360W_A:DBP8:CR_06450W_A:CR_09800C_A:CR_10410C_A
479	endonucleolytic cleavage of tricistronic rRNA transcript (SSU-rRNA, 5.8S rRNA, LSU-rRNA)	33 out of 847 genes, 3.9%	43 out of 12990 background genes, 0.3%	6.97e-28	0	RRS1:C1_04040C_A:DIP2:C1_09710C_A:DBP3:C1_10880W_A:NEP1:KRR1:CHR1:C1_14080W_A:MPP10:C2_02540W_A:NOC4:RCL1:BUD21:C3_02020W_A:C3_02040C_A:C3_02350W_A:NOP14:C3_07800C_A:SAS10:BUD23:C5_02070C_A:UTP13:C5_03920C_A:C5_04840C_A:PWP2:CR_02420W_A:CR_03360W_A:DBP8:CR_06450W_A:CR_09800C_A:CR_10410C_A
90502	RNA phosphodiester bond hydrolysis, endonucleolytic	34 out of 847 genes, 4.0%	46 out of 12990 background genes, 0.4%	7.84e-28	0	RRS1:C1_04040C_A:DIP2:C1_09710C_A:DBP3:C1_10880W_A:NEP1:KRR1:CHR1:C1_14080W_A:MPP10:C2_02540W_A:NOC4:RCL1:BUD21:C3_00420W_A:C3_02020W_A:C3_02040C_A:C3_02350W_A:NOP14:C3_07800C_A:SAS10:BUD23:C5_02070C_A:UTP13:C5_03920C_A:C5_04840C_A:PWP2:CR_02420W_A:CR_03360W_A:DBP8:CR_06450W_A:CR_09800C_A:CR_10410C_A
966	RNA 5'-end processing	29 out of 847 genes, 3.4%	33 out of 12990 background genes, 0.3%	1.37e-27	0	C1_04040C_A:DIP2:C1_09710C_A:C1_10880W_A:PET127:NEP1:CHR1:C1_14080W_A:MPP10:C2_02540W_A:NOC4:RCL1:BUD21:C3_02020W_A:C3_02040C_A:NOP14:C3_07800C_A:SAS10:C5_02070C_A:UTP13:C5_03920C_A:C5_04840C_A:PWP2:CR_02420W_A:CR_03360W_A:DBP8:RPL7:CR_09800C_A:CR_10410C_A
447	endonucleolytic cleavage in ITS1 to separate SSU-rRNA from 5.8S rRNA and LSU-rRNA from tricistronic rRNA transcript (SSU-rRNA, 5.8S rRNA, LSU-rRNA)	31 out of 847 genes, 3.7%	39 out of 12990 background genes, 0.3%	6.39e-27	0	RRS1:C1_04040C_A:DIP2:C1_09710C_A:C1_10880W_A:NEP1:KRR1:CHR1:C1_14080W_A:MPP10:C2_02540W_A:NOC4:RCL1:BUD21:C3_02020W_A:C3_02040C_A:C3_02350W_A:NOP14:C3_07800C_A:SAS10:BUD23:C5_02070C_A:UTP13:C5_03920C_A:C5_04840C_A:PWP2:CR_02420W_A:CR_03360W_A:DBP8:CR_09800C_A:CR_10410C_A
34471	ncRNA 5'-end processing	28 out of 847 genes, 3.3%	32 out of 12990 background genes, 0.2%	1.9e-26	0	C1_04040C_A:DIP2:C1_09710C_A:C1_10880W_A:NEP1:CHR1:C1_14080W_A:MPP10:C2_02540W_A:NOC4:RCL1:BUD21:C3_02020W_A:C3_02040C_A:NOP14:C3_07800C_A:SAS10:C5_02070C_A:UTP13:C5_03920C_A:C5_04840C_A:PWP2:CR_02420W_A:CR_03360W_A:DBP8:RPL7:CR_09800C_A:CR_10410C_A
967	rRNA 5'-end processing	28 out of 847 genes, 3.3%	32 out of 12990 background genes, 0.2%	1.9e-26	0	C1_04040C_A:DIP2:C1_09710C_A:C1_10880W_A:NEP1:CHR1:C1_14080W_A:MPP10:C2_02540W_A:NOC4:RCL1:BUD21:C3_02020W_A:C3_02040C_A:NOP14:C3_07800C_A:SAS10:C5_02070C_A:UTP13:C5_03920C_A:C5_04840C_A:PWP2:CR_02420W_A:CR_03360W_A:DBP8:RPL7:CR_09800C_A:CR_10410C_A
470	maturation of LSU-rRNA	29 out of 847 genes, 3.4%	35 out of 12990 background genes, 0.3%	4.79e-26	0	NOP4:C1_06800W_A:C1_07660W_A:DBP3:C2_02540W_A:C2_04120C_A:MAK5:RPF2:C2_05750W_A:MAK16:C2_08840W_A:RRP15:C3_01560W_A:C3_05160C_A:NSA2:RPF1:C4_05330C_A:SPB4:HAS1:C6_01890C_A:NIP7:SPB1:NOP8:CR_04170W_A:RPL7:CR_06450W_A:CR_07080W_A:CR_07750C_A:SSF1
463	maturation of LSU-rRNA from tricistronic rRNA transcript (SSU-rRNA, 5.8S rRNA, LSU-rRNA)	27 out of 847 genes, 3.2%	31 out of 12990 background genes, 0.2%	2.63e-25	0	NOP4:C1_06800W_A:C1_07660W_A:DBP3:C2_02540W_A:C2_04120C_A:MAK5:RPF2:C2_05750W_A:MAK16:RRP15:C3_01560W_A:C3_05160C_A:NSA2:RPF1:C4_05330C_A:HAS1:C6_01890C_A:NIP7:SPB1:NOP8:CR_04170W_A:RPL7:CR_06450W_A:CR_07080W_A:CR_07750C_A:SSF1
472	endonucleolytic cleavage to generate mature 5'-end of SSU-rRNA from (SSU-rRNA, 5.8S rRNA, LSU-rRNA)	27 out of 847 genes, 3.2%	31 out of 12990 background genes, 0.2%	2.63e-25	0	C1_04040C_A:DIP2:C1_09710C_A:C1_10880W_A:NEP1:CHR1:C1_14080W_A:MPP10:C2_02540W_A:NOC4:RCL1:BUD21:C3_02020W_A:C3_02040C_A:NOP14:C3_07800C_A:SAS10:C5_02070C_A:UTP13:C5_03920C_A:C5_04840C_A:PWP2:CR_02420W_A:CR_03360W_A:DBP8:CR_09800C_A:CR_10410C_A
480	endonucleolytic cleavage in 5'-ETS of tricistronic rRNA transcript (SSU-rRNA, 5.8S rRNA, LSU-rRNA)	25 out of 847 genes, 3.0%	29 out of 12990 background genes, 0.2%	4.93e-23	0	C1_04040C_A:DIP2:C1_09710C_A:C1_10880W_A:NEP1:CHR1:C1_14080W_A:MPP10:C2_02540W_A:NOC4:RCL1:C3_02020W_A:C3_02040C_A:NOP14:C3_07800C_A:SAS10:C5_02070C_A:UTP13:C5_03920C_A:C5_04840C_A:PWP2:CR_02420W_A:CR_03360W_A:DBP8:CR_09800C_A
1510	RNA methylation	25 out of 847 genes, 3.0%	34 out of 12990 background genes, 0.3%	7.95e-20	0	C1_01150C_A:ABP140:C1_04530C_A:NEP1:C2_01650W_A:C2_06480W_A:RRP8:C2_08840W_A:C3_05140C_A:C3_05860C_A:TRM12:C3_07400W_A:C4_03830W_A:C4_04810C_A:NOP1:BUD23:SPB1:CR_00670C_A:TRM1:CR_01780W_A:CR_02030C_A:CR_04160C_A:CR_04170W_A:CR_04300W_A:CR_08940W_A
43633	polyadenylation-dependent RNA catabolic process	18 out of 847 genes, 2.1%	18 out of 12990 background genes, 0.1%	6.23e-19	0	C1_01160C_A:C1_03830C_A:RRP6:C1_05360C_A:C1_06540C_A:C1_06800W_A:C1_07960W_A:C1_09790C_A:C1_12350W_A:C2_06660W_A:C2_09160W_A:RAT1:C4_02090C_A:C4_03740W_A:RRP42:C7_03400C_A:DBP2:CR_02550C_A
43634	polyadenylation-dependent ncRNA catabolic process	17 out of 847 genes, 2.0%	17 out of 12990 background genes, 0.1%	9.73e-18	0	C1_01160C_A:C1_03830C_A:RRP6:C1_05360C_A:C1_06540C_A:C1_06800W_A:C1_07960W_A:C1_09790C_A:C1_12350W_A:C2_06660W_A:C2_09160W_A:RAT1:C4_02090C_A:C4_03740W_A:RRP42:C7_03400C_A:CR_02550C_A
71029	nuclear ncRNA surveillance	17 out of 847 genes, 2.0%	17 out of 12990 background genes, 0.1%	9.73e-18	0	C1_01160C_A:C1_03830C_A:RRP6:C1_05360C_A:C1_06540C_A:C1_06800W_A:C1_07960W_A:C1_09790C_A:C1_12350W_A:C2_06660W_A:C2_09160W_A:RAT1:C4_02090C_A:C4_03740W_A:RRP42:C7_03400C_A:CR_02550C_A
71046	nuclear polyadenylation-dependent ncRNA catabolic process	17 out of 847 genes, 2.0%	17 out of 12990 background genes, 0.1%	9.73e-18	0	C1_01160C_A:C1_03830C_A:RRP6:C1_05360C_A:C1_06540C_A:C1_06800W_A:C1_07960W_A:C1_09790C_A:C1_12350W_A:C2_06660W_A:C2_09160W_A:RAT1:C4_02090C_A:C4_03740W_A:RRP42:C7_03400C_A:CR_02550C_A
42255	ribosome assembly	27 out of 847 genes, 3.2%	53 out of 12990 background genes, 0.4%	2.03e-15	0	C1_04710C_A:RPS14B:C1_06760C_A:CSI2:C1_12440W_A:C2_02710C_A:RPF2:RPL11:BMS1:C3_02020W_A:C3_02670W_A:MAK21:C4_02880C_A:RPF1:C4_05010W_A:C4_05230C_A:C4_05330C_A:SPB4:C5_02070C_A:C5_05340W_A:C6_02230W_A:NIP7:MRT4:YVH1:CR_03940W_A:CR_07080W_A:SSF1
71035	nuclear polyadenylation-dependent rRNA catabolic process	15 out of 847 genes, 1.8%	15 out of 12990 background genes, 0.1%	2.36e-15	0	C1_01160C_A:C1_03830C_A:RRP6:C1_05360C_A:C1_06540C_A:C1_06800W_A:C1_07960W_A:C1_09790C_A:C1_12350W_A:C2_06660W_A:C2_09160W_A:RAT1:C4_03740W_A:C7_03400C_A:CR_02550C_A
32259	methylation	32 out of 847 genes, 3.8%	81 out of 12990 background genes, 0.6%	1.79e-14	0	C1_01150C_A:ABP140:C1_04530C_A:C1_09040C_A:NEP1:C1_14160W_A:C2_01650W_A:C2_02960C_A:C2_06480W_A:RRP8:C2_08840W_A:C3_05140C_A:C3_05860C_A:TRM12:C3_07400W_A:C4_03830W_A:C4_04810C_A:NOP1:C5_00950C_A:BUD23:RMS1:C6_02250W_A:SPB1:CR_00670C_A:TRM1:CR_01780W_A:CR_02030C_A:CR_04160C_A:CR_04170W_A:CR_04300W_A:CR_08940W_A:CR_09310W_A
16078	tRNA catabolic process	14 out of 847 genes, 1.7%	14 out of 12990 background genes, 0.1%	3.67e-14	0	C1_01160C_A:C1_03830C_A:RRP6:C1_05360C_A:C1_06540C_A:C1_09790C_A:C1_12350W_A:C2_06660W_A:C2_09160W_A:C4_02090C_A:C4_03740W_A:RRP42:C7_03400C_A:CR_02550C_A
71038	nuclear polyadenylation-dependent tRNA catabolic process	14 out of 847 genes, 1.7%	14 out of 12990 background genes, 0.1%	3.67e-14	0	C1_01160C_A:C1_03830C_A:RRP6:C1_05360C_A:C1_06540C_A:C1_09790C_A:C1_12350W_A:C2_06660W_A:C2_09160W_A:C4_02090C_A:C4_03740W_A:RRP42:C7_03400C_A:CR_02550C_A
43414	macromolecule methylation	31 out of 847 genes, 3.7%	79 out of 12990 background genes, 0.6%	7.31e-14	0	C1_01150C_A:ABP140:C1_04530C_A:C1_09040C_A:NEP1:C1_14160W_A:C2_01650W_A:C2_02960C_A:C2_06480W_A:RRP8:C2_08840W_A:C3_05140C_A:C3_05860C_A:TRM12:C3_07400W_A:C4_03830W_A:C4_04810C_A:NOP1:C5_00950C_A:BUD23:RMS1:SPB1:CR_00670C_A:TRM1:CR_01780W_A:CR_02030C_A:CR_04160C_A:CR_04170W_A:CR_04300W_A:CR_08940W_A:CR_09310W_A
27	ribosomal large subunit assembly	19 out of 847 genes, 2.2%	29 out of 12990 background genes, 0.2%	4.27e-13	0	C1_04710C_A:C1_06760C_A:CSI2:C1_12440W_A:RPF2:RPL11:C3_02670W_A:MAK21:RPF1:C4_05010W_A:C4_05230C_A:C4_05330C_A:SPB4:C5_05340W_A:C6_02230W_A:MRT4:YVH1:CR_03940W_A:SSF1
71025	RNA surveillance	18 out of 847 genes, 2.1%	26 out of 12990 background genes, 0.2%	5.9e-13	0	C1_01160C_A:C1_03830C_A:RRP6:C1_05360C_A:C1_06540C_A:C1_06800W_A:C1_07960W_A:C1_09790C_A:C1_11910W_A:C1_12350W_A:C2_06660W_A:C2_09160W_A:RAT1:C4_02090C_A:C4_03740W_A:RRP42:C7_03400C_A:CR_02550C_A
71027	nuclear RNA surveillance	18 out of 847 genes, 2.1%	26 out of 12990 background genes, 0.2%	5.9e-13	0	C1_01160C_A:C1_03830C_A:RRP6:C1_05360C_A:C1_06540C_A:C1_06800W_A:C1_07960W_A:C1_09790C_A:C1_11910W_A:C1_12350W_A:C2_06660W_A:C2_09160W_A:RAT1:C4_02090C_A:C4_03740W_A:RRP42:C7_03400C_A:CR_02550C_A
43628	ncRNA 3'-end processing	22 out of 847 genes, 2.6%	41 out of 12990 background genes, 0.3%	7.69e-13	0	C1_01160C_A:C1_03830C_A:RRP6:C1_05360C_A:C1_06540C_A:C1_07960W_A:C1_09790C_A:C1_10620W_A:C1_12350W_A:REX2:C2_06660W_A:C2_09160W_A:RPC11:C3_00420W_A:C4_02090C_A:C4_03740W_A:RRP42:C4_04520W_A:DCR1:NOP1:C7_03400C_A:CR_02550C_A
43412	macromolecule modification	114 out of 847 genes, 13.5%	800 out of 12990 background genes, 6.2%	8.76e-13	0	C1_00860W_A:C1_01150C_A:TRM2:SHA3:ABP140:RAD16:C1_04530C_A:C1_05360C_A:C1_05370C_A:NPR1:C1_07570C_A:MTO1:C1_09040C_A:C1_09390W_A:C1_09480W_A:C1_09790C_A:C1_09910C_A:CPP1:SWE1:CLA4:TPK1:C1_10620W_A:NEP1:GIN4:GAR1:MCD4:C1_12570C_A:DIM1:C1_14160W_A:C1_14330W_A:C2_00170C_A:SAS2:C2_00820W_A:BCY1:NOT3:C2_01650W_A:C2_02420C_A:C2_02960C_A:SMP3:C2_03830W_A:C2_04280W_A:C2_04820W_A:KTI11:C2_05840W_A:C2_0648…
459	exonucleolytic trimming involved in rRNA processing	15 out of 847 genes, 1.8%	18 out of 12990 background genes, 0.1%	1.6e-12	0	C1_01160C_A:C1_03830C_A:RRP6:C1_06540C_A:C1_07960W_A:C1_12350W_A:REX2:C2_06660W_A:C2_09160W_A:C4_02090C_A:C4_03740W_A:RRP42:C7_03400C_A:CR_02550C_A:RPL7
90503	RNA phosphodiester bond hydrolysis, exonucleolytic	15 out of 847 genes, 1.8%	18 out of 12990 background genes, 0.1%	1.6e-12	0	C1_01160C_A:C1_03830C_A:RRP6:C1_06540C_A:C1_07960W_A:C1_12350W_A:REX2:C2_06660W_A:C2_09160W_A:C4_02090C_A:C4_03740W_A:RRP42:C7_03400C_A:CR_02550C_A:RPL7
6261	DNA-dependent DNA replication	32 out of 847 genes, 3.8%	94 out of 12990 background genes, 0.7%	2.86e-12	0	C1_06630W_A:C1_06760C_A:C1_07490C_A:GIN1:CDC6:CDC54:DPB4:SUV3:C2_06530W_A:MCM3:C2_08380C_A:MSH3:C3_00830C_A:RAD53:POL1:C4_05230C_A:PRI2:YBL053:HYS2:C5_05350W_A:TOP1:DBF4:CTF18:MCM6:CR_03340C_A:MCM2:CR_03940W_A:CDC45:DPB2:CR_10440W_A:SLD5:MCD1
16075	rRNA catabolic process	18 out of 847 genes, 2.1%	28 out of 12990 background genes, 0.2%	4.38e-12	0	C1_01160C_A:C1_03830C_A:RRP6:C1_05360C_A:C1_06540C_A:C1_06800W_A:C1_07960W_A:C1_09790C_A:C1_12350W_A:C2_06660W_A:C2_09160W_A:RAT1:C4_02090C_A:C4_03740W_A:RRP42:DCR1:C7_03400C_A:CR_02550C_A
30488	tRNA methylation	15 out of 847 genes, 1.8%	19 out of 12990 background genes, 0.1%	7.14e-12	0	C1_01150C_A:ABP140:C1_04530C_A:C2_06480W_A:C2_08840W_A:C3_05140C_A:TRM12:C3_07400W_A:C4_03830W_A:C4_04810C_A:CR_00670C_A:TRM1:CR_04160C_A:CR_04300W_A:CR_08940W_A
467	exonucleolytic trimming to generate mature 3'-end of 5.8S rRNA from tricistronic rRNA transcript (SSU-rRNA, 5.8S rRNA, LSU-rRNA)	14 out of 847 genes, 1.7%	17 out of 12990 background genes, 0.1%	2.07e-11	0	C1_01160C_A:C1_03830C_A:RRP6:C1_06540C_A:C1_07960W_A:C1_12350W_A:REX2:C2_06660W_A:C2_09160W_A:C4_02090C_A:C4_03740W_A:RRP42:C7_03400C_A:CR_02550C_A
34661	ncRNA catabolic process	18 out of 847 genes, 2.1%	30 out of 12990 background genes, 0.2%	2.54e-11	0	C1_01160C_A:C1_03830C_A:RRP6:C1_05360C_A:C1_06540C_A:C1_06800W_A:C1_07960W_A:C1_09790C_A:C1_12350W_A:C2_06660W_A:C2_09160W_A:RAT1:C4_02090C_A:C4_03740W_A:RRP42:DCR1:C7_03400C_A:CR_02550C_A
31125	rRNA 3'-end processing	15 out of 847 genes, 1.8%	20 out of 12990 background genes, 0.2%	2.68e-11	0	C1_01160C_A:C1_03830C_A:RRP6:C1_05360C_A:C1_06540C_A:C1_07960W_A:C1_12350W_A:REX2:C2_06660W_A:C2_09160W_A:C4_02090C_A:C4_03740W_A:RRP42:C7_03400C_A:CR_02550C_A
16074	snoRNA metabolic process	19 out of 847 genes, 2.2%	35 out of 12990 background genes, 0.3%	5.95e-11	0	RPP1:RRP6:C1_05360C_A:C1_07960W_A:C1_09790C_A:C1_10620W_A:C2_07040W_A:C4_00740W_A:C4_02090C_A:C4_03740W_A:C4_04520W_A:DCR1:NOP1:POP4:C7_03400C_A:CR_02550C_A:CR_03200C_A:CR_09480W_A:POP3
6260	DNA replication	37 out of 847 genes, 4.4%	139 out of 12990 background genes, 1.1%	1.25e-10	0	C1_06630W_A:C1_06760C_A:C1_07490C_A:GIN1:CDC6:CDC54:DPB4:RNR1:SUV3:C2_06530W_A:MCM3:C2_08380C_A:MSH3:PES1:C3_00830C_A:RAD53:POL1:C4_05230C_A:PRI2:YBL053:HYS2:C5_05350W_A:TOP1:DBF4:OGG1:CR_00060C_A:CTF18:MCM6:CR_03340C_A:MCM2:CR_03940W_A:RNR3:CDC45:DPB2:CR_10440W_A:SLD5:MCD1
22618	ribonucleoprotein complex assembly	37 out of 847 genes, 4.4%	141 out of 12990 background genes, 1.1%	2.03e-10	0	C1_04710C_A:RPS14B:C1_06760C_A:CSI2:C1_12440W_A:C2_02710C_A:RPF2:C2_05830C_A:RPL11:TPK2:BMS1:C3_02020W_A:C3_02670W_A:MAK21:C3_05160C_A:NOG1:C3_07480W_A:RLP24:C4_02880C_A:RPF1:C4_05010W_A:C4_05230C_A:C4_05330C_A:SPB4:C5_02070C_A:C5_05340W_A:C6_02230W_A:NIP7:MRT4:DBP2:YVH1:CR_03940W_A:CR_04110W_A:CR_04170W_A:CR_07080W_A:SSF1:CR_10060W_A
71826	ribonucleoprotein complex subunit organization	38 out of 847 genes, 4.5%	149 out of 12990 background genes, 1.1%	2.53e-10	0	C1_04710C_A:RPS14B:C1_06760C_A:CSI2:C1_12440W_A:C2_02710C_A:RPF2:C2_05830C_A:RPL11:TPK2:BMS1:C3_01560W_A:C3_02020W_A:C3_02670W_A:MAK21:C3_05160C_A:NOG1:C3_07480W_A:RLP24:C4_02880C_A:RPF1:C4_05010W_A:C4_05230C_A:C4_05330C_A:SPB4:C5_02070C_A:C5_05340W_A:C6_02230W_A:NIP7:MRT4:DBP2:YVH1:CR_03940W_A:CR_04110W_A:CR_04170W_A:CR_07080W_A:SSF1:CR_10060W_A
16073	snRNA metabolic process	16 out of 847 genes, 1.9%	26 out of 12990 background genes, 0.2%	4.32e-10	0	RRP6:C1_05360C_A:C1_07960W_A:C1_09790C_A:C1_10620W_A:GAR1:REX2:C2_09160W_A:PUS7:C4_02090C_A:C4_03740W_A:DCR1:C6_02350C_A:C7_03400C_A:CR_02550C_A:CR_04110W_A
43144	snoRNA processing	17 out of 847 genes, 2.0%	30 out of 12990 background genes, 0.2%	5.18e-10	0	RPP1:RRP6:C1_05360C_A:C1_07960W_A:C1_10620W_A:C4_00740W_A:C4_02090C_A:C4_03740W_A:C4_04520W_A:DCR1:NOP1:POP4:C7_03400C_A:CR_02550C_A:CR_03200C_A:CR_09480W_A:POP3
154	rRNA modification	15 out of 847 genes, 1.8%	23 out of 12990 background genes, 0.2%	7.05e-10	0	C1_10620W_A:NEP1:GAR1:DIM1:C2_04820W_A:RRP8:C2_08840W_A:PUS7:C3_05860C_A:NOP1:BUD23:SPB1:CR_01780W_A:CR_02030C_A:CR_04170W_A
70925	organelle assembly	32 out of 847 genes, 3.8%	115 out of 12990 background genes, 0.9%	1.63e-09	0	C1_00860W_A:C1_04710C_A:RPS14B:C1_06760C_A:GIN4:CSI2:C1_12440W_A:C2_02710C_A:RPF2:SPO72:RPL11:TPK2:BMS1:C3_02020W_A:C3_02670W_A:MAK21:C4_02880C_A:RPF1:C4_05010W_A:C4_05230C_A:C4_05330C_A:SPB4:C5_02070C_A:C5_05340W_A:C6_02230W_A:NIP7:MRT4:YVH1:CR_03940W_A:CR_07080W_A:MPS1:SSF1
42797	tRNA transcription from RNA polymerase III promoter	13 out of 847 genes, 1.5%	18 out of 12990 background genes, 0.1%	3.6e-09	0	C1_05230W_A:C1_12820C_A:RPC10:RPC40:RPC11:RPC53:C4_07060W_A:C5_04990W_A:C6_03210C_A:C7_01210C_A:RPC19:RPC31:CR_02890C_A
9304	tRNA transcription	13 out of 847 genes, 1.5%	18 out of 12990 background genes, 0.1%	3.6e-09	0	C1_05230W_A:C1_12820C_A:RPC10:RPC40:RPC11:RPC53:C4_07060W_A:C5_04990W_A:C6_03210C_A:C7_01210C_A:RPC19:RPC31:CR_02890C_A
33750	ribosome localization	19 out of 847 genes, 2.2%	44 out of 12990 background genes, 0.3%	1.17e-08	0	RRS1:C1_02450C_A:ARX1:C1_04040C_A:C2_05750W_A:NOG1:RPF1:ECM1:C4_05230C_A:C4_06210C_A:BUD23:RIX7:C6_02230W_A:NOG2:C7_04140C_A:SDA1:NMD3:CR_07080W_A:LTV1
33753	establishment of ribosome localization	19 out of 847 genes, 2.2%	44 out of 12990 background genes, 0.3%	1.17e-08	0	RRS1:C1_02450C_A:ARX1:C1_04040C_A:C2_05750W_A:NOG1:RPF1:ECM1:C4_05230C_A:C4_06210C_A:BUD23:RIX7:C6_02230W_A:NOG2:C7_04140C_A:SDA1:NMD3:CR_07080W_A:LTV1
54	ribosomal subunit export from nucleus	19 out of 847 genes, 2.2%	44 out of 12990 background genes, 0.3%	1.17e-08	0	RRS1:C1_02450C_A:ARX1:C1_04040C_A:C2_05750W_A:NOG1:RPF1:ECM1:C4_05230C_A:C4_06210C_A:BUD23:RIX7:C6_02230W_A:NOG2:C7_04140C_A:SDA1:NMD3:CR_07080W_A:LTV1
71166	ribonucleoprotein complex localization	19 out of 847 genes, 2.2%	44 out of 12990 background genes, 0.3%	1.17e-08	0	RRS1:C1_02450C_A:ARX1:C1_04040C_A:C2_05750W_A:NOG1:RPF1:ECM1:C4_05230C_A:C4_06210C_A:BUD23:RIX7:C6_02230W_A:NOG2:C7_04140C_A:SDA1:NMD3:CR_07080W_A:LTV1
71426	ribonucleoprotein complex export from nucleus	19 out of 847 genes, 2.2%	44 out of 12990 background genes, 0.3%	1.17e-08	0	RRS1:C1_02450C_A:ARX1:C1_04040C_A:C2_05750W_A:NOG1:RPF1:ECM1:C4_05230C_A:C4_06210C_A:BUD23:RIX7:C6_02230W_A:NOG2:C7_04140C_A:SDA1:NMD3:CR_07080W_A:LTV1
71428	rRNA-containing ribonucleoprotein complex export from nucleus	19 out of 847 genes, 2.2%	44 out of 12990 background genes, 0.3%	1.17e-08	0	RRS1:C1_02450C_A:ARX1:C1_04040C_A:C2_05750W_A:NOG1:RPF1:ECM1:C4_05230C_A:C4_06210C_A:BUD23:RIX7:C6_02230W_A:NOG2:C7_04140C_A:SDA1:NMD3:CR_07080W_A:LTV1
6383	transcription from RNA polymerase III promoter	16 out of 847 genes, 1.9%	31 out of 12990 background genes, 0.2%	1.79e-08	0	C1_05230W_A:TBP1:C1_12820C_A:RPC10:PZF1:RPC40:RPC11:RPC53:C4_07060W_A:C5_04990W_A:C6_03210C_A:C7_01210C_A:RPC19:RPC31:CR_02890C_A:BRF1
31123	RNA 3'-end processing	25 out of 847 genes, 3.0%	82 out of 12990 background genes, 0.6%	5.59e-08	0	C1_01160C_A:C1_03830C_A:RRP6:C1_05360C_A:C1_06540C_A:C1_07960W_A:C1_09790C_A:C1_10620W_A:C1_11910W_A:C1_12350W_A:NOT3:REX2:SUV3:C2_06660W_A:C2_09160W_A:RPC11:C3_00420W_A:C4_02090C_A:C4_03740W_A:RRP42:C4_04520W_A:DCR1:NOP1:C7_03400C_A:CR_02550C_A
16071	mRNA metabolic process	47 out of 847 genes, 5.5%	254 out of 12990 background genes, 2.0%	9.27e-08	0	C1_02090C_A:RPP1:C1_03830C_A:RRP6:C1_05360C_A:C1_06540C_A:C1_06800W_A:C1_07960W_A:C1_08630W_A:C1_08890C_A:C1_09790C_A:BUD31:C1_11910W_A:C1_12350W_A:C1_12630C_A:C1_12670C_A:RMP1:C1_14380C_A:NOT3:C2_01650W_A:C2_01820C_A:C2_06660W_A:C2_10560C_A:C2_10810W_A:C3_01560W_A:C3_07480W_A:C4_00740W_A:RAT1:C4_02090C_A:C4_03740W_A:DCR1:OFD1:C6_00530C_A:C6_02690C_A:MRT4:POP4:C7_03400C_A:CR_01050C_A:DBP2:CR_0255…
31167	rRNA methylation	10 out of 847 genes, 1.2%	12 out of 12990 background genes, 0.1%	1.24e-07	0	NEP1:RRP8:C2_08840W_A:C3_05860C_A:NOP1:BUD23:SPB1:CR_01780W_A:CR_02030C_A:CR_04170W_A
34475	U4 snRNA 3'-end processing	10 out of 847 genes, 1.2%	12 out of 12990 background genes, 0.1%	1.24e-07	0	RRP6:C1_05360C_A:C1_07960W_A:REX2:C2_09160W_A:C4_02090C_A:C4_03740W_A:DCR1:C7_03400C_A:CR_02550C_A
6401	RNA catabolic process	27 out of 847 genes, 3.2%	103 out of 12990 background genes, 0.8%	4.33e-07	0	C1_01160C_A:C1_03830C_A:RRP6:C1_05360C_A:C1_06540C_A:C1_06800W_A:C1_07960W_A:C1_09790C_A:C1_11910W_A:C1_12350W_A:NOT3:SUV3:C2_06660W_A:C2_09160W_A:C2_09180W_A:C2_10560C_A:RAT1:C4_02090C_A:C4_03740W_A:RRP42:DCR1:OFD1:HYS2:MRT4:C7_03400C_A:DBP2:CR_02550C_A
44710	single-organism metabolic process	230 out of 847 genes, 27.2%	2426 out of 12990 background genes, 18.7%	4.41e-07	0	HMX1:CDC13:RPO41:C1_00860W_A:C1_01150C_A:C1_01360C_A:TRM2:CRL1:UGA2:C1_02220C_A:C1_02310C_A:C1_02320C_A:RAD16:GOR1:COQ4:TPS2:C1_03940W_A:ICL1:IFE1:RRP6:C1_05360C_A:C1_05380C_A:C1_05990C_A:GLT1:C1_06630W_A:C1_06760C_A:CAT1:CCS1:C1_07490C_A:MTO1:OLE1:ERG1:MSS116:C1_08820C_A:ERG12:C1_09480W_A:MTS1:MLS1:C1_09840C_A:PET100:C1_10240C_A:APN2:TBP1:C1_10840C_A:PET127:GIN1:MRF1:C1_11880W_A:C1_11910W_A:MCD4…
1902626	assembly of large subunit precursor of preribosome	8 out of 847 genes, 0.9%	8 out of 12990 background genes, 0.1%	5.09e-07	0	RPF2:C3_05160C_A:NOG1:RLP24:SPB4:NIP7:CR_04170W_A:CR_07080W_A
44786	cell cycle DNA replication	15 out of 847 genes, 1.8%	34 out of 12990 background genes, 0.3%	1.35e-06	0	C1_06630W_A:C1_06760C_A:CDC6:CDC54:C2_06530W_A:MCM3:C2_08380C_A:PES1:POL1:C4_05230C_A:MCM6:CR_03340C_A:MCM2:CR_03940W_A:CDC45
963	mitochondrial RNA processing	8 out of 847 genes, 0.9%	9 out of 12990 background genes, 0.1%	4.32e-06	0	MTO1:PET127:C1_14330W_A:C2_00820W_A:SUV3:C3_00420W_A:C4_00810C_A:C6_03440W_A
71028	nuclear mRNA surveillance	11 out of 847 genes, 1.3%	19 out of 12990 background genes, 0.1%	6.39e-06	0	RRP6:C1_05360C_A:C1_07960W_A:C1_09790C_A:C1_11910W_A:C1_12350W_A:RAT1:C4_02090C_A:C4_03740W_A:C7_03400C_A:CR_02550C_A
60255	regulation of macromolecule metabolic process	124 out of 847 genes, 14.6%	1139 out of 12990 background genes, 8.8%	7.73e-06	0	HBR1:HGC1:ZPR1:SHA3:C1_02310C_A:C1_04510W_A:RRP6:C1_05360C_A:C1_05380C_A:STE3:UME6:C1_06760C_A:NPR1:PCL7:IST2:C1_07960W_A:PCL2:GCD6:SWI6:HCM1:CPP1:SWE1:CLA4:TBP1:PET127:GIN1:C1_11690W_A:CDC6:C1_12350W_A:C1_12570C_A:TYE7:C1_13440C_A:SIM1:C1_14080W_A:C1_14190C_A:RRN3:NDT80:DPB4:SAS2:BCY1:NOT3:SIR2:ESC4:ZRT2:RNR1:STP4:ADAEC:CAP4:GCD7:PZF1:C2_05160C_A:C2_06530W_A:C2_07040W_A:TPK2:MCM3:MAF1:C2_08380C_…
70475	rRNA base methylation	7 out of 847 genes, 0.8%	7 out of 12990 background genes, 0.1%	7.86e-06	0	NEP1:C2_08840W_A:C3_05860C_A:BUD23:CR_01780W_A:CR_02030C_A:CR_04170W_A
71039	nuclear polyadenylation-dependent CUT catabolic process	7 out of 847 genes, 0.8%	7 out of 12990 background genes, 0.1%	7.86e-06	0	RRP6:C1_05360C_A:C1_07960W_A:C1_09790C_A:C1_12350W_A:C4_02090C_A:CR_02550C_A
71051	polyadenylation-dependent snoRNA 3'-end processing	7 out of 847 genes, 0.8%	7 out of 12990 background genes, 0.1%	7.86e-06	0	RRP6:C1_05360C_A:C1_07960W_A:C4_02090C_A:C4_03740W_A:C7_03400C_A:CR_02550C_A
6259	DNA metabolic process	65 out of 847 genes, 7.7%	469 out of 12990 background genes, 3.6%	8.09e-06	0	CDC13:TRM2:C1_02310C_A:RAD16:C1_05360C_A:C1_05380C_A:C1_06630W_A:C1_06760C_A:C1_07490C_A:APN2:TBP1:GIN1:C1_11910W_A:CDC6:CDC54:MSH6:DPB4:ESC4:RNR1:ADAEC:SUV3:C2_05510C_A:C2_06530W_A:MCM3:C2_08380C_A:MSH3:PES1:C3_00830C_A:SMC3:RAD53:POL1:MMS21:C3_06400C_A:C4_00800W_A:C4_02600C_A:C4_05230C_A:C4_06290W_A:PRI2:YBL053:HYS2:C5_05350W_A:TOP1:RAD18:DCC1:SMC6:DBF4:OGG1:CR_00060C_A:CTF18:MCM6:CR_03340C_A:M…
6270	DNA replication initiation	15 out of 847 genes, 1.8%	38 out of 12990 background genes, 0.3%	8.8e-06	0	C1_06630W_A:C1_07490C_A:CDC6:CDC54:MCM3:C2_08380C_A:RAD53:POL1:DBF4:CTF18:MCM6:CR_03340C_A:MCM2:CDC45:DPB2
65007	biological regulation	204 out of 847 genes, 24.1%	2165 out of 12990 background genes, 16.7%	1.17e-05	0	HBR1:HMX1:CDC13:HGC1:NRM1:ZPR1:CRL1:HSP30:SHA3:C1_02310C_A:TPS2:AGE1:C1_04510W_A:C1_05010C_A:RRP6:C1_05360C_A:C1_05380C_A:STE3:UME6:C1_06630W_A:C1_06760C_A:NPR1:PCL7:CCS1:C1_07490C_A:IST2:C1_07960W_A:OPY2:PCL2:ERG1:GCD6:SWI6:C1_09840C_A:HCM1:CPP1:SWE1:CLA4:TPK1:PEA2:APN2:TBP1:C1_10950C_A:PET127:GIN4:KRR1:GIN1:C1_11690W_A:MCD4:CDC6:C1_12350W_A:C1_12570C_A:SPA2:TYE7:C1_13440C_A:CYB2:DAD1:MYO2:SIM1:…
34472	snRNA 3'-end processing	10 out of 847 genes, 1.2%	16 out of 12990 background genes, 0.1%	1.18e-05	0	RRP6:C1_05360C_A:C1_07960W_A:REX2:C2_09160W_A:C4_02090C_A:C4_03740W_A:DCR1:C7_03400C_A:CR_02550C_A
1901361	organic cyclic compound catabolic process	42 out of 847 genes, 5.0%	249 out of 12990 background genes, 1.9%	1.76e-05	0	HMX1:C1_01160C_A:CRL1:C1_03830C_A:RRP6:C1_05360C_A:C1_05380C_A:C1_06540C_A:C1_06800W_A:C1_07960W_A:C1_09790C_A:C1_10240C_A:APN2:C1_11910W_A:C1_12350W_A:C2_00820W_A:NOT3:SUV3:C2_06660W_A:AAH1:MSH3:C2_09160W_A:C2_09180W_A:C2_10560C_A:RAT1:C4_02090C_A:C4_02230C_A:C4_03740W_A:RRP42:C4_04270W_A:DCR1:OFD1:PDE1:PUT1:HYS2:PUT2:MRT4:C7_03400C_A:OGG1:DBP2:CR_02550C_A:CR_07600W_A
33967	box C/D snoRNA metabolic process	8 out of 847 genes, 0.9%	10 out of 12990 background genes, 0.1%	2.03e-05	0	RPP1:C4_00740W_A:C4_04520W_A:DCR1:NOP1:POP4:CR_03200C_A:POP3
34963	box C/D snoRNA processing	8 out of 847 genes, 0.9%	10 out of 12990 background genes, 0.1%	2.03e-05	0	RPP1:C4_00740W_A:C4_04520W_A:DCR1:NOP1:POP4:CR_03200C_A:POP3
6281	DNA repair	41 out of 847 genes, 4.8%	242 out of 12990 background genes, 1.9%	2.31e-05	0	TRM2:RAD16:C1_05360C_A:C1_05380C_A:C1_06630W_A:APN2:GIN1:C1_11910W_A:CDC54:MSH6:DPB4:ESC4:ADAEC:C2_06530W_A:MCM3:C2_08380C_A:MSH3:C3_00830C_A:RAD53:POL1:MMS21:C3_06400C_A:C4_00800W_A:PRI2:YBL053:RAD18:SMC6:OGG1:CR_00060C_A:CTF18:MCM6:CR_03340C_A:MCM2:PIF1:CR_07600W_A:CDC45:CR_07910C_A:DPB2:CR_10440W_A:SLD5:MCD1
46700	heterocycle catabolic process	40 out of 847 genes, 4.7%	233 out of 12990 background genes, 1.8%	2.37e-05	0	HMX1:C1_01160C_A:CRL1:C1_03830C_A:RRP6:C1_05360C_A:C1_05380C_A:C1_06540C_A:C1_06800W_A:C1_07960W_A:C1_09790C_A:APN2:C1_11910W_A:C1_12350W_A:C2_00820W_A:NOT3:SUV3:C2_06660W_A:AAH1:MSH3:C2_09160W_A:C2_09180W_A:C2_10560C_A:RAT1:C4_02090C_A:C4_03740W_A:RRP42:C4_04270W_A:DCR1:OFD1:PDE1:PUT1:HYS2:PUT2:MRT4:C7_03400C_A:OGG1:DBP2:CR_02550C_A:CR_07600W_A
33260	nuclear cell cycle DNA replication	13 out of 847 genes, 1.5%	30 out of 12990 background genes, 0.2%	2.4e-05	0	C1_06630W_A:C1_06760C_A:CDC6:CDC54:C2_06530W_A:MCM3:C2_08380C_A:C4_05230C_A:MCM6:CR_03340C_A:MCM2:CR_03940W_A:CDC45
6974	cellular response to DNA damage stimulus	47 out of 847 genes, 5.5%	300 out of 12990 background genes, 2.3%	2.66e-05	0	TRM2:RAD16:C1_05360C_A:C1_05380C_A:C1_06630W_A:C1_09840C_A:APN2:TOS4:GIN1:C1_11910W_A:CDC54:MSH6:DPB4:ESC4:ADAEC:C2_06530W_A:MCM3:C2_08380C_A:MSH3:C3_00830C_A:C3_02970C_A:RAD53:POL1:MMS21:C3_06400C_A:C4_00800W_A:PRI2:YBL053:RAD18:DCC1:SMC6:DBF4:OGG1:CR_00060C_A:CTF18:MCM6:CR_03340C_A:MCM2:PIF1:CR_07600W_A:CDC45:CR_07910C_A:DPB2:CR_10440W_A:SLD5:MCD1:CKA1
16180	snRNA processing	10 out of 847 genes, 1.2%	17 out of 12990 background genes, 0.1%	2.71e-05	0	RRP6:C1_05360C_A:C1_07960W_A:REX2:C2_09160W_A:C4_02090C_A:C4_03740W_A:DCR1:C7_03400C_A:CR_02550C_A
19222	regulation of metabolic process	132 out of 847 genes, 15.6%	1283 out of 12990 background genes, 9.9%	7.6e-05	0	HBR1:HGC1:ZPR1:HSP30:SHA3:C1_02310C_A:AGE1:C1_04510W_A:RRP6:C1_05360C_A:C1_05380C_A:STE3:UME6:C1_06760C_A:NPR1:PCL7:IST2:C1_07960W_A:PCL2:GCD6:SWI6:HCM1:CPP1:SWE1:CLA4:APN2:TBP1:PET127:GIN1:C1_11690W_A:CDC6:C1_12350W_A:C1_12570C_A:TYE7:C1_13440C_A:SIM1:C1_14080W_A:C1_14190C_A:RRN3:NDT80:DPB4:SAS2:BCY1:NOT3:SIR2:ESC4:ZRT2:RNR1:STP4:ADAEC:CAP4:GCD7:PZF1:C2_05160C_A:C2_06530W_A:C2_07040W_A:TPK2:MCM3…
6402	mRNA catabolic process	20 out of 847 genes, 2.4%	76 out of 12990 background genes, 0.6%	8.36e-05	0	C1_03830C_A:RRP6:C1_05360C_A:C1_06540C_A:C1_06800W_A:C1_07960W_A:C1_09790C_A:C1_11910W_A:C1_12350W_A:NOT3:C2_06660W_A:C2_10560C_A:RAT1:C4_02090C_A:C4_03740W_A:OFD1:MRT4:C7_03400C_A:DBP2:CR_02550C_A
51656	establishment of organelle localization	23 out of 847 genes, 2.7%	98 out of 12990 background genes, 0.8%	8.76e-05	0	RRS1:C1_02450C_A:ARX1:C1_04040C_A:KAR9:MYO2:C2_05750W_A:NOG1:RPF1:ECM1:C4_05230C_A:C4_06210C_A:BUD23:RIX7:TOP1:C6_02230W_A:NOG2:C7_04140C_A:SDA1:NMD3:CR_07080W_A:MPS1:LTV1
6360	transcription from RNA polymerase I promoter	13 out of 847 genes, 1.5%	33 out of 12990 background genes, 0.3%	9.58e-05	0	RPA34:TBP1:C1_12820C_A:RPC10:RRN3:RPC40:RPA12:TOP1:C6_03550C_A:CR_01950W_A:RPC19:CR_06450W_A:RRN11
50789	regulation of biological process	183 out of 847 genes, 21.6%	1945 out of 12990 background genes, 15.0%	0.0001	0	HBR1:HGC1:NRM1:ZPR1:CRL1:HSP30:SHA3:C1_02310C_A:TPS2:AGE1:C1_04510W_A:RRP6:C1_05360C_A:C1_05380C_A:STE3:UME6:C1_06760C_A:NPR1:PCL7:IST2:C1_07960W_A:OPY2:PCL2:ERG1:GCD6:SWI6:C1_09840C_A:HCM1:CPP1:SWE1:CLA4:TPK1:PEA2:APN2:TBP1:C1_10950C_A:PET127:GIN4:KRR1:GIN1:C1_11690W_A:MCD4:CDC6:C1_12350W_A:C1_12570C_A:SPA2:TYE7:C1_13440C_A:DAD1:MYO2:SIM1:C1_14080W_A:C1_14190C_A:RRN3:NDT80:DPB4:SAS2:BCY1:NOT3:SI…
31126	snoRNA 3'-end processing	10 out of 847 genes, 1.2%	19 out of 12990 background genes, 0.1%	0.00011	0	RRP6:C1_05360C_A:C1_07960W_A:C1_10620W_A:C4_02090C_A:C4_03740W_A:C4_04520W_A:NOP1:C7_03400C_A:CR_02550C_A
34622	cellular macromolecular complex assembly	57 out of 847 genes, 6.7%	417 out of 12990 background genes, 3.2%	0.00011	0	C1_04710C_A:RPS14B:C1_06760C_A:PET100:TBP1:GIN4:CDC6:CSI2:C1_12440W_A:CDC54:C2_02710C_A:RPF2:C2_05510C_A:C2_05830C_A:C2_06530W_A:RPL11:TPK2:MCM3:MAF1:C2_08380C_A:BMS1:C3_02020W_A:C3_02670W_A:HBR3:MAK21:C3_04920C_A:C3_05160C_A:NOG1:C3_06600C_A:C3_07480W_A:RLP24:C4_02600C_A:C4_02880C_A:RPF1:C4_05010W_A:C4_05230C_A:C4_05330C_A:SPB4:C5_02070C_A:C5_05340W_A:C6_02230W_A:NIP7:MRT4:MCM6:DBP2:CR_03340C_A:…
71042	nuclear polyadenylation-dependent mRNA catabolic process	6 out of 847 genes, 0.7%	6 out of 12990 background genes, 0.0%	0.00012	0	RRP6:C1_05360C_A:C1_06540C_A:C2_06660W_A:C7_03400C_A:DBP2
71047	polyadenylation-dependent mRNA catabolic process	6 out of 847 genes, 0.7%	6 out of 12990 background genes, 0.0%	0.00012	0	RRP6:C1_05360C_A:C1_06540C_A:C2_06660W_A:C7_03400C_A:DBP2
19439	aromatic compound catabolic process	39 out of 847 genes, 4.6%	239 out of 12990 background genes, 1.8%	0.00014	0	HMX1:C1_01160C_A:CRL1:C1_03830C_A:RRP6:C1_05360C_A:C1_05380C_A:C1_06540C_A:C1_06800W_A:C1_07960W_A:C1_09790C_A:C1_10240C_A:APN2:C1_11910W_A:C1_12350W_A:C2_00820W_A:NOT3:SUV3:C2_06660W_A:AAH1:MSH3:C2_09160W_A:C2_09180W_A:C2_10560C_A:RAT1:C4_02090C_A:C4_02230C_A:C4_03740W_A:RRP42:DCR1:OFD1:PDE1:HYS2:MRT4:C7_03400C_A:OGG1:DBP2:CR_02550C_A:CR_07600W_A
956	nuclear-transcribed mRNA catabolic process	19 out of 847 genes, 2.2%	72 out of 12990 background genes, 0.6%	0.00017	0	C1_03830C_A:RRP6:C1_05360C_A:C1_06540C_A:C1_06800W_A:C1_07960W_A:C1_09790C_A:C1_11910W_A:C1_12350W_A:NOT3:C2_10560C_A:RAT1:C4_02090C_A:C4_03740W_A:OFD1:MRT4:C7_03400C_A:DBP2:CR_02550C_A
6996	organelle organization	128 out of 847 genes, 15.1%	1253 out of 12990 background genes, 9.6%	0.00019	0	CDC13:RPO41:C1_00860W_A:ABP140:C1_02310C_A:RAD16:C1_04710C_A:RRP6:C1_05360C_A:C1_05380C_A:RPS14B:C1_06630W_A:C1_06760C_A:C1_07080W_A:C1_07490C_A:IST2:MTO1:C1_07960W_A:OLE1:PCL2:MSS116:C1_08820C_A:YTM1:C1_09840C_A:HCM1:PET100:CLA4:PET127:GIN4:GIN1:C1_11910W_A:CSI2:C1_12440W_A:SPA2:MSH6:DAD1:KAR9:MYO2:IRR1:C1_14330W_A:C1_14380C_A:NDT80:DPB4:SAS2:C2_00820W_A:ESC4:SMP2:REX2:C2_01650W_A:C2_02710C_A:SU…
1902299	pre-replicative complex assembly involved in cell cycle DNA replication	10 out of 847 genes, 1.2%	20 out of 12990 background genes, 0.2%	0.00021	0	C1_06760C_A:CDC6:CDC54:C2_06530W_A:MCM3:C4_05230C_A:MCM6:MCM2:CR_03940W_A:CDC45
36388	pre-replicative complex assembly	10 out of 847 genes, 1.2%	20 out of 12990 background genes, 0.2%	0.00021	0	C1_06760C_A:CDC6:CDC54:C2_06530W_A:MCM3:C4_05230C_A:MCM6:MCM2:CR_03940W_A:CDC45
6267	pre-replicative complex assembly involved in nuclear cell cycle DNA replication	10 out of 847 genes, 1.2%	20 out of 12990 background genes, 0.2%	0.00021	0	C1_06760C_A:CDC6:CDC54:C2_06530W_A:MCM3:C4_05230C_A:MCM6:MCM2:CR_03940W_A:CDC45
16043	cellular component organization	173 out of 847 genes, 20.4%	1836 out of 12990 background genes, 14.1%	0.00024	0	CDC13:RPO41:C1_00860W_A:ABP140:C1_02310C_A:PGA5:RAD16:TPS2:C1_04710C_A:RRP6:C1_05360C_A:C1_05380C_A:RPS14B:C1_06630W_A:C1_06760C_A:C1_07080W_A:C1_07490C_A:IST2:MTO1:C1_07960W_A:OPY2:OLE1:PCL2:MSS116:C1_08820C_A:YTM1:C1_09840C_A:HCM1:PET100:SWE1:CLA4:TPK1:TBP1:PET127:GIN4:GIN1:C1_11910W_A:CDC6:CSI2:C1_12440W_A:CDC54:SPA2:CHS3:MSH6:DAD1:KAR9:MYO2:SIM1:IRR1:C1_14330W_A:C1_14380C_A:NDT80:DPB4:SAS2:C2…
34655	nucleobase-containing compound catabolic process	35 out of 847 genes, 4.1%	206 out of 12990 background genes, 1.6%	0.00024	0	C1_01160C_A:CRL1:C1_03830C_A:RRP6:C1_05360C_A:C1_05380C_A:C1_06540C_A:C1_06800W_A:C1_07960W_A:C1_09790C_A:APN2:C1_11910W_A:C1_12350W_A:C2_00820W_A:NOT3:SUV3:C2_06660W_A:MSH3:C2_09160W_A:C2_09180W_A:C2_10560C_A:RAT1:C4_02090C_A:C4_03740W_A:RRP42:DCR1:OFD1:PDE1:HYS2:MRT4:C7_03400C_A:OGG1:DBP2:CR_02550C_A:CR_07600W_A
71034	CUT catabolic process	7 out of 847 genes, 0.8%	9 out of 12990 background genes, 0.1%	0.00025	0	RRP6:C1_05360C_A:C1_07960W_A:C1_09790C_A:C1_12350W_A:C4_02090C_A:CR_02550C_A
71043	CUT metabolic process	7 out of 847 genes, 0.8%	9 out of 12990 background genes, 0.1%	0.00025	0	RRP6:C1_05360C_A:C1_07960W_A:C1_09790C_A:C1_12350W_A:C4_02090C_A:CR_02550C_A
55	ribosomal large subunit export from nucleus	11 out of 847 genes, 1.3%	25 out of 12990 background genes, 0.2%	0.00026	0	RRS1:C1_02450C_A:ARX1:C2_05750W_A:RPF1:ECM1:C4_06210C_A:RIX7:NOG2:SDA1:NMD3
727	double-strand break repair via break-induced replication	11 out of 847 genes, 1.3%	25 out of 12990 background genes, 0.2%	0.00026	0	C1_06630W_A:CDC54:C2_06530W_A:MCM3:C2_08380C_A:MCM6:CR_03340C_A:MCM2:PIF1:CDC45:SLD5
44699	single-organism process	384 out of 847 genes, 45.3%	4803 out of 12990 background genes, 37.0%	0.00028	0	HMX1:CDC13:RPO41:HGC1:C1_00860W_A:RRS1:ZPR1:C1_01150C_A:C1_01360C_A:TRM2:CRL1:UGA2:HSP30:HGT2:SHA3:ABP140:C1_02220C_A:C1_02310C_A:C1_02320C_A:PGA5:C1_02450C_A:RAD16:GOR1:COQ4:ARX1:TPS2:AGE1:C1_03940W_A:C1_04040C_A:ICL1:IFE1:C1_05010C_A:RRP6:REI1:C1_05360C_A:C1_05380C_A:STE3:C1_05990C_A:UME6:C1_06320W_A:GLT1:C1_06630W_A:C1_06760C_A:NPR1:CAT1:C1_07080W_A:CCS1:C1_07490C_A:IST2:MTO1:CDR4:DIP2:OPY2:OL…
44270	cellular nitrogen compound catabolic process	38 out of 847 genes, 4.5%	239 out of 12990 background genes, 1.8%	0.00043	0	HMX1:C1_01160C_A:CRL1:C1_03830C_A:RRP6:C1_05360C_A:C1_05380C_A:C1_06540C_A:C1_06800W_A:C1_07960W_A:C1_09790C_A:APN2:C1_11910W_A:C1_12350W_A:C2_00820W_A:NOT3:SUV3:C2_06660W_A:AAH1:MSH3:C2_09160W_A:C2_09180W_A:C2_10560C_A:RAT1:C4_02090C_A:C4_03740W_A:RRP42:C4_04270W_A:DCR1:OFD1:PDE1:HYS2:MRT4:C7_03400C_A:OGG1:DBP2:CR_02550C_A:CR_07600W_A
6302	double-strand break repair	22 out of 847 genes, 2.6%	99 out of 12990 background genes, 0.8%	0.00047	0	TRM2:C1_05380C_A:C1_06630W_A:CDC54:ESC4:C2_06530W_A:MCM3:C2_08380C_A:POL1:MMS21:PRI2:SMC6:CTF18:MCM6:CR_03340C_A:MCM2:PIF1:CR_07600W_A:CDC45:CR_10440W_A:SLD5:MCD1
44763	single-organism cellular process	313 out of 847 genes, 37.0%	3793 out of 12990 background genes, 29.2%	0.00053	0	HMX1:CDC13:RPO41:HGC1:C1_00860W_A:ZPR1:C1_01150C_A:C1_01360C_A:TRM2:CRL1:UGA2:HGT2:SHA3:ABP140:C1_02220C_A:C1_02310C_A:PGA5:C1_02450C_A:RAD16:GOR1:COQ4:TPS2:C1_03940W_A:ICL1:C1_05010C_A:RRP6:REI1:C1_05360C_A:C1_05380C_A:STE3:C1_05990C_A:UME6:C1_06320W_A:GLT1:C1_06630W_A:C1_06760C_A:CAT1:C1_07080W_A:CCS1:C1_07490C_A:MTO1:DIP2:OPY2:OLE1:SDS24:ERG1:SWI6:YMC2:TPO3:MSS116:C1_08820C_A:C1_09210C_A:ERG12…
31323	regulation of cellular metabolic process	123 out of 847 genes, 14.5%	1219 out of 12990 background genes, 9.4%	0.00068	0	HGC1:ZPR1:HSP30:SHA3:C1_02310C_A:AGE1:C1_04510W_A:C1_05360C_A:C1_05380C_A:STE3:UME6:C1_06760C_A:NPR1:PCL7:IST2:C1_07960W_A:PCL2:GCD6:SWI6:HCM1:CPP1:SWE1:TBP1:PET127:GIN1:C1_11690W_A:CDC6:C1_12570C_A:TYE7:C1_13440C_A:SIM1:C1_14080W_A:C1_14190C_A:RRN3:NDT80:DPB4:SAS2:BCY1:NOT3:SIR2:ESC4:ZRT2:RNR1:STP4:ADAEC:CAP4:GCD7:PZF1:C2_05160C_A:C2_06530W_A:C2_07040W_A:TPK2:MCM3:C2_08100W_A:MAF1:C2_08380C_A:UT…
51168	nuclear export	23 out of 847 genes, 2.7%	109 out of 12990 background genes, 0.8%	0.00069	0	RRS1:C1_02450C_A:ARX1:C1_04040C_A:C1_11910W_A:UTP22:C2_05750W_A:UTP8:NOG1:RPF1:ECM1:C4_05230C_A:C4_06210C_A:BUD23:RIX7:C6_02230W_A:NOG2:C7_04140C_A:SDA1:NMD3:CR_07080W_A:ELF1:LTV1
51716	cellular response to stimulus	174 out of 847 genes, 20.5%	1882 out of 12990 background genes, 14.5%	0.0008	0	HBR1:CNS1:HGC1:NRM1:C1_00860W_A:RRS1:ZPR1:TRM2:CRL1:SHA3:RAD16:TPS2:ERB1:NOP4:RRP6:C1_05360C_A:C1_05380C_A:STE3:UME6:C1_06630W_A:C1_06760C_A:CAT1:CCS1:DIP2:OPY2:OLE1:ERG1:SWI6:TPO3:YTM1:MTS1:C1_09840C_A:HCM1:CPP1:SWE1:CLA4:TPK1:APN2:C1_10710C_A:C1_10880W_A:C1_11000C_A:TOS4:GIN4:GIN1:GAR1:C1_11910W_A:KIP4:CSI2:C1_12350W_A:CDC54:SPA2:CHS3:TYE7:MSH6:MYO2:C1_14190C_A:C1_14250C_A:NDT80:DPB4:SOD4:BCY1:…
724	double-strand break repair via homologous recombination	15 out of 847 genes, 1.8%	51 out of 12990 background genes, 0.4%	0.00081	0	C1_06630W_A:CDC54:C2_06530W_A:MCM3:C2_08380C_A:MMS21:SMC6:CTF18:MCM6:CR_03340C_A:MCM2:PIF1:CDC45:CR_10440W_A:SLD5
80090	regulation of primary metabolic process	121 out of 847 genes, 14.3%	1201 out of 12990 background genes, 9.2%	0.00093	0	HGC1:ZPR1:HSP30:SHA3:C1_02310C_A:AGE1:C1_04510W_A:C1_05360C_A:C1_05380C_A:STE3:UME6:C1_06760C_A:NPR1:PCL7:IST2:C1_07960W_A:PCL2:GCD6:SWI6:HCM1:CPP1:SWE1:TBP1:PET127:GIN1:C1_11690W_A:CDC6:C1_12570C_A:TYE7:C1_13440C_A:SIM1:C1_14080W_A:C1_14190C_A:RRN3:NDT80:DPB4:SAS2:BCY1:NOT3:SIR2:ESC4:ZRT2:RNR1:STP4:ADAEC:CAP4:GCD7:PZF1:C2_05160C_A:C2_06530W_A:C2_07040W_A:TPK2:MCM3:MAF1:C2_08380C_A:UTP15:UTP8:HRK…
50794	regulation of cellular process	165 out of 847 genes, 19.5%	1768 out of 12990 background genes, 13.6%	0.00095	0	HGC1:NRM1:ZPR1:CRL1:HSP30:SHA3:C1_02310C_A:TPS2:AGE1:C1_04510W_A:C1_05360C_A:C1_05380C_A:STE3:UME6:C1_06760C_A:NPR1:PCL7:IST2:C1_07960W_A:OPY2:PCL2:GCD6:SWI6:C1_09840C_A:HCM1:CPP1:SWE1:CLA4:TPK1:PEA2:TBP1:C1_10950C_A:PET127:GIN4:KRR1:GIN1:C1_11690W_A:CDC6:C1_12570C_A:SPA2:TYE7:C1_13440C_A:DAD1:MYO2:SIM1:C1_14080W_A:C1_14190C_A:RRN3:NDT80:DPB4:SAS2:BCY1:NOT3:SIR2:ESC4:C2_01650W_A:AMN1:ZRT2:RNR1:ST…
22607	cellular component assembly	72 out of 847 genes, 8.5%	612 out of 12990 background genes, 4.7%	0.00103	0	C1_00860W_A:ABP140:PGA5:C1_04710C_A:RPS14B:C1_06760C_A:PET100:TBP1:GIN4:CDC6:CSI2:C1_12440W_A:CDC54:SPA2:CHS3:MYO2:C2_02710C_A:RPF2:C2_05510C_A:C2_05830C_A:SPO72:C2_06530W_A:RPL11:TPK2:MCM3:MAF1:C2_08380C_A:BMS1:C3_02020W_A:C3_02670W_A:SMC3:HBR3:MAK21:C3_04920C_A:C3_05160C_A:NOG1:C3_06600C_A:C3_07480W_A:RLP24:C4_02600C_A:C4_02880C_A:RPF1:C4_05010W_A:C4_05230C_A:C4_05330C_A:SPB4:C5_02070C_A:C5_053…
6950	response to stress	120 out of 847 genes, 14.2%	1191 out of 12990 background genes, 9.2%	0.00104	0	HBR1:HMX1:C1_00860W_A:ZPR1:TRM2:SHA3:RAD16:TPS2:C1_05360C_A:C1_05380C_A:UME6:C1_06630W_A:NPR1:CAT1:DIP2:OPY2:OLE1:ERG1:SWI6:YTM1:C1_09840C_A:HCM1:CPP1:CLA4:TPK1:APN2:C1_10710C_A:C1_10880W_A:TOS4:GIN1:C1_11910W_A:KIP4:CSI2:CDC54:TYE7:MSH6:MYO2:NDT80:DPB4:SOD4:BCY1:SIR2:ESC4:ZRT2:RNR1:ADAEC:RPC40:SPO72:IMH3:RTA3:C2_06530W_A:C2_07070W_A:TPK2:MCM3:C2_08100W_A:C2_08380C_A:MSH3:PES1:C3_00830C_A:NCE103:…
33554	cellular response to stress	114 out of 847 genes, 13.5%	1117 out of 12990 background genes, 8.6%	0.00109	0	HBR1:C1_00860W_A:ZPR1:TRM2:SHA3:RAD16:TPS2:C1_05360C_A:C1_05380C_A:UME6:C1_06630W_A:CAT1:DIP2:OPY2:OLE1:ERG1:SWI6:YTM1:C1_09840C_A:HCM1:CPP1:CLA4:TPK1:APN2:C1_10710C_A:C1_10880W_A:TOS4:GIN1:C1_11910W_A:KIP4:CSI2:CDC54:TYE7:MSH6:MYO2:NDT80:DPB4:SOD4:BCY1:SIR2:ESC4:ZRT2:RNR1:ADAEC:RPC40:SPO72:IMH3:C2_06530W_A:C2_07070W_A:TPK2:MCM3:C2_08380C_A:MSH3:PES1:C3_00830C_A:NCE103:CCP1:C3_02970C_A:RAD53:HEM1…
959	mitochondrial RNA metabolic process	10 out of 847 genes, 1.2%	23 out of 12990 background genes, 0.2%	0.00111	0	RPO41:MTO1:MSS116:PET127:C1_14330W_A:C2_00820W_A:SUV3:C3_00420W_A:C4_00810C_A:C6_03440W_A
51726	regulation of cell cycle	42 out of 847 genes, 5.0%	288 out of 12990 background genes, 2.2%	0.00114	0	HGC1:NRM1:ZPR1:SHA3:PCL7:OPY2:PCL2:SWI6:C1_09840C_A:SWE1:CLA4:C1_10950C_A:GIN4:KRR1:GIN1:CDC6:C1_14190C_A:BCY1:AMN1:C2_04280W_A:RPC40:TPK2:C2_08380C_A:SMC3:RAD53:POL1:MMS21:C4_02770C_A:C4_05330C_A:YBL053:PCL1:URA7:RAD18:C6_03810W_A:RIM15:DBF4:CR_03340C_A:CR_04240C_A:SDA1:CLG1:MPS1:PTP3
65003	macromolecular complex assembly	60 out of 847 genes, 7.1%	484 out of 12990 background genes, 3.7%	0.00166	0	C1_04710C_A:RPS14B:C1_06760C_A:PET100:TBP1:GIN4:CDC6:CSI2:C1_12440W_A:CDC54:C2_02710C_A:RPF2:C2_05510C_A:C2_05830C_A:C2_06530W_A:RPL11:TPK2:MCM3:MAF1:C2_08380C_A:BMS1:C3_02020W_A:C3_02670W_A:HBR3:MAK21:C3_04920C_A:C3_05160C_A:NOG1:C3_06600C_A:C3_07480W_A:RLP24:C4_02600C_A:C4_02880C_A:RPF1:C4_05010W_A:C4_05230C_A:C4_05330C_A:SPB4:C5_02070C_A:C5_05340W_A:C6_02230W_A:NIP7:MRT4:MCM6:DBP2:CR_03340C_A:…
7049	cell cycle	71 out of 847 genes, 8.4%	610 out of 12990 background genes, 4.7%	0.00185	0	HGC1:CRL1:PGA5:C1_02450C_A:REI1:C1_06630W_A:C1_06760C_A:OPY2:SDS24:SWI6:C1_09840C_A:HCM1:BUD31:SWE1:PEA2:GIN4:GIN1:C1_11910W_A:CDC6:CDC54:SPA2:CHS3:MSH6:DAD1:KAR9:MYO2:C1_14190C_A:IRR1:NDT80:C2_01650W_A:AMN1:C2_05270W_A:C2_06530W_A:MCM3:C2_08380C_A:MSH3:PES1:C3_00830C_A:SMC3:RAD53:POL1:C4_05230C_A:BUD23:YBL053:C5_02020C_A:C5_04910W_A:SUN41:TOP1:RAD18:C6_02230W_A:DCC1:YOX1:SMC6:FMP45:DBF4:PWP2:CTF…
71031	nuclear mRNA surveillance of mRNA 3'-end processing	5 out of 847 genes, 0.6%	5 out of 12990 background genes, 0.0%	0.00186	0	RRP6:C1_05360C_A:C1_09790C_A:C4_03740W_A:C7_03400C_A
34476	U5 snRNA 3'-end processing	7 out of 847 genes, 0.8%	11 out of 12990 background genes, 0.1%	0.00205	0	RRP6:C1_07960W_A:REX2:C2_09160W_A:C4_02090C_A:DCR1:C7_03400C_A
51640	organelle localization	24 out of 847 genes, 2.8%	125 out of 12990 background genes, 1.0%	0.00238	0	RRS1:C1_02450C_A:ARX1:C1_04040C_A:KAR9:MYO2:C2_05750W_A:NOG1:RPF1:ECM1:C4_05230C_A:C4_06210C_A:BUD23:RIX7:TOP1:C6_02230W_A:NOG2:C7_04140C_A:SDA1:CR_05730C_A:NMD3:CR_07080W_A:MPS1:LTV1
2097	tRNA wobble base modification	10 out of 847 genes, 1.2%	25 out of 12990 background genes, 0.2%	0.00282	0	MTO1:C1_12570C_A:C2_00820W_A:KTI11:ELP3:C4_01500W_A:C4_02850W_A:KTI12:NCS2:CR_04300W_A
7064	mitotic sister chromatid cohesion	11 out of 847 genes, 1.3%	31 out of 12990 background genes, 0.2%	0.00346	0	C1_06630W_A:GIN1:IRR1:SMC3:YBL053:C5_02020C_A:DCC1:DBF4:CTF18:CR_10440W_A:MCD1
725	recombinational repair	15 out of 847 genes, 1.8%	57 out of 12990 background genes, 0.4%	0.00388	0	C1_06630W_A:CDC54:C2_06530W_A:MCM3:C2_08380C_A:MMS21:SMC6:CTF18:MCM6:CR_03340C_A:MCM2:PIF1:CDC45:CR_10440W_A:SLD5
42790	transcription of nuclear large rRNA transcript from RNA polymerase I promoter	8 out of 847 genes, 0.9%	16 out of 12990 background genes, 0.1%	0.00408	0	RPA34:TBP1:RRN3:RPA12:TOP1:C6_03550C_A:CR_01950W_A:RRN11
45943	positive regulation of transcription from RNA polymerase I promoter	7 out of 847 genes, 0.8%	12 out of 12990 background genes, 0.1%	0.00465	0	C1_14080W_A:UTP15:UTP8:UTP4:UTP9:NAN1:UTP5
6913	nucleocytoplasmic transport	29 out of 847 genes, 3.4%	175 out of 12990 background genes, 1.3%	0.00475	0	RRS1:CRL1:C1_02450C_A:ARX1:C1_04040C_A:REI1:C1_11910W_A:UTP22:C2_05270W_A:C2_05750W_A:UTP8:NOG1:PBS2:NMD5:RPF1:ECM1:C4_05230C_A:C4_06210C_A:BUD23:RIX7:C6_02230W_A:NOG2:C7_04140C_A:SDA1:NMD3:CR_07080W_A:CR_08500W_A:ELF1:LTV1
50896	response to stimulus	189 out of 847 genes, 22.3%	2140 out of 12990 background genes, 16.5%	0.00527	0	HBR1:HMX1:CNS1:HGC1:NRM1:C1_00860W_A:RRS1:ZPR1:TRM2:CRL1:SHA3:RAD16:TPS2:ERB1:NOP4:RRP6:C1_05360C_A:C1_05380C_A:STE3:UME6:C1_06630W_A:C1_06760C_A:NPR1:CAT1:CCS1:CDR4:DIP2:OPY2:OLE1:ERG1:SWI6:TPO3:C1_09210C_A:YTM1:MTS1:C1_09840C_A:HCM1:CPP1:SWE1:C1_10200C_A:CLA4:TPK1:APN2:C1_10710C_A:C1_10880W_A:C1_11000C_A:TOS4:GIN4:GIN1:GAR1:C1_11910W_A:KIP4:CSI2:C1_12350W_A:CDC54:SPA2:CHS3:TYE7:MSH6:MYO2:C1_141…
51169	nuclear transport	29 out of 847 genes, 3.4%	176 out of 12990 background genes, 1.4%	0.00535	0	RRS1:CRL1:C1_02450C_A:ARX1:C1_04040C_A:REI1:C1_11910W_A:UTP22:C2_05270W_A:C2_05750W_A:UTP8:NOG1:PBS2:NMD5:RPF1:ECM1:C4_05230C_A:C4_06210C_A:BUD23:RIX7:C6_02230W_A:NOG2:C7_04140C_A:SDA1:NMD3:CR_07080W_A:CR_08500W_A:ELF1:LTV1
22402	cell cycle process	67 out of 847 genes, 7.9%	588 out of 12990 background genes, 4.5%	0.0078	0	HGC1:CRL1:PGA5:C1_02450C_A:C1_06630W_A:C1_06760C_A:OPY2:SDS24:SWI6:C1_09840C_A:HCM1:BUD31:SWE1:PEA2:GIN4:GIN1:C1_11910W_A:CDC6:CDC54:SPA2:CHS3:MSH6:DAD1:KAR9:MYO2:C1_14190C_A:IRR1:AMN1:C2_05270W_A:C2_06530W_A:MCM3:C2_08380C_A:MSH3:PES1:SMC3:RAD53:POL1:C4_05230C_A:BUD23:YBL053:C5_02020C_A:C5_04910W_A:SUN41:TOP1:RAD18:C6_02230W_A:DCC1:YOX1:SMC6:FMP45:DBF4:PWP2:CTF18:MCM6:CR_03340C_A:YVH1:MCM2:CR_03…
10556	regulation of macromolecule biosynthetic process	99 out of 847 genes, 11.7%	977 out of 12990 background genes, 7.5%	0.00883	0	ZPR1:SHA3:C1_02310C_A:C1_04510W_A:C1_05380C_A:STE3:UME6:C1_06760C_A:NPR1:PCL7:GCD6:SWI6:HCM1:TBP1:GIN1:C1_11690W_A:CDC6:C1_12570C_A:TYE7:C1_13440C_A:SIM1:C1_14080W_A:RRN3:NDT80:DPB4:SAS2:BCY1:NOT3:SIR2:ZRT2:RNR1:STP4:ADAEC:CAP4:GCD7:PZF1:C2_05160C_A:C2_06530W_A:C2_07040W_A:TPK2:MCM3:MAF1:UTP15:UTP8:HRK1:UTP4:TEC1:C3_04790W_A:ELP3:UTP9:C4_00260W_A:CAS5:ZCF25:C4_02770C_A:C4_02850W_A:NAN1:C4_03140C_…
31050	dsRNA fragmentation	5 out of 847 genes, 0.6%	6 out of 12990 background genes, 0.0%	0.0106	0	RRP6:C1_12350W_A:DCR1:AGO1:CR_02550C_A
43331	response to dsRNA	5 out of 847 genes, 0.6%	6 out of 12990 background genes, 0.0%	0.0106	0	RRP6:C1_12350W_A:DCR1:AGO1:CR_02550C_A
70918	production of small RNA involved in gene silencing by RNA	5 out of 847 genes, 0.6%	6 out of 12990 background genes, 0.0%	0.0106	0	RRP6:C1_12350W_A:DCR1:AGO1:CR_02550C_A
71359	cellular response to dsRNA	5 out of 847 genes, 0.6%	6 out of 12990 background genes, 0.0%	0.0106	0	RRP6:C1_12350W_A:DCR1:AGO1:CR_02550C_A
32774	RNA biosynthetic process	39 out of 847 genes, 4.6%	284 out of 12990 background genes, 2.2%	0.01251	0	RPO41:C1_05230W_A:C1_06800W_A:C1_07080W_A:MSS116:RPA34:TBP1:C1_11910W_A:C1_12820C_A:TYE7:RPC10:RRN3:NDT80:PZF1:RPC40:RPA12:RPC11:POL1:RAT1:ZCF25:RPC53:DCR1:PRI2:C4_07060W_A:C5_01430C_A:CTA7:C5_04990W_A:C5_05350W_A:TOP1:C6_03210C_A:C6_03550C_A:C7_01210C_A:CR_01950W_A:RPC19:RPC31:CR_02890C_A:BRF1:CR_06450W_A:RRN11
2000112	regulation of cellular macromolecule biosynthetic process	98 out of 847 genes, 11.6%	975 out of 12990 background genes, 7.5%	0.01393	0	ZPR1:SHA3:C1_02310C_A:C1_04510W_A:C1_05380C_A:STE3:UME6:C1_06760C_A:PCL7:GCD6:SWI6:HCM1:TBP1:GIN1:C1_11690W_A:CDC6:C1_12570C_A:TYE7:C1_13440C_A:SIM1:C1_14080W_A:RRN3:NDT80:DPB4:SAS2:BCY1:NOT3:SIR2:ZRT2:RNR1:STP4:ADAEC:CAP4:GCD7:PZF1:C2_05160C_A:C2_06530W_A:C2_07040W_A:TPK2:MCM3:MAF1:UTP15:UTP8:HRK1:UTP4:TEC1:C3_04790W_A:ELP3:UTP9:C4_00260W_A:CAS5:ZCF25:C4_02770C_A:C4_02850W_A:NAN1:C4_03140C_A:C4_…
70887	cellular response to chemical stimulus	97 out of 847 genes, 11.5%	967 out of 12990 background genes, 7.4%	0.01691	0	HBR1:CNS1:HGC1:NRM1:RRS1:TPS2:ERB1:NOP4:RRP6:STE3:C1_06760C_A:CAT1:CCS1:DIP2:OPY2:OLE1:ERG1:TPO3:C1_09840C_A:HCM1:CPP1:SWE1:CLA4:TPK1:APN2:C1_11000C_A:GIN4:GAR1:C1_12350W_A:SPA2:TYE7:C1_14190C_A:C1_14250C_A:NDT80:SOD4:SIR2:C2_02920W_A:C2_03830W_A:SUV3:RPF2:CNT:IMH3:C2_07070W_A:TPK2:NOC4:UTP15:PES1:BMS1:NCE103:CCP1:RAD53:HEM13:TEC1:MAK21:NOP14:NOG1:RLP24:CAS5:C4_02150C_A:AHP1:SEN2:SAS10:GST2:DCR1:…
2098	tRNA wobble uridine modification	9 out of 847 genes, 1.1%	24 out of 12990 background genes, 0.2%	0.01761	0	MTO1:C1_12570C_A:C2_00820W_A:KTI11:ELP3:C4_01500W_A:C4_02850W_A:KTI12:NCS2
42221	response to chemical	110 out of 847 genes, 13.0%	1135 out of 12990 background genes, 8.7%	0.01961	0	HBR1:HMX1:CNS1:HGC1:NRM1:RRS1:SHA3:TPS2:ERB1:NOP4:RRP6:STE3:C1_06760C_A:CAT1:CCS1:CDR4:DIP2:OPY2:OLE1:ERG1:TPO3:C1_09210C_A:C1_09840C_A:HCM1:CPP1:SWE1:C1_10200C_A:CLA4:TPK1:APN2:C1_10710C_A:C1_11000C_A:GIN4:GAR1:C1_12350W_A:SPA2:TYE7:C1_14190C_A:C1_14250C_A:NDT80:SOD4:SIR2:UTP22:C2_02920W_A:C2_03830W_A:SUV3:RPF2:CNT:IMH3:C2_07070W_A:TPK2:NOC4:C2_08100W_A:UTP15:PES1:BMS1:NCE103:CCP1:RAD53:HEM13:TE…
33314	mitotic DNA replication checkpoint	6 out of 847 genes, 0.7%	10 out of 12990 background genes, 0.1%	0.02027	0	CDC6:C2_08380C_A:POL1:YBL053:DBF4:CR_03340C_A
48519	negative regulation of biological process	69 out of 847 genes, 8.1%	630 out of 12990 background genes, 4.8%	0.02167	0	SHA3:TPS2:RRP6:C1_05360C_A:C1_05380C_A:STE3:NPR1:OPY2:CPP1:SWE1:CLA4:TPK1:GIN4:GIN1:CDC6:C1_12350W_A:TYE7:C1_14190C_A:DPB4:SAS2:BCY1:SIR2:ESC4:C2_01650W_A:AMN1:C2_05160C_A:RPC40:TPK2:MCM3:MAF1:C2_08380C_A:PES1:HRK1:RAD53:POL1:C4_00260W_A:CAS5:C4_02150C_A:C4_04520W_A:DCR1:C4_05230C_A:C4_05330C_A:OFD1:AGO1:YBL053:LEU3:C5_02780W_A:URA7:TOP1:RAD18:C6_02690C_A:C6_03550C_A:C6_03810W_A:YOX1:DBF4:CR_0255…
31326	regulation of cellular biosynthetic process	100 out of 847 genes, 11.8%	1011 out of 12990 background genes, 7.8%	0.02205	0	ZPR1:SHA3:C1_02310C_A:C1_04510W_A:C1_05380C_A:STE3:UME6:C1_06760C_A:NPR1:PCL7:GCD6:SWI6:HCM1:TBP1:GIN1:C1_11690W_A:CDC6:C1_12570C_A:TYE7:C1_13440C_A:SIM1:C1_14080W_A:RRN3:NDT80:DPB4:SAS2:BCY1:NOT3:SIR2:ZRT2:RNR1:STP4:ADAEC:CAP4:GCD7:PZF1:C2_05160C_A:C2_06530W_A:C2_07040W_A:TPK2:MCM3:MAF1:UTP15:UTP8:HRK1:UTP4:TEC1:C3_04790W_A:ELP3:UTP9:C4_00260W_A:CAS5:ZCF25:C4_02770C_A:C4_02850W_A:NAN1:C4_03140C_…
9889	regulation of biosynthetic process	100 out of 847 genes, 11.8%	1012 out of 12990 background genes, 7.8%	0.02298	0	ZPR1:SHA3:C1_02310C_A:C1_04510W_A:C1_05380C_A:STE3:UME6:C1_06760C_A:NPR1:PCL7:GCD6:SWI6:HCM1:TBP1:GIN1:C1_11690W_A:CDC6:C1_12570C_A:TYE7:C1_13440C_A:SIM1:C1_14080W_A:RRN3:NDT80:DPB4:SAS2:BCY1:NOT3:SIR2:ZRT2:RNR1:STP4:ADAEC:CAP4:GCD7:PZF1:C2_05160C_A:C2_06530W_A:C2_07040W_A:TPK2:MCM3:MAF1:UTP15:UTP8:HRK1:UTP4:TEC1:C3_04790W_A:ELP3:UTP9:C4_00260W_A:CAS5:ZCF25:C4_02770C_A:C4_02850W_A:NAN1:C4_03140C_…
19219	regulation of nucleobase-containing compound metabolic process	99 out of 847 genes, 11.7%	1000 out of 12990 background genes, 7.7%	0.02356	0	ZPR1:HSP30:SHA3:C1_02310C_A:AGE1:C1_04510W_A:C1_05360C_A:C1_05380C_A:STE3:UME6:C1_06760C_A:C1_07960W_A:SWI6:HCM1:TBP1:PET127:GIN1:C1_11690W_A:CDC6:C1_12570C_A:TYE7:C1_13440C_A:SIM1:C1_14080W_A:RRN3:NDT80:DPB4:SAS2:BCY1:NOT3:SIR2:ESC4:ZRT2:RNR1:STP4:ADAEC:CAP4:PZF1:C2_06530W_A:C2_07040W_A:TPK2:MCM3:MAF1:UTP15:UTP8:HRK1:UTP4:TEC1:ELP3:UTP9:C4_00260W_A:CAS5:ZCF25:C4_02850W_A:NAN1:C4_03140C_A:C4_0452…
51171	regulation of nitrogen compound metabolic process	100 out of 847 genes, 11.8%	1014 out of 12990 background genes, 7.8%	0.02494	0	ZPR1:HSP30:SHA3:C1_02310C_A:AGE1:C1_04510W_A:C1_05360C_A:C1_05380C_A:STE3:UME6:C1_06760C_A:NPR1:C1_07960W_A:SWI6:HCM1:TBP1:PET127:GIN1:C1_11690W_A:CDC6:C1_12570C_A:TYE7:C1_13440C_A:SIM1:C1_14080W_A:RRN3:NDT80:DPB4:SAS2:BCY1:NOT3:SIR2:ESC4:ZRT2:RNR1:STP4:ADAEC:CAP4:PZF1:C2_06530W_A:C2_07040W_A:TPK2:MCM3:MAF1:UTP15:UTP8:HRK1:UTP4:TEC1:ELP3:UTP9:C4_00260W_A:CAS5:ZCF25:C4_02850W_A:NAN1:C4_03140C_A:C4…
44271	cellular nitrogen compound biosynthetic process	63 out of 847 genes, 7.4%	562 out of 12990 background genes, 4.3%	0.02527	0	RPO41:C1_05230W_A:C1_05990C_A:C1_06800W_A:C1_07080W_A:MSS116:RPA34:TBP1:C1_11910W_A:TRP3:C1_12810W_A:C1_12820C_A:TYE7:C1_13270W_A:C1_13330C_A:C1_14310W_A:RPC10:RRN3:NDT80:DPB4:HPT1:RNR1:PZF1:RPC40:IMH3:AAH1:RPA12:C2_08530C_A:RPC11:RAD53:HEM13:POL1:PEX5:RAT1:ZCF25:RPC53:DCR1:PRI2:C4_07060W_A:C5_01430C_A:CTA7:URA7:C5_04990W_A:RIB5:C5_05350W_A:TOP1:RAD18:C6_03210C_A:C6_03550C_A:C7_01210C_A:OGG1:C7_0…
10972	negative regulation of G2/M transition of mitotic cell cycle	9 out of 847 genes, 1.1%	25 out of 12990 background genes, 0.2%	0.02593	0	GIN4:CDC6:TPK2:C2_08380C_A:POL1:YBL053:DBF4:CR_03340C_A:PTP3
1902750	negative regulation of cell cycle G2/M phase transition	9 out of 847 genes, 1.1%	25 out of 12990 background genes, 0.2%	0.02593	0	GIN4:CDC6:TPK2:C2_08380C_A:POL1:YBL053:DBF4:CR_03340C_A:PTP3
34654	nucleobase-containing compound biosynthetic process	52 out of 847 genes, 6.1%	436 out of 12990 background genes, 3.4%	0.02649	0.0001	RPO41:C1_05230W_A:C1_06800W_A:C1_07080W_A:MSS116:RPA34:TBP1:C1_11910W_A:C1_12820C_A:TYE7:C1_13270W_A:C1_14310W_A:RPC10:RRN3:NDT80:DPB4:HPT1:RNR1:PZF1:RPC40:IMH3:AAH1:RPA12:RPC11:RAD53:POL1:RAT1:ZCF25:RPC53:DCR1:PRI2:C4_07060W_A:C5_01430C_A:CTA7:URA7:C5_04990W_A:C5_05350W_A:TOP1:RAD18:C6_03210C_A:C6_03550C_A:C7_01210C_A:OGG1:CR_01950W_A:RPC19:RPC31:CR_02890C_A:CR_05440W_A:BRF1:CR_06450W_A:RRN11:DP…
44711	single-organism biosynthetic process	89 out of 847 genes, 10.5%	878 out of 12990 background genes, 6.8%	0.02698	0.0001	RPO41:C1_01150C_A:C1_01360C_A:COQ4:TPS2:C1_05990C_A:GLT1:C1_06630W_A:C1_06760C_A:OLE1:ERG1:MSS116:C1_08820C_A:ERG12:C1_09480W_A:MTS1:MCD4:TRP3:CDC6:CDC54:C1_12810W_A:CHS3:C1_13270W_A:C1_13330C_A:C1_14310W_A:C1_14380C_A:DPB4:SMP2:HOM2:HPT1:SCT2:SMP3:RNR1:LYS22:IMH3:C2_06530W_A:AAH1:MCM3:C2_08380C_A:C2_08530C_A:PES1:YEA4:ACS1:TPS3:RAD53:HEM13:POL1:SKN1:TRM12:FBP1:PEX5:ERG251:HSX11:C4_02100C_A:SCS7:…
55114	oxidation-reduction process	77 out of 847 genes, 9.1%	732 out of 12990 background genes, 5.6%	0.029	0.0001	HMX1:C1_01360C_A:UGA2:GOR1:C1_03940W_A:IFE1:C1_05990C_A:GLT1:CAT1:CCS1:OLE1:ERG1:PET100:C1_10840C_A:PET127:MRF1:C1_11880W_A:C1_12810W_A:C1_14190C_A:SOD4:C2_01540W_A:SMP2:HOM2:C2_02420C_A:RNR1:SUV3:OSM1:IMH3:C2_07070W_A:RNR22:C2_08100W_A:C2_09500W_A:SMM1:ACS1:CCP1:HEM13:FRP1:PEX5:ERG251:C4_02230C_A:SCS7:OFD1:CFL2:OYE32:C4_07040W_A:DUS4:IFG3:C5_01290C_A:CFL4:CFL5:C5_02590C_A:PUT1:C5_03530C_A:PUT2:R…
1522	pseudouridine synthesis	7 out of 847 genes, 0.8%	15 out of 12990 background genes, 0.1%	0.03178	0.0001	C1_07570C_A:C1_10620W_A:GAR1:PUS7:C5_01610W_A:C6_02350C_A:CR_04110W_A
51276	chromosome organization	51 out of 847 genes, 6.0%	428 out of 12990 background genes, 3.3%	0.03272	0.0001	CDC13:C1_02310C_A:RAD16:RRP6:C1_05380C_A:C1_06630W_A:C1_07080W_A:C1_07490C_A:C1_07960W_A:YTM1:C1_09840C_A:GIN1:C1_11910W_A:MSH6:IRR1:DPB4:SAS2:ESC4:C2_05510C_A:C2_07110C_A:MSH3:ACS1:C3_00830C_A:SMC3:POL1:C4_00260W_A:C4_02600C_A:DCR1:C4_06290W_A:PRI2:NOP1:C5_00950C_A:YBL053:C5_02020C_A:HYS2:C5_05350W_A:TOP1:C6_02690C_A:DCC1:DBF4:OGG1:CR_00060C_A:CTF18:PIF1:CR_07600W_A:ASF1:CR_07910C_A:MPS1:CR_1040…
6275	regulation of DNA replication	13 out of 847 genes, 1.5%	52 out of 12990 background genes, 0.4%	0.03328	0.0001	C1_06760C_A:GIN1:CDC6:SIM1:RNR1:C2_06530W_A:C4_04520W_A:C4_05230C_A:YBL053:DBF4:CR_00060C_A:CR_03940W_A:PIF1
16441	posttranscriptional gene silencing	5 out of 847 genes, 0.6%	7 out of 12990 background genes, 0.1%	0.0351	0.0001	RRP6:C1_12350W_A:DCR1:AGO1:CR_02550C_A
31070	intronic snoRNA processing	5 out of 847 genes, 0.6%	7 out of 12990 background genes, 0.1%	0.0351	0.0001	RPP1:C4_00740W_A:POP4:CR_03200C_A:POP3
34965	intronic box C/D snoRNA processing	5 out of 847 genes, 0.6%	7 out of 12990 background genes, 0.1%	0.0351	0.0001	RPP1:C4_00740W_A:POP4:CR_03200C_A:POP3
35194	posttranscriptional gene silencing by RNA	5 out of 847 genes, 0.6%	7 out of 12990 background genes, 0.1%	0.0351	0.0001	RRP6:C1_12350W_A:DCR1:AGO1:CR_02550C_A
43933	macromolecular complex subunit organization	80 out of 847 genes, 9.4%	776 out of 12990 background genes, 6.0%	0.04086	0.0001	ABP140:C1_04710C_A:RPS14B:C1_06760C_A:C1_07080W_A:HCM1:PET100:TBP1:GIN4:CDC6:CSI2:C1_12440W_A:CDC54:DAD1:MYO2:DPB4:SAS2:C2_02710C_A:RPF2:C2_05510C_A:C2_05830C_A:C2_06530W_A:RPL11:C2_07110C_A:TPK2:MCM3:MAF1:C2_08380C_A:ACS1:BMS1:C3_01560W_A:C3_02020W_A:C3_02670W_A:HBR3:MAK21:C3_04920C_A:C3_05160C_A:NOG1:PBS2:C3_06600C_A:C3_07480W_A:C4_00260W_A:RLP24:C4_02600C_A:C4_02880C_A:RPF1:DCR1:C4_05010W_A:C4…
48523	negative regulation of cellular process	60 out of 847 genes, 7.1%	537 out of 12990 background genes, 4.1%	0.04449	0.0001	SHA3:TPS2:C1_05360C_A:C1_05380C_A:STE3:OPY2:CPP1:SWE1:TPK1:GIN4:GIN1:CDC6:C1_14190C_A:DPB4:SAS2:BCY1:SIR2:ESC4:C2_01650W_A:AMN1:C2_05160C_A:RPC40:TPK2:MCM3:MAF1:C2_08380C_A:HRK1:RAD53:POL1:C4_00260W_A:CAS5:C4_02150C_A:C4_04520W_A:C4_05230C_A:C4_05330C_A:OFD1:YBL053:LEU3:C5_02780W_A:URA7:TOP1:RAD18:C6_02690C_A:C6_03550C_A:C6_03810W_A:YOX1:DBF4:CR_03340C_A:CR_03760W_A:CR_04240C_A:MHP1:SFL1:URA2:PIF…
10564	regulation of cell cycle process	30 out of 847 genes, 3.5%	206 out of 12990 background genes, 1.6%	0.04489	0.0001	SHA3:SWI6:C1_09840C_A:SWE1:CLA4:C1_10950C_A:GIN4:GIN1:CDC6:C1_14190C_A:AMN1:C2_04280W_A:RPC40:TPK2:C2_08380C_A:SMC3:RAD53:POL1:MMS21:C4_05330C_A:YBL053:URA7:RAD18:RIM15:DBF4:CR_03340C_A:CR_04240C_A:SDA1:MPS1:PTP3
45930	negative regulation of mitotic cell cycle	9 out of 847 genes, 1.1%	27 out of 12990 background genes, 0.2%	0.05283	0.0001	GIN4:CDC6:TPK2:C2_08380C_A:POL1:YBL053:DBF4:CR_03340C_A:PTP3
76	DNA replication checkpoint	7 out of 847 genes, 0.8%	16 out of 12990 background genes, 0.1%	0.05333	0.0001	GIN1:CDC6:C2_08380C_A:POL1:YBL053:DBF4:CR_03340C_A
7062	sister chromatid cohesion	11 out of 847 genes, 1.3%	40 out of 12990 background genes, 0.3%	0.0549	0.0001	C1_06630W_A:GIN1:IRR1:SMC3:YBL053:C5_02020C_A:DCC1:DBF4:CTF18:CR_10440W_A:MCD1
1901991	negative regulation of mitotic cell cycle phase transition	16 out of 847 genes, 1.9%	78 out of 12990 background genes, 0.6%	0.05625	0.0001	SWE1:GIN4:GIN1:CDC6:C1_14190C_A:AMN1:TPK2:C2_08380C_A:RAD53:POL1:YBL053:RAD18:DBF4:CR_03340C_A:MPS1:PTP3
6310	DNA recombination	22 out of 847 genes, 2.6%	131 out of 12990 background genes, 1.0%	0.05902	0.0001	C1_02310C_A:C1_06630W_A:CDC54:C2_06530W_A:MCM3:C2_08380C_A:MSH3:C3_00830C_A:SMC3:POL1:MMS21:C4_06290W_A:RAD18:SMC6:CTF18:MCM6:CR_03340C_A:MCM2:PIF1:CDC45:CR_10440W_A:SLD5
1901988	negative regulation of cell cycle phase transition	16 out of 847 genes, 1.9%	80 out of 12990 background genes, 0.6%	0.07798	0.0003	SWE1:GIN4:GIN1:CDC6:C1_14190C_A:AMN1:TPK2:C2_08380C_A:RAD53:POL1:YBL053:RAD18:DBF4:CR_03340C_A:MPS1:PTP3
1901990	regulation of mitotic cell cycle phase transition	19 out of 847 genes, 2.2%	106 out of 12990 background genes, 0.8%	0.07894	0.0003	C1_09840C_A:SWE1:GIN4:GIN1:CDC6:C1_14190C_A:AMN1:TPK2:C2_08380C_A:RAD53:POL1:MMS21:YBL053:RAD18:DBF4:CR_03340C_A:SDA1:MPS1:PTP3
44818	mitotic G2/M transition checkpoint	6 out of 847 genes, 0.7%	12 out of 12990 background genes, 0.1%	0.0796	0.0003	CDC6:C2_08380C_A:POL1:YBL053:DBF4:CR_03340C_A
31120	snRNA pseudouridine synthesis	5 out of 847 genes, 0.6%	8 out of 12990 background genes, 0.1%	0.08857	0.0003	C1_10620W_A:GAR1:PUS7:C6_02350C_A:CR_04110W_A
40031	snRNA modification	5 out of 847 genes, 0.6%	8 out of 12990 background genes, 0.1%	0.08857	0.0003	C1_10620W_A:GAR1:PUS7:C6_02350C_A:CR_04110W_A
8380	RNA splicing	22 out of 847 genes, 2.6%	135 out of 12990 background genes, 1.0%	0.0946	0.0003	C1_02090C_A:MSS116:C1_08890C_A:BUD31:C1_12630C_A:C1_12670C_A:C2_01820C_A:SUV3:C2_10810W_A:C3_01560W_A:C3_05800W_A:C3_07480W_A:SEN2:C6_00530C_A:C6_02690C_A:C6_03440W_A:CR_01050C_A:PRP42:CR_09480W_A:CR_10060W_A:CR_10430C_A:CR_10820W_A
FUNCTION
GOID	GO_term	Cluster frequency	Background frequency	Corrected P-value	False discovery rate	Gene(s) annotated to the term
8173	RNA methyltransferase activity	30 out of 847 genes, 3.5%	42 out of 12990 background genes, 0.3%	3.68e-24	0	C1_01150C_A:TRM2:ABP140:C1_04530C_A:NEP1:DIM1:C1_14330W_A:C2_01650W_A:C2_04820W_A:C2_05080C_A:C2_06480W_A:RRP8:C2_08840W_A:C3_05140C_A:C3_05860C_A:C3_07400W_A:C4_03830W_A:C4_04810C_A:NOP1:BUD23:SPB1:CR_00670C_A:TRM1:CR_01780W_A:CR_02030C_A:CR_03660C_A:CR_04160C_A:CR_04170W_A:CR_04300W_A:CR_08940W_A
3676	nucleic acid binding	219 out of 847 genes, 25.9%	1690 out of 12990 background genes, 13.0%	6e-23	0	RPO41:C1_01160C_A:C1_02310C_A:C1_02450C_A:RAD16:RPP1:C1_03830C_A:C1_04040C_A:NOP4:RRP6:REI1:C1_05230W_A:C1_05360C_A:C1_05380C_A:FAL1:RPS14B:NOP6:C1_07490C_A:C1_07570C_A:C1_07660W_A:C1_07960W_A:DIP2:GCD6:C1_08630W_A:SWI6:MSS116:C1_08890C_A:C1_09790C_A:HCM1:DBP3:C1_10620W_A:TBP1:C1_10880W_A:C1_10970W_A:KRR1:GAR1:C1_11690W_A:C1_11910W_A:CDC6:CSI2:C1_12350W_A:C1_12440W_A:CDC54:C1_12570C_A:CHR1:C1_126…
8168	methyltransferase activity	44 out of 847 genes, 5.2%	116 out of 12990 background genes, 0.9%	2.31e-20	0	C1_01150C_A:TRM2:ABP140:C1_04530C_A:RSM22:C1_09040C_A:MTS1:NEP1:DIM1:C1_14160W_A:C1_14330W_A:C2_01650W_A:C2_02960C_A:ADAEC:C2_04820W_A:C2_05080C_A:C2_06480W_A:RRP8:C2_08840W_A:C3_05140C_A:C3_05860C_A:TRM12:C3_07400W_A:C4_03830W_A:C4_04810C_A:NOP1:C5_00950C_A:BUD23:RMS1:C6_02250W_A:SPB1:C7_04280C_A:CR_00670C_A:TRM1:CR_01780W_A:CR_02030C_A:CR_03660C_A:CR_03760W_A:CR_04160C_A:CR_04170W_A:CR_04300W_A…
16741	transferase activity, transferring one-carbon groups	45 out of 847 genes, 5.3%	126 out of 12990 background genes, 1.0%	1.34e-19	0	C1_01150C_A:TRM2:ABP140:C1_04530C_A:RSM22:C1_09040C_A:MTS1:NEP1:DIM1:C1_14160W_A:C1_14330W_A:C2_01650W_A:C2_02960C_A:ADAEC:C2_04820W_A:C2_05080C_A:C2_06480W_A:RRP8:C2_08840W_A:C3_05140C_A:C3_05860C_A:TRM12:C3_07400W_A:C4_03830W_A:C4_04810C_A:NOP1:C5_00950C_A:BUD23:RMS1:C6_02250W_A:SPB1:C7_04280C_A:CR_00670C_A:TRM1:CR_01780W_A:CR_02030C_A:CR_03660C_A:CR_03760W_A:CR_04160C_A:CR_04170W_A:CR_04300W_A…
1901363	heterocyclic compound binding	299 out of 847 genes, 35.3%	2849 out of 12990 background genes, 21.9%	1.03e-17	0	HBR1:RPO41:C1_01160C_A:CRL1:SHA3:C1_02310C_A:C1_02320C_A:C1_02450C_A:RAD16:GOR1:RPP1:C1_03830C_A:C1_04040C_A:NOP4:RRP6:REI1:C1_05230W_A:C1_05360C_A:C1_05370C_A:C1_05380C_A:FAL1:C1_05650W_A:C1_05990C_A:RPS14B:NOP6:NPR1:CAT1:C1_07490C_A:C1_07570C_A:C1_07660W_A:MTO1:C1_07960W_A:CDR4:DIP2:OLE1:SDS24:ERG1:GCD6:C1_08630W_A:SWI6:MSS116:C1_08890C_A:C1_09390W_A:ERG12:C1_09790C_A:C1_09810W_A:HCM1:SWE1:DBP3…
97159	organic cyclic compound binding	299 out of 847 genes, 35.3%	2859 out of 12990 background genes, 22.0%	1.8e-17	0	HBR1:RPO41:C1_01160C_A:CRL1:SHA3:C1_02310C_A:C1_02320C_A:C1_02450C_A:RAD16:GOR1:RPP1:C1_03830C_A:C1_04040C_A:NOP4:RRP6:REI1:C1_05230W_A:C1_05360C_A:C1_05370C_A:C1_05380C_A:FAL1:C1_05650W_A:C1_05990C_A:RPS14B:NOP6:NPR1:CAT1:C1_07490C_A:C1_07570C_A:C1_07660W_A:MTO1:C1_07960W_A:CDR4:DIP2:OLE1:SDS24:ERG1:GCD6:C1_08630W_A:SWI6:MSS116:C1_08890C_A:C1_09390W_A:ERG12:C1_09790C_A:C1_09810W_A:HCM1:SWE1:DBP3…
8757	S-adenosylmethionine-dependent methyltransferase activity	33 out of 847 genes, 3.9%	80 out of 12990 background genes, 0.6%	2.93e-16	0	ABP140:C1_09040C_A:NEP1:DIM1:C1_14160W_A:C1_14330W_A:C2_01650W_A:C2_02960C_A:C2_04820W_A:C2_05080C_A:C2_06480W_A:RRP8:C2_08840W_A:C3_05140C_A:C3_05860C_A:TRM12:C4_03830W_A:C4_04810C_A:NOP1:C5_00950C_A:BUD23:RMS1:SPB1:TRM1:CR_01780W_A:CR_02030C_A:CR_03760W_A:CR_04160C_A:CR_04170W_A:CR_04300W_A:CRG1:CR_08940W_A:CR_09310W_A
30515	snoRNA binding	19 out of 847 genes, 2.2%	24 out of 12990 background genes, 0.2%	3.22e-16	0	NOP6:DIP2:C1_10880W_A:GAR1:C1_14080W_A:UTP15:UTP8:BUD21:BMS1:NOP14:UTP9:NAN1:UTP13:CR_00460C_A:PWP2:RRP9:CR_04110W_A:CR_06840W_A:IMP4
16740	transferase activity	147 out of 847 genes, 17.4%	1115 out of 12990 background genes, 8.6%	8.2e-15	0	RPO41:C1_01150C_A:C1_01360C_A:TRM2:SHA3:ABP140:C1_02320C_A:PGA5:RAD16:C1_04530C_A:C1_05230W_A:C1_05360C_A:C1_05370C_A:RSM22:C1_05650W_A:NPR1:C1_07490C_A:GCD6:C1_09040C_A:C1_09390W_A:ERG12:C1_09480W_A:MTS1:MLS1:C1_09790C_A:SWE1:CLA4:TPK1:RPA34:C1_10950C_A:NEP1:GIN4:MRF1:MCD4:C1_12820C_A:CHS3:C1_13270W_A:C1_13330C_A:DIM1:C1_14160W_A:C1_14330W_A:RPC10:DPB4:SAS2:BCY1:NOT3:C2_01650W_A:HPT1:SCT2:C2_029…
8175	tRNA methyltransferase activity	16 out of 847 genes, 1.9%	20 out of 12990 background genes, 0.2%	1.49e-13	0	C1_01150C_A:TRM2:ABP140:C1_04530C_A:C1_14330W_A:C2_06480W_A:C2_08840W_A:C3_05140C_A:C3_07400W_A:C4_03830W_A:C4_04810C_A:CR_00670C_A:TRM1:CR_04160C_A:CR_04300W_A:CR_08940W_A
5488	binding	375 out of 847 genes, 44.3%	4154 out of 12990 background genes, 32.0%	3.3e-12	0	HBR1:CNS1:RPO41:ZPR1:C1_01160C_A:CRL1:SHA3:ABP140:C1_02310C_A:C1_02320C_A:C1_02450C_A:RAD16:GOR1:C1_03400W_A:AGE1:RPP1:C1_03830C_A:C1_04040C_A:NOP4:IFE1:RRP6:REI1:C1_05230W_A:C1_05360C_A:C1_05370C_A:C1_05380C_A:FAL1:C1_05650W_A:C1_05990C_A:UME6:C1_06320W_A:RPS14B:GLT1:C1_06630W_A:NOP6:C1_06760C_A:NPR1:CAT1:PCL7:CCS1:C1_07490C_A:IST2:C1_07570C_A:C1_07660W_A:MTO1:C1_07960W_A:CDR4:DIP2:OLE1:SDS24:ER…
34062	RNA polymerase activity	20 out of 847 genes, 2.4%	38 out of 12990 background genes, 0.3%	7.21e-12	0	RPO41:C1_05230W_A:RPA34:C1_12820C_A:RPC10:RPC40:RPA12:RPC11:RPC53:DCR1:PRI2:C4_07060W_A:C5_04990W_A:C5_05350W_A:C6_03210C_A:C7_01210C_A:CR_01950W_A:RPC19:RPC31:CR_02890C_A
3899	DNA-directed RNA polymerase activity	19 out of 847 genes, 2.2%	36 out of 12990 background genes, 0.3%	3.08e-11	0	RPO41:C1_05230W_A:RPA34:C1_12820C_A:RPC10:RPC40:RPA12:RPC11:RPC53:PRI2:C4_07060W_A:C5_04990W_A:C5_05350W_A:C6_03210C_A:C7_01210C_A:CR_01950W_A:RPC19:RPC31:CR_02890C_A
3723	RNA binding	110 out of 847 genes, 13.0%	815 out of 12990 background genes, 6.3%	3.51e-11	0	C1_01160C_A:RPP1:C1_03830C_A:C1_04040C_A:NOP4:C1_05360C_A:RPS14B:NOP6:C1_07570C_A:C1_07660W_A:C1_07960W_A:DIP2:GCD6:C1_08630W_A:MSS116:C1_08890C_A:C1_09790C_A:C1_10620W_A:C1_10880W_A:C1_10970W_A:KRR1:GAR1:C1_11910W_A:CSI2:C1_12350W_A:C1_12570C_A:C1_12610W_A:RMP1:C1_14080W_A:C2_01820C_A:C2_02420C_A:C2_02540W_A:GCD7:C2_04570W_A:C2_04700C_A:C2_04820W_A:C2_05160C_A:RPF2:C2_05750W_A:IMH3:C2_07070W_A:U…
3724	RNA helicase activity	16 out of 847 genes, 1.9%	27 out of 12990 background genes, 0.2%	2.59e-10	0	C1_05360C_A:MSS116:C1_09790C_A:DBP3:CHR1:C2_00410C_A:SUV3:C3_01560W_A:HCA4:HAS1:C6_01040C_A:C6_01890C_A:C7_03400C_A:DBP2:DBP8:CR_09740W_A
1056	RNA polymerase III activity	13 out of 847 genes, 1.5%	17 out of 12990 background genes, 0.1%	2.76e-10	0	C1_05230W_A:C1_12820C_A:RPC10:RPC40:RPC11:RPC53:C4_07060W_A:C5_04990W_A:C6_03210C_A:C7_01210C_A:RPC19:RPC31:CR_02890C_A
8649	rRNA methyltransferase activity	13 out of 847 genes, 1.5%	17 out of 12990 background genes, 0.1%	2.76e-10	0	NEP1:DIM1:C2_04820W_A:C2_05080C_A:RRP8:C2_08840W_A:C3_05860C_A:NOP1:BUD23:SPB1:CR_01780W_A:CR_02030C_A:CR_04170W_A
3729	mRNA binding	36 out of 847 genes, 4.3%	149 out of 12990 background genes, 1.1%	1.63e-09	0	C1_04040C_A:NOP4:C1_05360C_A:C1_07660W_A:MSS116:C1_10620W_A:C2_02420C_A:C2_02540W_A:C2_04570W_A:C2_05160C_A:IMH3:PES1:C2_10560C_A:BMS1:C3_01520C_A:C3_01560W_A:C3_02020W_A:C3_02040C_A:MAK21:C3_06830C_A:RAT1:NAN1:C4_06210C_A:NOP1:C6_01890C_A:C6_02230W_A:C6_02350C_A:C6_02690C_A:PFK2:C7_03400C_A:PWP2:NOC2:RPL7:ELF1:SIK1:CR_10820W_A
44822	poly(A) RNA binding	36 out of 847 genes, 4.3%	149 out of 12990 background genes, 1.1%	1.63e-09	0	C1_04040C_A:NOP4:C1_05360C_A:C1_07660W_A:MSS116:C1_10620W_A:C2_02420C_A:C2_02540W_A:C2_04570W_A:C2_05160C_A:IMH3:PES1:C2_10560C_A:BMS1:C3_01520C_A:C3_01560W_A:C3_02020W_A:C3_02040C_A:MAK21:C3_06830C_A:RAT1:NAN1:C4_06210C_A:NOP1:C6_01890C_A:C6_02230W_A:C6_02350C_A:C6_02690C_A:PFK2:C7_03400C_A:PWP2:NOC2:RPL7:ELF1:SIK1:CR_10820W_A
16779	nucleotidyltransferase activity	30 out of 847 genes, 3.5%	113 out of 12990 background genes, 0.9%	8.09e-09	0	RPO41:C1_05230W_A:C1_05360C_A:C1_07490C_A:GCD6:C1_09790C_A:RPA34:C1_12820C_A:C1_13270W_A:RPC10:DPB4:RPC40:RPA12:RPC11:POL1:RPC53:DCR1:PRI2:C4_07060W_A:HYS2:C5_04990W_A:C5_05350W_A:C6_03210C_A:THG1:C7_01210C_A:CR_01950W_A:RPC19:RPC31:CR_02890C_A:DPB2
4004	ATP-dependent RNA helicase activity	14 out of 847 genes, 1.7%	24 out of 12990 background genes, 0.2%	1.01e-08	0	C1_05360C_A:MSS116:C1_09790C_A:DBP3:CHR1:SUV3:C3_01560W_A:HCA4:HAS1:C6_01890C_A:C7_03400C_A:DBP2:DBP8:CR_09740W_A
19843	rRNA binding	16 out of 847 genes, 1.9%	34 out of 12990 background genes, 0.3%	2.84e-08	0	RPS14B:NOP6:CSI2:RMP1:RPF2:C2_05750W_A:C3_02020W_A:HBR3:RPF1:POP4:C6_03440W_A:CR_00460C_A:CR_02420W_A:CR_06840W_A:IMP4:SSF1
70035	purine NTP-dependent helicase activity	27 out of 847 genes, 3.2%	99 out of 12990 background genes, 0.8%	4.21e-08	0	C1_05360C_A:FAL1:MSS116:C1_09790C_A:DBP3:CDC54:CHR1:C2_00410C_A:SUV3:MAK5:MCM3:C3_01560W_A:C3_05160C_A:C3_06830C_A:HCA4:SPB4:HAS1:C6_01040C_A:C6_01890C_A:C7_03400C_A:CR_00060C_A:MCM6:DBP2:MCM2:DBP8:CR_07750C_A:CR_09740W_A
8026	ATP-dependent helicase activity	27 out of 847 genes, 3.2%	99 out of 12990 background genes, 0.8%	4.21e-08	0	C1_05360C_A:FAL1:MSS116:C1_09790C_A:DBP3:CDC54:CHR1:C2_00410C_A:SUV3:MAK5:MCM3:C3_01560W_A:C3_05160C_A:C3_06830C_A:HCA4:SPB4:HAS1:C6_01040C_A:C6_01890C_A:C7_03400C_A:CR_00060C_A:MCM6:DBP2:MCM2:DBP8:CR_07750C_A:CR_09740W_A
8186	RNA-dependent ATPase activity	14 out of 847 genes, 1.7%	28 out of 12990 background genes, 0.2%	1.61e-07	0	C1_05360C_A:MSS116:C1_09790C_A:DBP3:CHR1:SUV3:C3_01560W_A:HCA4:HAS1:C6_01890C_A:C7_03400C_A:DBP2:DBP8:CR_09740W_A
4386	helicase activity	31 out of 847 genes, 3.7%	138 out of 12990 background genes, 1.1%	3.62e-07	0	RAD16:C1_05360C_A:FAL1:MSS116:C1_09790C_A:DBP3:CDC54:CHR1:C2_00410C_A:SUV3:MAK5:MCM3:C3_01560W_A:C3_05160C_A:C3_06830C_A:HCA4:SPB4:HAS1:C6_01040C_A:C6_01890C_A:C7_03400C_A:CR_00060C_A:MCM6:DBP2:MCM2:DBP8:PIF1:CR_07600W_A:CR_07750C_A:CR_07910C_A:CR_09740W_A
4540	ribonuclease activity	21 out of 847 genes, 2.5%	73 out of 12990 background genes, 0.6%	1.76e-06	0	RPP1:RRP6:C1_06800W_A:C1_12350W_A:C1_12610W_A:REX2:SUV3:RCL1:C2_09180W_A:C3_00420W_A:HBR3:C3_05800W_A:C4_00740W_A:RAT1:SEN2:DCR1:AGO1:C5_04260W_A:POP4:CR_03200C_A:POP3
3677	DNA binding	83 out of 847 genes, 9.8%	678 out of 12990 background genes, 5.2%	5.95e-06	0	RPO41:C1_02310C_A:RAD16:REI1:C1_05230W_A:C1_05380C_A:C1_07490C_A:C1_07960W_A:SWI6:HCM1:TBP1:C1_11690W_A:C1_11910W_A:CDC6:CDC54:C1_12820C_A:TYE7:MSH6:C1_13820C_A:RPC10:RRN3:NDT80:DPB4:SMP2:STP4:ADAEC:CAP4:PZF1:RPC40:C2_05640W_A:C2_06530W_A:C2_07110C_A:RPA12:MCM3:MSH3:RPC11:C3_00830C_A:RAD53:POL1:TEC1:C4_00260W_A:CAS5:ZCF25:RPC53:C4_06290W_A:PRI2:C4_07060W_A:HMS1:YBL053:LEU3:CTA7:C5_02780W_A:HYS2:C…
4521	endoribonuclease activity	17 out of 847 genes, 2.0%	53 out of 12990 background genes, 0.4%	8.7e-06	0	RPP1:C1_06800W_A:C1_12350W_A:C1_12610W_A:RCL1:C2_09180W_A:C3_00420W_A:HBR3:C3_05800W_A:C4_00740W_A:SEN2:DCR1:AGO1:C5_04260W_A:POP4:CR_03200C_A:POP3
16772	transferase activity, transferring phosphorus-containing groups	62 out of 847 genes, 7.3%	459 out of 12990 background genes, 3.5%	1.28e-05	0	RPO41:SHA3:C1_02320C_A:C1_05230W_A:C1_05360C_A:C1_05370C_A:C1_05650W_A:NPR1:C1_07490C_A:GCD6:ERG12:C1_09480W_A:C1_09790C_A:SWE1:CLA4:TPK1:RPA34:C1_10950C_A:GIN4:MCD4:C1_12820C_A:C1_13270W_A:RPC10:DPB4:BCY1:RNR1:C2_04280W_A:RPC40:TPK2:RPA12:RPC11:HRK1:RAD53:POL1:PBS2:RPC53:DCR1:HOM3:PRI2:C4_07060W_A:GUK1:HYS2:PFK1:C5_04990W_A:C5_05350W_A:C6_03210C_A:THG1:RIM15:C7_01210C_A:PFK2:C7_02220C_A:CR_01950…
16887	ATPase activity	47 out of 847 genes, 5.5%	321 out of 12990 background genes, 2.5%	5.76e-05	0	RAD16:C1_05360C_A:FAL1:C1_07080W_A:CDR4:MSS116:C1_09790C_A:DBP3:CDC6:CDC54:C1_12570C_A:CHR1:MSH6:C1_13270W_A:C2_00410C_A:SUV3:MAK5:PEX6:C2_07110C_A:MCM3:C3_01560W_A:CDR11:C3_05160C_A:C3_05360C_A:C3_06830C_A:HCA4:C4_03140C_A:SPB4:HAS1:TOP1:C6_01040C_A:RAD18:C6_01890C_A:PEX1:C7_03400C_A:CR_00060C_A:PXA1:MCM6:DBP2:MCM2:DBP8:CR_07600W_A:CR_07750C_A:CR_07910C_A:CR_08590W_A:ELF1:CR_09740W_A
4518	nuclease activity	26 out of 847 genes, 3.1%	132 out of 12990 background genes, 1.0%	0.00013	0	TRM2:RPP1:RRP6:C1_06800W_A:APN2:C1_12350W_A:C1_12440W_A:C1_12610W_A:REX2:SUV3:RCL1:C2_09180W_A:C3_00420W_A:HBR3:C3_05800W_A:C4_00740W_A:RAT1:SEN2:DCR1:AGO1:C5_04260W_A:POP4:C7_00220W_A:OGG1:CR_03200C_A:POP3
42134	rRNA primary transcript binding	6 out of 847 genes, 0.7%	7 out of 12990 background genes, 0.1%	0.0002	0	CSI2:RMP1:C3_02020W_A:RPF1:POP4:IMP4
8170	N-methyltransferase activity	13 out of 847 genes, 1.5%	39 out of 12990 background genes, 0.3%	0.00024	0	C1_09040C_A:DIM1:C1_14160W_A:C2_02960C_A:C2_04820W_A:C2_08840W_A:C3_05140C_A:C3_05860C_A:NOP1:RMS1:TRM1:CR_01780W_A:CR_09310W_A
3682	chromatin binding	24 out of 847 genes, 2.8%	122 out of 12990 background genes, 0.9%	0.00039	0	C1_02310C_A:C1_06630W_A:C1_06760C_A:TBP1:TOS4:CDC6:CDC54:IRR1:DPB4:C2_05640W_A:C2_07110C_A:MCM3:POL1:C4_05230C_A:C4_06290W_A:YBL053:C6_03550C_A:KTI12:MCM2:CR_03940W_A:CR_07600W_A:CDC45:CR_10440W_A:MCD1
3688	DNA replication origin binding	11 out of 847 genes, 1.3%	30 out of 12990 background genes, 0.2%	0.00061	0	CDC6:CDC54:C2_06530W_A:MCM3:RAD53:POL1:DBF4:MCM6:CR_03340C_A:MCM2:CDC45
16423	tRNA (guanine) methyltransferase activity	6 out of 847 genes, 0.7%	8 out of 12990 background genes, 0.1%	0.00078	0	C2_06480W_A:C2_08840W_A:C3_05140C_A:C4_03830W_A:C4_04810C_A:TRM1
42623	ATPase activity, coupled	38 out of 847 genes, 4.5%	259 out of 12990 background genes, 2.0%	0.00086	0	RAD16:C1_05360C_A:FAL1:C1_07080W_A:CDR4:MSS116:C1_09790C_A:DBP3:CDC54:CHR1:C2_00410C_A:SUV3:MAK5:MCM3:C3_01560W_A:CDR11:C3_05160C_A:C3_05360C_A:C3_06830C_A:HCA4:SPB4:HAS1:TOP1:C6_01040C_A:RAD18:C6_01890C_A:PEX1:C7_03400C_A:CR_00060C_A:PXA1:MCM6:DBP2:MCM2:DBP8:CR_07600W_A:CR_07750C_A:CR_07910C_A:CR_09740W_A
4519	endonuclease activity	20 out of 847 genes, 2.4%	98 out of 12990 background genes, 0.8%	0.00173	0	TRM2:RPP1:C1_06800W_A:APN2:C1_12350W_A:C1_12610W_A:RCL1:C2_09180W_A:C3_00420W_A:HBR3:C3_05800W_A:C4_00740W_A:SEN2:DCR1:AGO1:C5_04260W_A:POP4:OGG1:CR_03200C_A:POP3
1054	RNA polymerase I activity	7 out of 847 genes, 0.8%	13 out of 12990 background genes, 0.1%	0.00247	0	RPA34:C1_12820C_A:RPC10:RPC40:RPA12:CR_01950W_A:RPC19
17111	nucleoside-triphosphatase activity	58 out of 847 genes, 6.8%	488 out of 12990 background genes, 3.8%	0.0025	0	HBR1:CRL1:RAD16:C1_05360C_A:FAL1:C1_07080W_A:CDR4:MSS116:C1_09790C_A:DBP3:KIP4:CDC6:CDC54:C1_12570C_A:CHR1:MSH6:C1_13270W_A:MYO2:C2_00410C_A:C2_00820W_A:SUV3:MAK5:PEX6:C2_07110C_A:MCM3:BMS1:C3_01560W_A:CDR11:C3_05160C_A:C3_05360C_A:C3_06830C_A:HCA4:C4_03140C_A:C4_06210C_A:C4_06230C_A:SPB4:RIX7:HAS1:TOP1:C6_01040C_A:RAD18:C6_01890C_A:PEX1:C7_03400C_A:CR_00060C_A:PXA1:CTF18:MCM6:DBP2:MCM2:DBP8:PIF1…
16891	endoribonuclease activity, producing 5'-phosphomonoesters	11 out of 847 genes, 1.3%	34 out of 12990 background genes, 0.3%	0.00253	0	RPP1:C1_06800W_A:C1_12610W_A:C2_09180W_A:C3_00420W_A:C4_00740W_A:DCR1:AGO1:POP4:CR_03200C_A:POP3
171	ribonuclease MRP activity	5 out of 847 genes, 0.6%	6 out of 12990 background genes, 0.0%	0.00275	0	RPP1:C4_00740W_A:POP4:CR_03200C_A:POP3
43565	sequence-specific DNA binding	34 out of 847 genes, 4.0%	235 out of 12990 background genes, 1.8%	0.00402	0	RPO41:REI1:C1_05380C_A:HCM1:TBP1:C1_11690W_A:CDC6:CDC54:TYE7:NDT80:DPB4:STP4:CAP4:PZF1:C2_06530W_A:MCM3:RAD53:POL1:TEC1:CAS5:LEU3:CTA7:C5_02780W_A:YOX1:DBF4:MCM6:CR_02510W_A:CR_03340C_A:MCM2:WOR3:SFL1:RRN11:CDC45:IMP4
16462	pyrophosphatase activity	59 out of 847 genes, 7.0%	512 out of 12990 background genes, 3.9%	0.00539	0	HBR1:CRL1:RAD16:C1_05360C_A:FAL1:C1_06800W_A:C1_07080W_A:CDR4:MSS116:C1_09790C_A:DBP3:KIP4:CDC6:CDC54:C1_12570C_A:CHR1:MSH6:C1_13270W_A:MYO2:C2_00410C_A:C2_00820W_A:SUV3:MAK5:PEX6:C2_07110C_A:MCM3:BMS1:C3_01560W_A:CDR11:C3_05160C_A:C3_05360C_A:C3_06830C_A:HCA4:C4_03140C_A:C4_06210C_A:C4_06230C_A:SPB4:RIX7:HAS1:TOP1:C6_01040C_A:RAD18:C6_01890C_A:PEX1:C7_03400C_A:CR_00060C_A:PXA1:CTF18:MCM6:DBP2:MC…
16818	hydrolase activity, acting on acid anhydrides, in phosphorus-containing anhydrides	59 out of 847 genes, 7.0%	512 out of 12990 background genes, 3.9%	0.00539	0	HBR1:CRL1:RAD16:C1_05360C_A:FAL1:C1_06800W_A:C1_07080W_A:CDR4:MSS116:C1_09790C_A:DBP3:KIP4:CDC6:CDC54:C1_12570C_A:CHR1:MSH6:C1_13270W_A:MYO2:C2_00410C_A:C2_00820W_A:SUV3:MAK5:PEX6:C2_07110C_A:MCM3:BMS1:C3_01560W_A:CDR11:C3_05160C_A:C3_05360C_A:C3_06830C_A:HCA4:C4_03140C_A:C4_06210C_A:C4_06230C_A:SPB4:RIX7:HAS1:TOP1:C6_01040C_A:RAD18:C6_01890C_A:PEX1:C7_03400C_A:CR_00060C_A:PXA1:CTF18:MCM6:DBP2:MC…
16817	hydrolase activity, acting on acid anhydrides	59 out of 847 genes, 7.0%	514 out of 12990 background genes, 4.0%	0.00607	0	HBR1:CRL1:RAD16:C1_05360C_A:FAL1:C1_06800W_A:C1_07080W_A:CDR4:MSS116:C1_09790C_A:DBP3:KIP4:CDC6:CDC54:C1_12570C_A:CHR1:MSH6:C1_13270W_A:MYO2:C2_00410C_A:C2_00820W_A:SUV3:MAK5:PEX6:C2_07110C_A:MCM3:BMS1:C3_01560W_A:CDR11:C3_05160C_A:C3_05360C_A:C3_06830C_A:HCA4:C4_03140C_A:C4_06210C_A:C4_06230C_A:SPB4:RIX7:HAS1:TOP1:C6_01040C_A:RAD18:C6_01890C_A:PEX1:C7_03400C_A:CR_00060C_A:PXA1:CTF18:MCM6:DBP2:MC…
16435	rRNA (guanine) methyltransferase activity	4 out of 847 genes, 0.5%	4 out of 12990 background genes, 0.0%	0.00747	0	C2_04820W_A:C2_08840W_A:BUD23:SPB1
17150	tRNA dihydrouridine synthase activity	4 out of 847 genes, 0.5%	4 out of 12990 background genes, 0.0%	0.00747	0	C2_02420C_A:C2_09500W_A:SMM1:DUS4
43023	ribosomal large subunit binding	4 out of 847 genes, 0.5%	4 out of 12990 background genes, 0.0%	0.00747	0	C1_02450C_A:C1_05360C_A:NMD3:CR_07080W_A
4549	tRNA-specific ribonuclease activity	7 out of 847 genes, 0.8%	15 out of 12990 background genes, 0.1%	0.00826	0	RPP1:C3_05800W_A:C4_00740W_A:SEN2:POP4:CR_03200C_A:POP3
9982	pseudouridine synthase activity	6 out of 847 genes, 0.7%	12 out of 12990 background genes, 0.1%	0.02069	0	C1_07570C_A:C1_10620W_A:GAR1:PUS7:C5_01610W_A:C6_02350C_A
16788	hydrolase activity, acting on ester bonds	49 out of 847 genes, 5.8%	423 out of 12990 background genes, 3.3%	0.02558	0	ASM3:TRM2:TPS2:RPP1:RRP6:C1_06800W_A:PHO100:C1_08820C_A:C1_09910C_A:CPP1:APN2:C1_12350W_A:C1_12440W_A:C1_12610W_A:C2_01450C_A:SMP2:REX2:SUV3:RCL1:C2_09180W_A:TPS3:C3_00400C_A:C3_00420W_A:HBR3:C3_05800W_A:C3_07430W_A:FBP1:C4_00740W_A:RAT1:SEN2:C4_04660C_A:DCR1:AGO1:PDE1:C5_04260W_A:C6_00980C_A:ATG15:DOG1:POP4:C7_00220W_A:OGG1:PHO113:CR_03200C_A:YVH1:PTC4:PTP1:CR_08300C_A:PTP3:POP3
166	nucleotide binding	120 out of 847 genes, 14.2%	1310 out of 12990 background genes, 10.1%	0.02629	0	HBR1:CRL1:SHA3:C1_02320C_A:RAD16:GOR1:NOP4:RRP6:C1_05370C_A:FAL1:C1_05650W_A:C1_05990C_A:NOP6:NPR1:MTO1:CDR4:SDS24:ERG1:MSS116:C1_08890C_A:C1_09390W_A:ERG12:C1_09810W_A:SWE1:DBP3:CLA4:TPK1:C1_10950C_A:GIN4:C1_11560C_A:KIP4:CDC6:CDC54:CHR1:C1_13030C_A:MSH6:MYO2:C2_00410C_A:C2_00820W_A:SIR2:HOM2:C2_02420C_A:C2_02710C_A:RNR1:C2_04120C_A:C2_04280W_A:SUV3:MAK5:PEX6:IMH3:TPK2:MCM3:MSH3:C2_09500W_A:SMM1…
1901265	nucleoside phosphate binding	120 out of 847 genes, 14.2%	1310 out of 12990 background genes, 10.1%	0.02629	0	HBR1:CRL1:SHA3:C1_02320C_A:RAD16:GOR1:NOP4:RRP6:C1_05370C_A:FAL1:C1_05650W_A:C1_05990C_A:NOP6:NPR1:MTO1:CDR4:SDS24:ERG1:MSS116:C1_08890C_A:C1_09390W_A:ERG12:C1_09810W_A:SWE1:DBP3:CLA4:TPK1:C1_10950C_A:GIN4:C1_11560C_A:KIP4:CDC6:CDC54:CHR1:C1_13030C_A:MSH6:MYO2:C2_00410C_A:C2_00820W_A:SIR2:HOM2:C2_02420C_A:C2_02710C_A:RNR1:C2_04120C_A:C2_04280W_A:SUV3:MAK5:PEX6:IMH3:TPK2:MCM3:MSH3:C2_09500W_A:SMM1…
16893	endonuclease activity, active with either ribo- or deoxyribonucleic acids and producing 5'-phosphomonoesters	11 out of 847 genes, 1.3%	43 out of 12990 background genes, 0.3%	0.02966	0	RPP1:C1_06800W_A:C1_12610W_A:C2_09180W_A:C3_00420W_A:C4_00740W_A:DCR1:AGO1:POP4:CR_03200C_A:POP3
43566	structure-specific DNA binding	19 out of 847 genes, 2.2%	111 out of 12990 background genes, 0.9%	0.03929	0	C1_02310C_A:C1_07960W_A:C1_11910W_A:CDC54:MSH6:DPB4:MSH3:C4_06290W_A:PRI2:C5_05350W_A:CPH2:RAD18:MCM6:CR_03340C_A:MCM2:PIF1:CDC45:IMP4:DPB2
36094	small molecule binding	123 out of 847 genes, 14.5%	1363 out of 12990 background genes, 10.5%	0.04062	0	HBR1:CRL1:SHA3:C1_02320C_A:RAD16:GOR1:NOP4:RRP6:C1_05370C_A:FAL1:C1_05650W_A:C1_05990C_A:NOP6:NPR1:MTO1:CDR4:SDS24:ERG1:MSS116:C1_08890C_A:C1_09390W_A:ERG12:C1_09810W_A:SWE1:DBP3:CLA4:TPK1:C1_10950C_A:GIN4:C1_11560C_A:KIP4:CDC6:CDC54:CHR1:C1_13030C_A:MSH6:MYO2:C2_00410C_A:C2_00820W_A:SIR2:HOM2:C2_02420C_A:C2_02710C_A:RNR1:C2_04120C_A:C2_04280W_A:SUV3:MAK5:PEX6:IMH3:TPK2:MCM3:MSH3:C2_09500W_A:SMM1…
30554	adenyl nucleotide binding	78 out of 847 genes, 9.2%	798 out of 12990 background genes, 6.1%	0.07878	0	HBR1:SHA3:C1_02320C_A:RAD16:C1_05370C_A:FAL1:C1_05650W_A:NPR1:CDR4:SDS24:MSS116:C1_09390W_A:ERG12:SWE1:DBP3:CLA4:TPK1:C1_10950C_A:GIN4:KIP4:CDC6:CDC54:CHR1:C1_13030C_A:MSH6:MYO2:C2_00410C_A:RNR1:C2_04280W_A:SUV3:MAK5:PEX6:IMH3:TPK2:MCM3:MSH3:ACS1:HRK1:C3_00830C_A:BMS1:C3_01560W_A:SMC3:RAD53:CDR11:C3_05160C_A:C3_05360C_A:PBS2:C3_06830C_A:HCA4:SPB4:RIX7:HAS1:C6_01040C_A:C6_01890C_A:RIM15:PFK2:C7_02…
4526	ribonuclease P activity	5 out of 847 genes, 0.6%	10 out of 12990 background genes, 0.1%	0.09277	0.0003	RPP1:C4_00740W_A:POP4:CR_03200C_A:POP3
COMPONENT
GOID	GO_term	Cluster frequency	Background frequency	Corrected P-value	False discovery rate	Gene(s) annotated to the term
5634	nucleus	450 out of 847 genes, 53.1%	2423 out of 12990 background genes, 18.7%	2.14e-119	0	HBR1:HMX1:CDC13:CNS1:HGC1:NRM1:C1_00860W_A:RRS1:ZPR1:C1_01150C_A:C1_01160C_A:C1_02090C_A:SHA3:C1_02220C_A:C1_02310C_A:C1_02450C_A:RAD16:GOR1:TSR2:ARX1:C1_03620C_A:RPP1:C1_03830C_A:C1_04040C_A:ERB1:NOP4:C1_04530C_A:C1_04710C_A:IFE1:RRP6:C1_05230W_A:C1_05360C_A:C1_05380C_A:STE3:FAL1:C1_05650W_A:C1_05990C_A:UME6:RPS14B:RPS22A:C1_06540C_A:C1_06630W_A:NOP6:C1_06760C_A:C1_06800W_A:CAT1:C1_07080W_A:CCS1…
44424	intracellular part	639 out of 847 genes, 75.4%	4852 out of 12990 background genes, 37.4%	7.21e-118	0	HBR1:HMX1:CDC13:CNS1:RPO41:HGC1:NRM1:C1_00860W_A:RRS1:ZPR1:C1_01150C_A:C1_01160C_A:C1_01360C_A:CRL1:UGA2:C1_02090C_A:SHA3:ABP140:C1_02220C_A:C1_02310C_A:C1_02320C_A:PGA5:C1_02450C_A:RAD16:GOR1:TSR2:COQ4:ARX1:TPS2:AGE1:C1_03620C_A:RPP1:C1_03830C_A:C1_03940W_A:C1_04040C_A:ERB1:NOP4:ICL1:C1_04530C_A:C1_04710C_A:IFE1:C1_05010C_A:RRP6:REI1:C1_05230W_A:C1_05360C_A:C1_05380C_A:RSM22:STE3:FAL1:C1_05650W_…
5622	intracellular	641 out of 847 genes, 75.7%	4893 out of 12990 background genes, 37.7%	2.42e-117	0	HBR1:HMX1:CDC13:CNS1:RPO41:HGC1:NRM1:C1_00860W_A:RRS1:ZPR1:C1_01150C_A:C1_01160C_A:C1_01360C_A:CRL1:UGA2:C1_02090C_A:SHA3:ABP140:C1_02220C_A:C1_02310C_A:C1_02320C_A:PGA5:C1_02450C_A:RAD16:GOR1:TSR2:COQ4:ARX1:TPS2:AGE1:C1_03620C_A:RPP1:C1_03830C_A:C1_03940W_A:C1_04040C_A:ERB1:NOP4:ICL1:C1_04530C_A:C1_04710C_A:IFE1:C1_05010C_A:RRP6:REI1:C1_05230W_A:C1_05360C_A:C1_05380C_A:RSM22:STE3:FAL1:C1_05650W_…
43231	intracellular membrane-bounded organelle	574 out of 847 genes, 67.8%	4045 out of 12990 background genes, 31.1%	2.11e-111	0	HBR1:HMX1:CDC13:CNS1:RPO41:HGC1:NRM1:C1_00860W_A:RRS1:ZPR1:C1_01150C_A:C1_01160C_A:UGA2:C1_02090C_A:SHA3:C1_02220C_A:C1_02310C_A:C1_02450C_A:RAD16:GOR1:TSR2:COQ4:ARX1:TPS2:AGE1:C1_03620C_A:RPP1:C1_03830C_A:C1_03940W_A:C1_04040C_A:ERB1:NOP4:ICL1:C1_04530C_A:C1_04710C_A:IFE1:C1_05010C_A:RRP6:C1_05230W_A:C1_05360C_A:C1_05380C_A:RSM22:STE3:FAL1:C1_05650W_A:C1_05990C_A:UME6:RPS14B:RPS22A:C1_06540C_A:G…
43227	membrane-bounded organelle	574 out of 847 genes, 67.8%	4047 out of 12990 background genes, 31.2%	2.69e-111	0	HBR1:HMX1:CDC13:CNS1:RPO41:HGC1:NRM1:C1_00860W_A:RRS1:ZPR1:C1_01150C_A:C1_01160C_A:UGA2:C1_02090C_A:SHA3:C1_02220C_A:C1_02310C_A:C1_02450C_A:RAD16:GOR1:TSR2:COQ4:ARX1:TPS2:AGE1:C1_03620C_A:RPP1:C1_03830C_A:C1_03940W_A:C1_04040C_A:ERB1:NOP4:ICL1:C1_04530C_A:C1_04710C_A:IFE1:C1_05010C_A:RRP6:C1_05230W_A:C1_05360C_A:C1_05380C_A:RSM22:STE3:FAL1:C1_05650W_A:C1_05990C_A:UME6:RPS14B:RPS22A:C1_06540C_A:G…
44464	cell part	668 out of 847 genes, 78.9%	5564 out of 12990 background genes, 42.8%	6.97e-106	0	HBR1:HMX1:CDC13:CNS1:RPO41:HGC1:NRM1:C1_00860W_A:RRS1:ZPR1:C1_01150C_A:C1_01160C_A:C1_01360C_A:CRL1:UGA2:HSP30:C1_02090C_A:HGT2:SHA3:ABP140:C1_02220C_A:C1_02310C_A:C1_02320C_A:PGA5:C1_02450C_A:RAD16:GOR1:TSR2:COQ4:ARX1:TPS2:AGE1:C1_03620C_A:RPP1:C1_03830C_A:C1_03940W_A:C1_04040C_A:ERB1:NOP4:ICL1:C1_04530C_A:C1_04710C_A:IFE1:C1_05010C_A:RRP6:REI1:C1_05230W_A:C1_05360C_A:C1_05380C_A:RSM22:STE3:FAL1…
5623	cell	668 out of 847 genes, 78.9%	5564 out of 12990 background genes, 42.8%	6.97e-106	0	HBR1:HMX1:CDC13:CNS1:RPO41:HGC1:NRM1:C1_00860W_A:RRS1:ZPR1:C1_01150C_A:C1_01160C_A:C1_01360C_A:CRL1:UGA2:HSP30:C1_02090C_A:HGT2:SHA3:ABP140:C1_02220C_A:C1_02310C_A:C1_02320C_A:PGA5:C1_02450C_A:RAD16:GOR1:TSR2:COQ4:ARX1:TPS2:AGE1:C1_03620C_A:RPP1:C1_03830C_A:C1_03940W_A:C1_04040C_A:ERB1:NOP4:ICL1:C1_04530C_A:C1_04710C_A:IFE1:C1_05010C_A:RRP6:REI1:C1_05230W_A:C1_05360C_A:C1_05380C_A:RSM22:STE3:FAL1…
43229	intracellular organelle	587 out of 847 genes, 69.3%	4337 out of 12990 background genes, 33.4%	1.24e-105	0	HBR1:HMX1:CDC13:CNS1:RPO41:HGC1:NRM1:C1_00860W_A:RRS1:ZPR1:C1_01150C_A:C1_01160C_A:UGA2:C1_02090C_A:SHA3:ABP140:C1_02220C_A:C1_02310C_A:C1_02450C_A:RAD16:GOR1:TSR2:COQ4:ARX1:TPS2:AGE1:C1_03620C_A:RPP1:C1_03830C_A:C1_03940W_A:C1_04040C_A:ERB1:NOP4:ICL1:C1_04530C_A:C1_04710C_A:IFE1:C1_05010C_A:RRP6:REI1:C1_05230W_A:C1_05360C_A:C1_05380C_A:RSM22:STE3:FAL1:C1_05650W_A:C1_05990C_A:UME6:RPS14B:RPS22A:C…
43226	organelle	587 out of 847 genes, 69.3%	4339 out of 12990 background genes, 33.4%	1.57e-105	0	HBR1:HMX1:CDC13:CNS1:RPO41:HGC1:NRM1:C1_00860W_A:RRS1:ZPR1:C1_01150C_A:C1_01160C_A:UGA2:C1_02090C_A:SHA3:ABP140:C1_02220C_A:C1_02310C_A:C1_02450C_A:RAD16:GOR1:TSR2:COQ4:ARX1:TPS2:AGE1:C1_03620C_A:RPP1:C1_03830C_A:C1_03940W_A:C1_04040C_A:ERB1:NOP4:ICL1:C1_04530C_A:C1_04710C_A:IFE1:C1_05010C_A:RRP6:REI1:C1_05230W_A:C1_05360C_A:C1_05380C_A:RSM22:STE3:FAL1:C1_05650W_A:C1_05990C_A:UME6:RPS14B:RPS22A:C…
5730	nucleolus	170 out of 847 genes, 20.1%	388 out of 12990 background genes, 3.0%	3.35e-98	0	RRS1:C1_02450C_A:ARX1:RPP1:C1_04040C_A:ERB1:NOP4:C1_04710C_A:RRP6:C1_05360C_A:FAL1:RPS14B:C1_06540C_A:NOP6:C1_07660W_A:DIP2:JIP5:C1_09390W_A:YTM1:C1_09710C_A:C1_09790C_A:DBP3:RPA34:C1_10620W_A:TBP1:C1_10880W_A:C1_10970W_A:C1_11000C_A:NEP1:KRR1:GAR1:CSI2:C1_12350W_A:C1_12440W_A:CDC54:CHR1:C1_12680W_A:C1_12820C_A:RMP1:DIM1:C1_14080W_A:RPC10:RRN3:MPP10:C2_00410C_A:UTP21:UTP22:C2_02540W_A:C2_02710C_A…
31981	nuclear lumen	235 out of 847 genes, 27.7%	862 out of 12990 background genes, 6.6%	2.41e-87	0	CDC13:RRS1:C1_01160C_A:C1_02310C_A:C1_02450C_A:ARX1:RPP1:C1_03830C_A:C1_04040C_A:ERB1:NOP4:C1_04710C_A:RRP6:C1_05230W_A:C1_05360C_A:C1_05380C_A:FAL1:RPS14B:C1_06540C_A:C1_06630W_A:NOP6:C1_06760C_A:C1_07490C_A:C1_07660W_A:C1_07960W_A:DIP2:JIP5:C1_09390W_A:YTM1:C1_09710C_A:C1_09790C_A:HCM1:DBP3:RPA34:C1_10620W_A:TBP1:C1_10880W_A:C1_10970W_A:C1_11000C_A:TOS4:NEP1:KRR1:GIN1:GAR1:CDC6:CSI2:C1_12350W_A…
30684	preribosome	113 out of 847 genes, 13.3%	183 out of 12990 background genes, 1.4%	1.75e-85	0	RRS1:C1_02450C_A:ARX1:C1_04040C_A:ERB1:NOP4:C1_04710C_A:REI1:RPS14B:NOP6:C1_07790C_A:DIP2:YTM1:C1_09710C_A:DBP3:C1_10620W_A:C1_10880W_A:C1_11000C_A:NEP1:KRR1:CSI2:RPL27A:CHR1:DIM1:C1_14080W_A:MPP10:C2_00410C_A:UTP21:UTP22:C2_02540W_A:C2_02710C_A:C2_04120C_A:C2_04570W_A:C2_04700C_A:RPF2:MAK16:NOC4:RCL1:NSA1:UTP15:PES1:RRP15:C2_09660W_A:UTP8:BUD21:BMS1:C3_01560W_A:C3_02020W_A:C3_02040C_A:UTP4:C3_02…
44428	nuclear part	266 out of 847 genes, 31.4%	1172 out of 12990 background genes, 9.0%	1.24e-80	0	HMX1:CDC13:RRS1:C1_01160C_A:C1_02310C_A:C1_02450C_A:RAD16:ARX1:RPP1:C1_03830C_A:C1_04040C_A:ERB1:NOP4:C1_04710C_A:RRP6:C1_05230W_A:C1_05360C_A:C1_05380C_A:FAL1:RPS14B:C1_06540C_A:C1_06630W_A:NOP6:C1_06760C_A:C1_07080W_A:C1_07490C_A:C1_07660W_A:C1_07960W_A:DIP2:SWI6:JIP5:C1_08890C_A:C1_09390W_A:YTM1:C1_09710C_A:C1_09790C_A:C1_09840C_A:HCM1:BUD31:DBP3:RPA34:C1_10620W_A:TBP1:C1_10880W_A:C1_10970W_A:…
43233	organelle lumen	255 out of 847 genes, 30.1%	1121 out of 12990 background genes, 8.6%	6e-77	0	CDC13:RPO41:RRS1:C1_01160C_A:C1_02310C_A:C1_02450C_A:ARX1:RPP1:C1_03830C_A:C1_04040C_A:ERB1:NOP4:ICL1:C1_04710C_A:RRP6:C1_05230W_A:C1_05360C_A:C1_05380C_A:RSM22:FAL1:RPS14B:C1_06540C_A:C1_06630W_A:NOP6:C1_06760C_A:CAT1:C1_07490C_A:C1_07660W_A:C1_07960W_A:DIP2:C1_08520C_A:MSS116:JIP5:C1_08920W_A:C1_09390W_A:YTM1:MLS1:C1_09710C_A:C1_09790C_A:HCM1:DBP3:RPA34:C1_10620W_A:TBP1:C1_10880W_A:C1_10970W_A:…
70013	intracellular organelle lumen	255 out of 847 genes, 30.1%	1121 out of 12990 background genes, 8.6%	6e-77	0	CDC13:RPO41:RRS1:C1_01160C_A:C1_02310C_A:C1_02450C_A:ARX1:RPP1:C1_03830C_A:C1_04040C_A:ERB1:NOP4:ICL1:C1_04710C_A:RRP6:C1_05230W_A:C1_05360C_A:C1_05380C_A:RSM22:FAL1:RPS14B:C1_06540C_A:C1_06630W_A:NOP6:C1_06760C_A:CAT1:C1_07490C_A:C1_07660W_A:C1_07960W_A:DIP2:C1_08520C_A:MSS116:JIP5:C1_08920W_A:C1_09390W_A:YTM1:MLS1:C1_09710C_A:C1_09790C_A:HCM1:DBP3:RPA34:C1_10620W_A:TBP1:C1_10880W_A:C1_10970W_A:…
31974	membrane-enclosed lumen	258 out of 847 genes, 30.5%	1175 out of 12990 background genes, 9.0%	1.96e-74	0	CDC13:RPO41:RRS1:C1_01160C_A:C1_02310C_A:C1_02450C_A:ARX1:RPP1:C1_03830C_A:C1_04040C_A:ERB1:NOP4:ICL1:C1_04710C_A:RRP6:C1_05230W_A:C1_05360C_A:C1_05380C_A:RSM22:FAL1:RPS14B:C1_06540C_A:C1_06630W_A:NOP6:C1_06760C_A:CAT1:C1_07490C_A:C1_07660W_A:C1_07960W_A:DIP2:C1_08520C_A:MSS116:JIP5:C1_08920W_A:C1_09390W_A:YTM1:MLS1:C1_09710C_A:C1_09790C_A:HCM1:DBP3:RPA34:C1_10620W_A:TBP1:C1_10880W_A:C1_10970W_A:…
43228	non-membrane-bounded organelle	265 out of 847 genes, 31.3%	1330 out of 12990 background genes, 10.2%	5.32e-67	0	CDC13:RPO41:RRS1:ABP140:C1_02310C_A:C1_02450C_A:ARX1:C1_03620C_A:RPP1:C1_04040C_A:ERB1:NOP4:C1_04710C_A:RRP6:REI1:C1_05360C_A:C1_05380C_A:RSM22:FAL1:RPS14B:RPS22A:C1_06540C_A:C1_06630W_A:NOP6:C1_07490C_A:C1_07660W_A:DIP2:C1_08520C_A:ERG1:JIP5:C1_08920W_A:C1_09330W_A:C1_09390W_A:YTM1:C1_09710C_A:C1_09790C_A:HCM1:DBP3:RPA34:C1_10440W_A:C1_10620W_A:TBP1:C1_10880W_A:C1_10970W_A:C1_11000C_A:TOS4:NEP1:…
43232	intracellular non-membrane-bounded organelle	265 out of 847 genes, 31.3%	1330 out of 12990 background genes, 10.2%	5.32e-67	0	CDC13:RPO41:RRS1:ABP140:C1_02310C_A:C1_02450C_A:ARX1:C1_03620C_A:RPP1:C1_04040C_A:ERB1:NOP4:C1_04710C_A:RRP6:REI1:C1_05360C_A:C1_05380C_A:RSM22:FAL1:RPS14B:RPS22A:C1_06540C_A:C1_06630W_A:NOP6:C1_07490C_A:C1_07660W_A:DIP2:C1_08520C_A:ERG1:JIP5:C1_08920W_A:C1_09330W_A:C1_09390W_A:YTM1:C1_09710C_A:C1_09790C_A:HCM1:DBP3:RPA34:C1_10440W_A:C1_10620W_A:TBP1:C1_10880W_A:C1_10970W_A:C1_11000C_A:TOS4:NEP1:…
44446	intracellular organelle part	354 out of 847 genes, 41.8%	2559 out of 12990 background genes, 19.7%	2.91e-50	0	HMX1:CDC13:RPO41:RRS1:C1_01160C_A:ABP140:C1_02310C_A:C1_02450C_A:RAD16:COQ4:ARX1:AGE1:RPP1:C1_03830C_A:C1_03940W_A:C1_04040C_A:ERB1:NOP4:ICL1:C1_04710C_A:RRP6:REI1:C1_05230W_A:C1_05360C_A:C1_05380C_A:RSM22:FAL1:RPS14B:RPS22A:C1_06540C_A:C1_06630W_A:NOP6:C1_06760C_A:CAT1:C1_07080W_A:CCS1:C1_07490C_A:IST2:C1_07660W_A:C1_07960W_A:DIP2:OPY2:OLE1:C1_08520C_A:ERG1:SWI6:TPO3:MSS116:JIP5:C1_08890C_A:C1_0…
44422	organelle part	354 out of 847 genes, 41.8%	2563 out of 12990 background genes, 19.7%	4.35e-50	0	HMX1:CDC13:RPO41:RRS1:C1_01160C_A:ABP140:C1_02310C_A:C1_02450C_A:RAD16:COQ4:ARX1:AGE1:RPP1:C1_03830C_A:C1_03940W_A:C1_04040C_A:ERB1:NOP4:ICL1:C1_04710C_A:RRP6:REI1:C1_05230W_A:C1_05360C_A:C1_05380C_A:RSM22:FAL1:RPS14B:RPS22A:C1_06540C_A:C1_06630W_A:NOP6:C1_06760C_A:CAT1:C1_07080W_A:CCS1:C1_07490C_A:IST2:C1_07660W_A:C1_07960W_A:DIP2:OPY2:OLE1:C1_08520C_A:ERG1:SWI6:TPO3:MSS116:JIP5:C1_08890C_A:C1_0…
5737	cytoplasm	448 out of 847 genes, 52.9%	3759 out of 12990 background genes, 28.9%	3.57e-49	0	HBR1:HMX1:CNS1:RPO41:HGC1:NRM1:C1_00860W_A:ZPR1:C1_01150C_A:C1_01160C_A:C1_01360C_A:UGA2:C1_02090C_A:SHA3:ABP140:C1_02220C_A:C1_02320C_A:PGA5:C1_02450C_A:GOR1:TSR2:COQ4:ARX1:TPS2:AGE1:C1_03620C_A:RPP1:C1_03830C_A:C1_03940W_A:ICL1:C1_04530C_A:IFE1:C1_05010C_A:REI1:C1_05230W_A:C1_05360C_A:RSM22:C1_05650W_A:C1_05990C_A:RPS14B:RPS22A:C1_06540C_A:GLT1:NPR1:C1_06800W_A:CAT1:CCS1:IST2:C1_07790C_A:MTO1:C…
32991	macromolecular complex	312 out of 847 genes, 36.8%	2239 out of 12990 background genes, 17.2%	3.98e-43	0	RPO41:HGC1:RRS1:C1_01160C_A:ABP140:C1_02310C_A:C1_02450C_A:RAD16:ARX1:TPS2:C1_03620C_A:RPP1:C1_03830C_A:C1_04040C_A:ERB1:NOP4:C1_04710C_A:RRP6:REI1:C1_05230W_A:C1_05360C_A:C1_05380C_A:RSM22:FAL1:RPS14B:RPS22A:C1_06540C_A:C1_06630W_A:NOP6:C1_06760C_A:C1_07080W_A:C1_07490C_A:C1_07790C_A:C1_07960W_A:DIP2:C1_08520C_A:PCL2:GCD6:SWI6:C1_08890C_A:C1_08920W_A:C1_09330W_A:YTM1:C1_09710C_A:C1_09790C_A:HCM1…
30687	preribosome, large subunit precursor	51 out of 847 genes, 6.0%	72 out of 12990 background genes, 0.6%	5.28e-42	0	RRS1:C1_02450C_A:ARX1:ERB1:NOP4:C1_04710C_A:REI1:YTM1:DBP3:C1_11000C_A:CSI2:C2_04120C_A:C2_04570W_A:RPF2:MAK16:NSA1:PES1:RRP15:C2_09660W_A:C3_02040C_A:C3_04510W_A:MAK21:C3_05160C_A:NOG1:NSA2:C3_06760W_A:RLP24:C4_02880C_A:RPF1:ECM1:C4_06210C_A:SPB4:RIX7:HAS1:C5_05340W_A:CIC1:NIP7:MRT4:NOG2:SPB1:YVH1:CR_03940W_A:CR_04170W_A:NOC2:RPL7:NMD3:CR_07080W_A:CR_07750C_A:CR_08590W_A:ELF1:SSF1
30529	ribonucleoprotein complex	161 out of 847 genes, 19.0%	779 out of 12990 background genes, 6.0%	8.26e-40	0	RRS1:C1_02450C_A:ARX1:C1_03620C_A:RPP1:C1_04040C_A:ERB1:NOP4:C1_04710C_A:REI1:RSM22:RPS14B:RPS22A:NOP6:C1_07790C_A:DIP2:C1_08520C_A:C1_08890C_A:C1_08920W_A:C1_09330W_A:YTM1:C1_09710C_A:BUD31:DBP3:C1_10440W_A:C1_10620W_A:C1_10880W_A:C1_11000C_A:NEP1:KRR1:GAR1:C1_11880W_A:CSI2:RPL27A:CHR1:C1_12610W_A:C1_12630C_A:C1_12670C_A:C1_13030C_A:RMP1:DIM1:C1_14080W_A:MPP10:C2_00410C_A:C2_01820C_A:UTP21:UTP22…
30686	90S preribosome	50 out of 847 genes, 5.9%	77 out of 12990 background genes, 0.6%	3.34e-38	0	C1_04040C_A:ERB1:NOP6:C1_07790C_A:DIP2:YTM1:C1_09710C_A:C1_10620W_A:C1_10880W_A:NEP1:KRR1:CHR1:DIM1:MPP10:C2_00410C_A:UTP21:UTP22:C2_02540W_A:C2_02710C_A:C2_04700C_A:NOC4:RCL1:PES1:BUD21:BMS1:C3_01560W_A:C3_02020W_A:C3_02350W_A:MAK21:NOP14:NOP1:SPB4:C5_02070C_A:UTP13:HAS1:C5_04840C_A:ENP2:CR_00460C_A:BUD22:PWP2:RRP9:CR_04240C_A:NOC2:DBP8:CR_07030C_A:IMP4:SIK1:CR_10410C_A:CR_10470C_A:CKA1
5829	cytosol	202 out of 847 genes, 23.8%	1291 out of 12990 background genes, 9.9%	4.01e-32	0	HBR1:CNS1:RPO41:C1_00860W_A:ZPR1:C1_01150C_A:UGA2:C1_02090C_A:SHA3:C1_02220C_A:C1_02320C_A:GOR1:TSR2:ARX1:AGE1:C1_03620C_A:RPP1:ICL1:C1_04530C_A:REI1:C1_05230W_A:C1_05360C_A:RPS14B:RPS22A:C1_06800W_A:CAT1:CCS1:C1_08520C_A:GCD6:C1_08890C_A:C1_09390W_A:ERG12:MLS1:C1_09810W_A:C1_10620W_A:C1_10840C_A:C1_11910W_A:TRP3:CSI2:RPL27A:C1_12570C_A:CHR1:C1_12810W_A:C1_12820C_A:C1_13030C_A:MSH6:C1_13270W_A:C1…
44444	cytoplasmic part	364 out of 847 genes, 43.0%	3231 out of 12990 background genes, 24.9%	2.48e-30	0	HBR1:HMX1:CNS1:RPO41:C1_00860W_A:ZPR1:C1_01150C_A:C1_01160C_A:UGA2:C1_02090C_A:SHA3:ABP140:C1_02220C_A:C1_02320C_A:GOR1:TSR2:COQ4:ARX1:TPS2:AGE1:C1_03620C_A:RPP1:C1_03830C_A:C1_03940W_A:ICL1:C1_04530C_A:C1_05010C_A:REI1:C1_05230W_A:C1_05360C_A:RSM22:RPS14B:RPS22A:C1_06540C_A:GLT1:NPR1:C1_06800W_A:CAT1:CCS1:IST2:MTO1:OPY2:OLE1:C1_08520C_A:ERG1:GCD6:C1_08630W_A:TPO3:MSS116:C1_08820C_A:C1_08890C_A:C…
32040	small-subunit processome	35 out of 847 genes, 4.1%	66 out of 12990 background genes, 0.5%	4.57e-22	0	RPS14B:DIP2:C1_09710C_A:C1_10880W_A:NEP1:KRR1:RPL27A:C1_14080W_A:MPP10:C2_00410C_A:UTP21:UTP22:C2_02540W_A:NOC4:UTP15:UTP8:BUD21:UTP4:NOP14:UTP9:SAS10:NAN1:NOP1:UTP13:C5_03920C_A:CR_00460C_A:PWP2:CR_02420W_A:RRP9:CR_03360W_A:CR_06840W_A:IMP4:CR_09800C_A:SIK1:UTP5
44452	nucleolar part	43 out of 847 genes, 5.1%	172 out of 12990 background genes, 1.3%	2.5e-12	0	RPP1:ERB1:DIP2:YTM1:RPA34:C1_10620W_A:TBP1:C1_10880W_A:GAR1:CDC54:C1_12820C_A:C1_14080W_A:RPC10:MPP10:UTP21:UTP22:C2_02710C_A:RPC40:RPA12:UTP15:PES1:UTP8:UTP4:UTP9:C4_00740W_A:NAN1:C4_05330C_A:NOP1:UTP13:POP4:CR_00460C_A:PWP2:CR_01950W_A:RPC19:RRP9:CR_03200C_A:CR_06450W_A:RRN11:IMP4:SIK1:UTP5:CKA1:POP3
43234	protein complex	168 out of 847 genes, 19.8%	1480 out of 12990 background genes, 11.4%	3.32e-11	0	RPO41:HGC1:C1_01160C_A:ABP140:C1_02310C_A:RAD16:TPS2:C1_03830C_A:ERB1:RRP6:C1_05230W_A:C1_05360C_A:FAL1:C1_06540C_A:C1_06630W_A:C1_06760C_A:C1_07080W_A:C1_07490C_A:C1_07960W_A:DIP2:PCL2:GCD6:SWI6:YTM1:C1_09790C_A:RPA34:PEA2:TBP1:C1_10880W_A:TOS4:NEP1:GIN4:GIN1:C1_11910W_A:KIP4:TRP3:C1_12350W_A:CDC54:C1_12570C_A:SPA2:C1_12820C_A:MSH6:DAD1:MYO2:C1_14080W_A:IRR1:RPC10:MPP10:DPB4:SAS2:BCY1:NOT3:ESC4:…
178	exosome (RNase complex)	13 out of 847 genes, 1.5%	16 out of 12990 background genes, 0.1%	4.94e-11	0	C1_01160C_A:C1_03830C_A:RRP6:C1_06540C_A:C1_07960W_A:C1_12350W_A:SUV3:C2_06660W_A:C2_09160W_A:C4_02090C_A:C4_03740W_A:RRP42:CR_02550C_A
176	nuclear exosome (RNase complex)	12 out of 847 genes, 1.4%	14 out of 12990 background genes, 0.1%	1.32e-10	0	C1_01160C_A:C1_03830C_A:RRP6:C1_06540C_A:C1_07960W_A:C1_12350W_A:C2_06660W_A:C2_09160W_A:C4_02090C_A:C4_03740W_A:RRP42:CR_02550C_A
5666	DNA-directed RNA polymerase III complex	13 out of 847 genes, 1.5%	17 out of 12990 background genes, 0.1%	1.97e-10	0	C1_05230W_A:C1_12820C_A:RPC10:RPC40:RPC11:RPC53:C4_07060W_A:C5_04990W_A:C6_03210C_A:C7_01210C_A:RPC19:RPC31:CR_02890C_A
177	cytoplasmic exosome (RNase complex)	11 out of 847 genes, 1.3%	12 out of 12990 background genes, 0.1%	2.88e-10	0	C1_01160C_A:C1_03830C_A:C1_06540C_A:C1_12350W_A:SUV3:C2_06660W_A:C2_09160W_A:C4_02090C_A:C4_03740W_A:RRP42:CR_02550C_A
44427	chromosomal part	59 out of 847 genes, 7.0%	347 out of 12990 background genes, 2.7%	2.33e-09	0	CDC13:C1_02310C_A:C1_05380C_A:C1_06630W_A:C1_07490C_A:HCM1:TOS4:GIN1:CDC54:TYE7:DAD1:C1_14080W_A:IRR1:NDT80:DPB4:SAS2:ESC4:MCM3:C2_08380C_A:UTP15:MSH3:UTP8:SMC3:POL1:TEC1:MMS21:UTP9:C4_00800W_A:C4_02600C_A:NAN1:C4_05230C_A:C4_06290W_A:PRI2:C5_00950C_A:YBL053:C5_05350W_A:TOP1:RAD18:C6_03110C_A:C6_03550C_A:DCC1:YOX1:C7_01270C_A:SMC6:OGG1:CR_00060C_A:CTF18:MCM6:MCM2:CR_03940W_A:CR_06450W_A:CR_07600W…
5694	chromosome	62 out of 847 genes, 7.3%	380 out of 12990 background genes, 2.9%	4.18e-09	0	CDC13:C1_02310C_A:C1_05380C_A:C1_06630W_A:C1_07490C_A:HCM1:TOS4:GIN1:CDC54:TYE7:DAD1:C1_14080W_A:IRR1:NDT80:DPB4:SAS2:ESC4:SUV3:MCM3:C2_08380C_A:UTP15:MSH3:UTP8:SMC3:POL1:TEC1:MMS21:UTP9:C4_00800W_A:C4_02600C_A:NAN1:C4_05230C_A:C4_06290W_A:PRI2:NOP1:C5_00950C_A:YBL053:C5_05350W_A:TOP1:RAD18:C6_03110C_A:C6_03550C_A:DCC1:YOX1:C7_01270C_A:SMC6:OGG1:CR_00060C_A:CTF18:MCM6:MCM2:CR_03940W_A:SFL1:CR_064…
43596	nuclear replication fork	18 out of 847 genes, 2.1%	41 out of 12990 background genes, 0.3%	5.57e-09	0	C1_06630W_A:C1_07490C_A:GIN1:CDC54:DPB4:MCM3:C2_08380C_A:POL1:PRI2:YBL053:C5_05350W_A:TOP1:CTF18:MCM6:MCM2:CDC45:DPB2:SLD5
5657	replication fork	19 out of 847 genes, 2.2%	52 out of 12990 background genes, 0.4%	7.19e-08	0	C1_06630W_A:C1_07490C_A:GIN1:CDC54:DPB4:MCM3:C2_08380C_A:POL1:PRI2:YBL053:C5_05350W_A:TOP1:CR_00060C_A:CTF18:MCM6:MCM2:CDC45:DPB2:SLD5
34455	t-UTP complex	7 out of 847 genes, 0.8%	7 out of 12990 background genes, 0.1%	1.46e-06	0	C1_14080W_A:UTP15:UTP8:UTP4:UTP9:NAN1:UTP5
1990234	transferase complex	51 out of 847 genes, 6.0%	329 out of 12990 background genes, 2.5%	1.74e-06	0	RPO41:HGC1:RAD16:TPS2:C1_05230W_A:PCL2:RPA34:TBP1:C1_12820C_A:RPC10:DPB4:SAS2:BCY1:ESC4:C2_01650W_A:RPC40:TPK2:RPA12:C2_08380C_A:C2_08840W_A:TPS3:RPC11:C3_05140C_A:MMS21:C3_07480W_A:C4_01760W_A:RPC53:C4_03600C_A:C4_04810C_A:C4_05250W_A:C4_07060W_A:PCL1:PFK1:C5_04990W_A:RAD18:C6_03210C_A:C6_03780C_A:C6_03810W_A:C7_01210C_A:PFK2:GSL2:CR_01950W_A:RPC19:RPC31:CR_02890C_A:CR_04160C_A:TPS1:CLG1:CR_0894…
44454	nuclear chromosome part	43 out of 847 genes, 5.1%	266 out of 12990 background genes, 2.0%	8e-06	0	CDC13:C1_02310C_A:C1_05380C_A:C1_06630W_A:C1_07490C_A:HCM1:TOS4:GIN1:CDC54:TYE7:DAD1:IRR1:NDT80:DPB4:SAS2:ESC4:MCM3:C2_08380C_A:SMC3:POL1:TEC1:C4_05230C_A:C4_06290W_A:PRI2:C5_00950C_A:YBL053:C5_05350W_A:TOP1:RAD18:C6_03110C_A:YOX1:C7_01270C_A:CR_00060C_A:CTF18:MCM6:MCM2:CR_03940W_A:CR_06450W_A:CDC45:MPS1:DPB2:SLD5:MCD1
32993	protein-DNA complex	19 out of 847 genes, 2.2%	68 out of 12990 background genes, 0.5%	1.16e-05	0	C1_05380C_A:C1_06630W_A:C1_06760C_A:C1_07490C_A:CDC6:CDC54:DPB4:C2_06530W_A:MCM3:C2_08380C_A:POL1:PRI2:C5_05350W_A:MCM6:CR_03340C_A:MCM2:CDC45:DPB2:SLD5
228	nuclear chromosome	45 out of 847 genes, 5.3%	296 out of 12990 background genes, 2.3%	2.5e-05	0	CDC13:C1_02310C_A:C1_05380C_A:C1_06630W_A:C1_07490C_A:HCM1:TOS4:GIN1:CDC54:TYE7:DAD1:IRR1:NDT80:DPB4:SAS2:ESC4:MCM3:C2_08380C_A:SMC3:POL1:TEC1:C4_05230C_A:C4_06290W_A:PRI2:NOP1:C5_00950C_A:YBL053:C5_05350W_A:TOP1:RAD18:C6_03110C_A:YOX1:C7_01270C_A:CR_00060C_A:CTF18:MCM6:MCM2:CR_03940W_A:SFL1:CR_06450W_A:CDC45:MPS1:DPB2:SLD5:MCD1
5654	nucleoplasm	41 out of 847 genes, 4.8%	259 out of 12990 background genes, 2.0%	3.06e-05	0	RRS1:ARX1:C1_05230W_A:C1_06540C_A:C1_06760C_A:TBP1:TOS4:CDC6:CDC54:C1_12820C_A:RPC10:SAS2:RPC40:C2_05830C_A:C2_06530W_A:MCM3:C2_08380C_A:RPC11:C3_02670W_A:RPC53:C4_04520W_A:DCR1:C4_05230C_A:C4_07060W_A:SPB4:C5_04840C_A:C5_04990W_A:MRT4:C6_03210C_A:NOG2:C7_01210C_A:MCM6:RPC19:RPC31:CR_02890C_A:CR_03340C_A:MCM2:CR_03940W_A:CR_04110W_A:CDC45:SLD5
33553	rDNA heterochromatin	8 out of 847 genes, 0.9%	12 out of 12990 background genes, 0.1%	3.7e-05	0	C1_14080W_A:ESC4:UTP15:UTP8:UTP9:NAN1:C6_03550C_A:UTP5
792	heterochromatin	12 out of 847 genes, 1.4%	30 out of 12990 background genes, 0.2%	4.74e-05	0	C1_14080W_A:ESC4:UTP15:UTP8:UTP9:NAN1:C4_05230C_A:C6_03550C_A:CR_00060C_A:CR_03940W_A:CR_07600W_A:UTP5
31298	replication fork protection complex	10 out of 847 genes, 1.2%	22 out of 12990 background genes, 0.2%	0.00012	0	C1_06630W_A:GIN1:CDC54:MCM3:YBL053:TOP1:MCM6:MCM2:CDC45:SLD5
785	chromatin	31 out of 847 genes, 3.7%	189 out of 12990 background genes, 1.5%	0.0005	0	C1_02310C_A:HCM1:TOS4:CDC54:TYE7:C1_14080W_A:NDT80:SAS2:ESC4:UTP15:UTP8:POL1:TEC1:UTP9:NAN1:C4_05230C_A:C4_06290W_A:C5_00950C_A:RAD18:C6_03110C_A:C6_03550C_A:YOX1:C7_01270C_A:CR_00060C_A:MCM6:MCM2:CR_03940W_A:CR_06450W_A:CR_07600W_A:CDC45:UTP5
172	ribonuclease MRP complex	6 out of 847 genes, 0.7%	8 out of 12990 background genes, 0.1%	0.00056	0	RPP1:RMP1:C4_00740W_A:POP4:CR_03200C_A:POP3
1902494	catalytic complex	58 out of 847 genes, 6.8%	472 out of 12990 background genes, 3.6%	0.00062	0	RPO41:HGC1:RAD16:TPS2:C1_05230W_A:PCL2:RPA34:TBP1:TOS4:TRP3:C1_12820C_A:RPC10:DPB4:SAS2:BCY1:ESC4:C2_01650W_A:RNR1:RPC40:TPK2:RPA12:C2_08380C_A:C2_08840W_A:TPS3:RPC11:C3_05140C_A:C3_05800W_A:MMS21:C3_07480W_A:C4_01760W_A:SEN2:RPC53:C4_03600C_A:C4_04810C_A:C4_05250W_A:C4_07060W_A:PCL1:PFK1:C5_04990W_A:RAD18:C6_03210C_A:C6_03780C_A:C6_03810W_A:C7_01210C_A:PFK2:GSL2:CR_01950W_A:RPC19:RPC31:CR_02890C…
30894	replisome	8 out of 847 genes, 0.9%	16 out of 12990 background genes, 0.1%	0.00076	0	C1_06630W_A:C1_07490C_A:DPB4:C2_08380C_A:POL1:PRI2:C5_05350W_A:DPB2
43601	nuclear replisome	8 out of 847 genes, 0.9%	16 out of 12990 background genes, 0.1%	0.00076	0	C1_06630W_A:C1_07490C_A:DPB4:C2_08380C_A:POL1:PRI2:C5_05350W_A:DPB2
36387	pre-replicative complex	8 out of 847 genes, 0.9%	17 out of 12990 background genes, 0.1%	0.00135	0	C1_06760C_A:CDC6:CDC54:C2_06530W_A:MCM3:MCM6:MCM2:CDC45
5656	nuclear pre-replicative complex	8 out of 847 genes, 0.9%	17 out of 12990 background genes, 0.1%	0.00135	0	C1_06760C_A:CDC6:CDC54:C2_06530W_A:MCM3:MCM6:MCM2:CDC45
31261	DNA replication preinitiation complex	9 out of 847 genes, 1.1%	22 out of 12990 background genes, 0.2%	0.0014	0	CDC6:CDC54:MCM3:C2_08380C_A:MCM6:CR_03340C_A:MCM2:CDC45:SLD5
30688	preribosome, small subunit precursor	7 out of 847 genes, 0.8%	13 out of 12990 background genes, 0.1%	0.00176	0	C1_04040C_A:C1_14080W_A:NOC4:HBR3:NOP14:C3_06760W_A:LTV1
5736	DNA-directed RNA polymerase I complex	7 out of 847 genes, 0.8%	13 out of 12990 background genes, 0.1%	0.00176	0	RPA34:C1_12820C_A:RPC10:RPC40:RPA12:CR_01950W_A:RPC19
34388	Pwp2p-containing subcomplex of 90S preribosome	5 out of 847 genes, 0.6%	6 out of 12990 background genes, 0.0%	0.00197	0	DIP2:C1_10880W_A:UTP21:UTP13:PWP2
43527	tRNA methyltransferase complex	5 out of 847 genes, 0.6%	6 out of 12990 background genes, 0.0%	0.00197	0	C2_08840W_A:C3_05140C_A:C4_04810C_A:CR_04160C_A:CR_08940W_A
5739	mitochondrion	109 out of 847 genes, 12.9%	1117 out of 12990 background genes, 8.6%	0.00297	0	RPO41:C1_01150C_A:UGA2:C1_02220C_A:GOR1:COQ4:TPS2:C1_03940W_A:RSM22:GLT1:CAT1:CCS1:MTO1:C1_08520C_A:C1_08630W_A:MSS116:C1_08820C_A:C1_08920W_A:C1_09390W_A:C1_09480W_A:PET100:C1_10200C_A:CLA4:C1_10690W_A:PET127:TOS4:MRF1:C1_11880W_A:C1_12350W_A:C1_12610W_A:CYB2:SIM1:C1_14080W_A:C1_14330W_A:C1_14380C_A:C2_00170C_A:C2_00410C_A:C2_00820W_A:REX2:GCD7:SUV3:RIM2:C2_04820W_A:C2_08100W_A:C2_09500W_A:C2_09…
30880	RNA polymerase complex	18 out of 847 genes, 2.1%	91 out of 12990 background genes, 0.7%	0.00583	0	RPO41:C1_05230W_A:RPA34:TBP1:C1_12820C_A:RPC10:RPC40:RPA12:RPC11:RPC53:C4_07060W_A:C5_04990W_A:C6_03210C_A:C7_01210C_A:CR_01950W_A:RPC19:RPC31:CR_02890C_A
428	DNA-directed RNA polymerase complex	18 out of 847 genes, 2.1%	91 out of 12990 background genes, 0.7%	0.00583	0	RPO41:C1_05230W_A:RPA34:TBP1:C1_12820C_A:RPC10:RPC40:RPA12:RPC11:RPC53:C4_07060W_A:C5_04990W_A:C6_03210C_A:C7_01210C_A:CR_01950W_A:RPC19:RPC31:CR_02890C_A
30681	multimeric ribonuclease P complex	5 out of 847 genes, 0.6%	7 out of 12990 background genes, 0.1%	0.00652	0	RPP1:C4_00740W_A:POP4:CR_03200C_A:POP3
5655	nucleolar ribonuclease P complex	5 out of 847 genes, 0.6%	7 out of 12990 background genes, 0.1%	0.00652	0	RPP1:C4_00740W_A:POP4:CR_03200C_A:POP3
55029	nuclear DNA-directed RNA polymerase complex	17 out of 847 genes, 2.0%	89 out of 12990 background genes, 0.7%	0.01576	0	C1_05230W_A:RPA34:TBP1:C1_12820C_A:RPC10:RPC40:RPA12:RPC11:RPC53:C4_07060W_A:C5_04990W_A:C6_03210C_A:C7_01210C_A:CR_01950W_A:RPC19:RPC31:CR_02890C_A
5658	alpha DNA polymerase:primase complex	5 out of 847 genes, 0.6%	8 out of 12990 background genes, 0.1%	0.01646	0	C1_06630W_A:C1_07490C_A:POL1:PRI2:C5_05350W_A
15630	microtubule cytoskeleton	25 out of 847 genes, 3.0%	167 out of 12990 background genes, 1.3%	0.02413	0	NEP1:GIN4:C1_11910W_A:KIP4:DAD1:DIM1:KAR9:C1_14080W_A:C2_04570W_A:C2_08380C_A:UTP15:RRP15:BMS1:C3_02350W_A:NOG1:C4_03740W_A:C4_05230C_A:NOP1:YBL053:DBF4:CR_02890C_A:CR_03360W_A:CR_03940W_A:MHP1:MPS1
30689	Noc complex	4 out of 847 genes, 0.5%	5 out of 12990 background genes, 0.0%	0.02532	0	NOC4:MAK21:NOP14:NOC2
790	nuclear chromatin	23 out of 847 genes, 2.7%	152 out of 12990 background genes, 1.2%	0.03892	0	C1_02310C_A:HCM1:TOS4:CDC54:TYE7:NDT80:SAS2:ESC4:POL1:TEC1:C4_05230C_A:C4_06290W_A:C5_00950C_A:RAD18:C6_03110C_A:YOX1:C7_01270C_A:CR_00060C_A:MCM6:MCM2:CR_03940W_A:CR_06450W_A:CDC45
30677	ribonuclease P complex	5 out of 847 genes, 0.6%	10 out of 12990 background genes, 0.1%	0.06632	0	RPP1:C4_00740W_A:POP4:CR_03200C_A:POP3
33588	Elongator holoenzyme complex	4 out of 847 genes, 0.5%	6 out of 12990 background genes, 0.0%	0.07203	0.0003	C1_12570C_A:ELP3:C4_02850W_A:C4_03140C_A
42555	MCM complex	4 out of 847 genes, 0.5%	6 out of 12990 background genes, 0.0%	0.07203	0.0003	CDC54:MCM3:MCM6:MCM2
34457	Mpp10 complex	3 out of 847 genes, 0.4%	3 out of 12990 background genes, 0.0%	0.0821	0.0003	MPP10:CR_00460C_A:IMP4
5946	alpha,alpha-trehalose-phosphate synthase complex (UDP-forming)	3 out of 847 genes, 0.4%	3 out of 12990 background genes, 0.0%	0.0821	0.0003	TPS2:TPS3:TPS1
70545	PeBoW complex	3 out of 847 genes, 0.4%	3 out of 12990 background genes, 0.0%	0.0821	0.0003	ERB1:YTM1:PES1
97344	Rix1 complex	3 out of 847 genes, 0.4%	3 out of 12990 background genes, 0.0%	0.0821	0.0003	C1_06760C_A:C4_05230C_A:CR_03940W_A
5819	spindle	22 out of 847 genes, 2.6%	151 out of 12990 background genes, 1.2%	0.09375	0.0003	GIN4:C1_11910W_A:DAD1:DIM1:KAR9:C1_14080W_A:C2_04570W_A:C2_08380C_A:UTP15:RRP15:BMS1:C3_02350W_A:NOG1:C4_03740W_A:C4_05230C_A:NOP1:YBL053:DBF4:CR_02890C_A:CR_03360W_A:CR_03940W_A:MPS1

## Sheet: Opaque_specific_GO
PROCESS
GOID	GO_term	Cluster frequency	Background frequency	Corrected P-value	False discovery rate	Gene(s) annotated to the term
6768	biotin metabolic process	3 out of 48 genes, 6.2%	6 out of 12990 background genes, 0.0%	0.00012	0	CR_01910C_A:CR_01920W_A:BIO2
9102	biotin biosynthetic process	3 out of 48 genes, 6.2%	6 out of 12990 background genes, 0.0%	0.00012	0	CR_01910C_A:CR_01920W_A:BIO2
6820	anion transport	8 out of 48 genes, 16.7%	264 out of 12990 background genes, 2.0%	0.00063	0	FTR1:FRP3:GAP2:JEN2:CAN3:C6_03540W_A:CRC1:SSU1
46942	carboxylic acid transport	6 out of 48 genes, 12.5%	141 out of 12990 background genes, 1.1%	0.00161	0	FRP3:GAP2:JEN2:CAN3:C6_03540W_A:CRC1
15849	organic acid transport	6 out of 48 genes, 12.5%	143 out of 12990 background genes, 1.1%	0.00174	0	FRP3:GAP2:JEN2:CAN3:C6_03540W_A:CRC1
6811	ion transport	9 out of 48 genes, 18.8%	441 out of 12990 background genes, 3.4%	0.00371	0	FTR1:FRP3:GAP2:JEN2:CAN3:C6_03540W_A:FLU1:CRC1:SSU1
55085	transmembrane transport	10 out of 48 genes, 20.8%	577 out of 12990 background genes, 4.4%	0.00511	0	FTR1:FRP3:GAP2:JEN2:CAN3:MDR1:C6_03540W_A:FLU1:TPO2:SSU1
32787	monocarboxylic acid metabolic process	6 out of 48 genes, 12.5%	189 out of 12990 background genes, 1.5%	0.0084	0	CTN1:GLX3:CR_01910C_A:CR_01920W_A:BIO2:CRC1
15711	organic anion transport	6 out of 48 genes, 12.5%	194 out of 12990 background genes, 1.5%	0.00971	0	FRP3:GAP2:JEN2:CAN3:C6_03540W_A:CRC1
6790	sulfur compound metabolic process	5 out of 48 genes, 10.4%	132 out of 12990 background genes, 1.0%	0.01571	0	CTN1:SAM4:CR_01910C_A:CR_01920W_A:BIO2
15850	organic hydroxy compound transport	3 out of 48 genes, 6.2%	28 out of 12990 background genes, 0.2%	0.01882	0	MDR1:FLU1:CRC1
44272	sulfur compound biosynthetic process	4 out of 48 genes, 8.3%	77 out of 12990 background genes, 0.6%	0.02361	0.0017	SAM4:CR_01910C_A:CR_01920W_A:BIO2
15718	monocarboxylic acid transport	3 out of 48 genes, 6.2%	34 out of 12990 background genes, 0.3%	0.03384	0.0031	FRP3:C6_03540W_A:CRC1
15903	fluconazole transport	2 out of 48 genes, 4.2%	7 out of 12990 background genes, 0.1%	0.03588	0.0029	MDR1:FLU1
45733	acetate catabolic process	2 out of 48 genes, 4.2%	7 out of 12990 background genes, 0.1%	0.03588	0.0027	CTN1:CRC1
43604	amide biosynthetic process	3 out of 48 genes, 6.2%	36 out of 12990 background genes, 0.3%	0.04017	0.0025	CR_01910C_A:CR_01920W_A:BIO2
98656	anion transmembrane transport	4 out of 48 genes, 8.3%	92 out of 12990 background genes, 0.7%	0.04681	0.0047	FTR1:FRP3:GAP2:CAN3
42364	water-soluble vitamin biosynthetic process	3 out of 48 genes, 6.2%	40 out of 12990 background genes, 0.3%	0.05502	0.0089	CR_01910C_A:CR_01920W_A:BIO2
9110	vitamin biosynthetic process	3 out of 48 genes, 6.2%	40 out of 12990 background genes, 0.3%	0.05502	0.0084	CR_01910C_A:CR_01920W_A:BIO2
45117	azole transport	2 out of 48 genes, 4.2%	9 out of 12990 background genes, 0.1%	0.06122	0.008	MDR1:FLU1
6766	vitamin metabolic process	3 out of 48 genes, 6.2%	43 out of 12990 background genes, 0.3%	0.06819	0.0086	CR_01910C_A:CR_01920W_A:BIO2
6767	water-soluble vitamin metabolic process	3 out of 48 genes, 6.2%	43 out of 12990 background genes, 0.3%	0.06819	0.0082	CR_01910C_A:CR_01920W_A:BIO2
71705	nitrogen compound transport	6 out of 48 genes, 12.5%	283 out of 12990 background genes, 2.2%	0.07488	0.0078	FRP3:GAP2:CAN3:MDR1:FLU1:CRC1
51186	cofactor metabolic process	5 out of 48 genes, 10.4%	189 out of 12990 background genes, 1.5%	0.0827	0.0142	CTN1:SAM4:CR_01910C_A:CR_01920W_A:BIO2
FUNCTION
GOID	GO_term	Cluster frequency	Background frequency	Corrected P-value	False discovery rate	Gene(s) annotated to the term
46943	carboxylic acid transmembrane transporter activity	6 out of 48 genes, 12.5%	111 out of 12990 background genes, 0.9%	0.00018	0	FRP3:GAP2:JEN2:CAN3:C6_03540W_A:CRC1
5342	organic acid transmembrane transporter activity	6 out of 48 genes, 12.5%	114 out of 12990 background genes, 0.9%	0.00021	0	FRP3:GAP2:JEN2:CAN3:C6_03540W_A:CRC1
8509	anion transmembrane transporter activity	7 out of 48 genes, 14.6%	198 out of 12990 background genes, 1.5%	0.00044	0	FRP3:GAP2:JEN2:CAN3:C6_03540W_A:CRC1:SSU1
22857	transmembrane transporter activity	11 out of 48 genes, 22.9%	593 out of 12990 background genes, 4.6%	0.00047	0	FTR1:FRP3:GAP2:JEN2:CAN3:MDR1:C6_03540W_A:FLU1:TPO2:CRC1:SSU1
15075	ion transmembrane transporter activity	9 out of 48 genes, 18.8%	392 out of 12990 background genes, 3.0%	0.00066	0	FTR1:FRP3:GAP2:JEN2:CAN3:C6_03540W_A:FLU1:CRC1:SSU1
8514	organic anion transmembrane transporter activity	6 out of 48 genes, 12.5%	140 out of 12990 background genes, 1.1%	0.0007	0	FRP3:GAP2:JEN2:CAN3:C6_03540W_A:CRC1
5215	transporter activity	11 out of 48 genes, 22.9%	693 out of 12990 background genes, 5.3%	0.00202	0	FTR1:FRP3:GAP2:JEN2:CAN3:MDR1:C6_03540W_A:FLU1:TPO2:CRC1:SSU1
15101	organic cation transmembrane transporter activity	3 out of 48 genes, 6.2%	18 out of 12990 background genes, 0.1%	0.0022	0	FRP3:FLU1:CRC1
22891	substrate-specific transmembrane transporter activity	9 out of 48 genes, 18.8%	494 out of 12990 background genes, 3.8%	0.00411	0	FTR1:FRP3:GAP2:JEN2:CAN3:C6_03540W_A:FLU1:CRC1:SSU1
8028	monocarboxylic acid transmembrane transporter activity	3 out of 48 genes, 6.2%	28 out of 12990 background genes, 0.2%	0.00861	0.004	FRP3:C6_03540W_A:CRC1
22892	substrate-specific transporter activity	9 out of 48 genes, 18.8%	570 out of 12990 background genes, 4.4%	0.0122	0.0036	FTR1:FRP3:GAP2:JEN2:CAN3:C6_03540W_A:FLU1:CRC1:SSU1
8324	cation transmembrane transporter activity	6 out of 48 genes, 12.5%	259 out of 12990 background genes, 2.0%	0.02141	0.0067	FTR1:FRP3:GAP2:JEN2:FLU1:CRC1
15203	polyamine transmembrane transporter activity	2 out of 48 genes, 4.2%	13 out of 12990 background genes, 0.1%	0.0601	0.0138	GAP2:FLU1
COMPONENT
GOID	GO_term	Cluster frequency	Background frequency	Corrected P-value	False discovery rate	Gene(s) annotated to the term
44459	plasma membrane part	6 out of 48 genes, 12.5%	148 out of 12990 background genes, 1.1%	0.00097	0.02	FTR1:STE4:GAP2:RHD3:MDR1:FLU1
5886	plasma membrane	11 out of 48 genes, 22.9%	770 out of 12990 background genes, 5.9%	0.00528	0.01	FTR1:STE4:FRP3:GAP2:JEN2:RHD3:MDR1:FLU1:CSP37:CRC1:SSU1
71944	cell periphery	13 out of 48 genes, 27.1%	1096 out of 12990 background genes, 8.4%	0.00719	0.0067	FTR1:STE4:FRP3:GLX3:GAP2:JEN2:RHD3:MDR1:ALS2:FLU1:CSP37:CRC1:SSU1
31224	intrinsic component of membrane	10 out of 48 genes, 20.8%	891 out of 12990 background genes, 6.9%	0.07813	0.08	FTR1:GAP2:JEN2:RHD3:MDR1:C6_03540W_A:FLU1:TPO2:CSP37:SSU1

## Sheet: State_specific_GO
PROCESS
GOID	GO_term	Cluster frequency	Background frequency	Corrected P-value	False discovery rate	Gene(s) annotated to the term
6112	energy reserve metabolic process	4 out of 72 genes, 5.6%	18 out of 12990 background genes, 0.1%	0.00079	0	UCF1:SGA1:GLC3:GSY1
55114	oxidation-reduction process	14 out of 72 genes, 19.4%	732 out of 12990 background genes, 5.6%	0.01301	0	DAO1:ADH2:UCF1:SGA1:C3_03470W_A:C3_06860C_A:C5_02920W_A:HPD1:GLC3:GSY1:ADH5:IDP2:IFE2:YHB1
5977	glycogen metabolic process	3 out of 72 genes, 4.2%	17 out of 12990 background genes, 0.1%	0.0333	0.02	SGA1:GLC3:GSY1
16054	organic acid catabolic process	5 out of 72 genes, 6.9%	98 out of 12990 background genes, 0.8%	0.06574	0.04	CIS2:ADH2:C3_03470W_A:ALT1:SFC1
46395	carboxylic acid catabolic process	5 out of 72 genes, 6.9%	98 out of 12990 background genes, 0.8%	0.06574	0.032	CIS2:ADH2:C3_03470W_A:ALT1:SFC1
FUNCTION
GOID	GO_term	Cluster frequency	Background frequency	Corrected P-value	False discovery rate	Gene(s) annotated to the term
16616	oxidoreductase activity, acting on the CH-OH group of donors, NAD or NADP as acceptor	5 out of 72 genes, 6.9%	101 out of 12990 background genes, 0.8%	0.01581	0.08	ADH2:C3_06860C_A:HPD1:ADH5:IDP2
16614	oxidoreductase activity, acting on CH-OH group of donors	5 out of 72 genes, 6.9%	109 out of 12990 background genes, 0.8%	0.02254	0.05	ADH2:C3_06860C_A:HPD1:ADH5:IDP2
COMPONENT
GOID	GO_term	Cluster frequency	Background frequency	Corrected P-value	False discovery rate	Gene(s) annotated to the term
5622	intracellular	42 out of 72 genes, 58.3%	4893 out of 12990 background genes, 37.7%	0.01604	0.12	ENA2:CIS2:C1_02700C_A:C1_05120W_A:C1_05160C_A:RME1:ADH2:WOR1:HSP70:PRB1:C2_07630C_A:UCF1:C2_09710C_A:SGA1:C3_03470W_A:ALT1:CTN3:C3_06860C_A:PRA1:C4_07150W_A:BUB3:SFC1:C5_04960W_A:HPD1:GLC3:HBR2:C7_00330C_A:RPA135:NOP15:C7_01030C_A:DBP7:C7_02460C_A:ENP1:C7_03850W_A:UTP18:PCK1:GSY1:IDP2:CR_03260W_A:YHB1:TSR1:CR_09140C_A
5737	cytoplasm	35 out of 72 genes, 48.6%	3759 out of 12990 background genes, 28.9%	0.01774	0.06	ENA2:CIS2:C1_02700C_A:C1_05120W_A:C1_05160C_A:RME1:ADH2:WOR1:HSP70:PRB1:C2_07630C_A:UCF1:C2_09710C_A:SGA1:C3_03470W_A:ALT1:CTN3:C3_06860C_A:PRA1:C4_07150W_A:SFC1:C5_04960W_A:HPD1:GLC3:HBR2:C7_00330C_A:C7_01030C_A:C7_02460C_A:ENP1:PCK1:GSY1:IDP2:YHB1:TSR1:CR_09140C_A
30684	preribosome	6 out of 72 genes, 8.3%	183 out of 12990 background genes, 1.4%	0.02831	0.0667	NOP15:C7_01030C_A:ENP1:C7_03850W_A:UTP18:TSR1
44424	intracellular part	41 out of 72 genes, 56.9%	4852 out of 12990 background genes, 37.4%	0.03072	0.055	ENA2:CIS2:C1_02700C_A:C1_05120W_A:C1_05160C_A:RME1:ADH2:WOR1:HSP70:PRB1:C2_07630C_A:UCF1:C2_09710C_A:SGA1:C3_03470W_A:ALT1:CTN3:C3_06860C_A:PRA1:C4_07150W_A:BUB3:SFC1:C5_04960W_A:HPD1:GLC3:HBR2:C7_00330C_A:RPA135:NOP15:C7_01030C_A:DBP7:C7_02460C_A:ENP1:C7_03850W_A:UTP18:PCK1:GSY1:IDP2:YHB1:TSR1:CR_09140C_A
44464	cell part	45 out of 72 genes, 62.5%	5564 out of 12990 background genes, 42.8%	0.03289	0.044	ENA2:CIS2:C1_02700C_A:C1_05120W_A:C1_05160C_A:RME1:ADH2:WOR1:HSP70:PRB1:C2_07630C_A:UCF1:PST2:C2_09710C_A:SGA1:C3_03470W_A:ALT1:CTN3:C3_06860C_A:PRA1:C4_07150W_A:BUB3:SFC1:C5_04960W_A:HPD1:GLC3:HBR2:C7_00330C_A:RPA135:NOP15:C7_01030C_A:DBP7:C7_02460C_A:ENP1:C7_03850W_A:UTP18:PCK1:GSY1:PGA23:GEF2:IDP2:CR_03260W_A:YHB1:TSR1:CR_09140C_A
5623	cell	45 out of 72 genes, 62.5%	5564 out of 12990 background genes, 42.8%	0.03289	0.0367	ENA2:CIS2:C1_02700C_A:C1_05120W_A:C1_05160C_A:RME1:ADH2:WOR1:HSP70:PRB1:C2_07630C_A:UCF1:PST2:C2_09710C_A:SGA1:C3_03470W_A:ALT1:CTN3:C3_06860C_A:PRA1:C4_07150W_A:BUB3:SFC1:C5_04960W_A:HPD1:GLC3:HBR2:C7_00330C_A:RPA135:NOP15:C7_01030C_A:DBP7:C7_02460C_A:ENP1:C7_03850W_A:UTP18:PCK1:GSY1:PGA23:GEF2:IDP2:CR_03260W_A:YHB1:TSR1:CR_09140C_A
30686	90S preribosome	4 out of 72 genes, 5.6%	77 out of 12990 background genes, 0.6%	0.04695	0.0486	C7_01030C_A:ENP1:UTP18:TSR1
5730	nucleolus	8 out of 72 genes, 11.1%	388 out of 12990 background genes, 3.0%	0.07235	0.065	RPA135:NOP15:C7_01030C_A:DBP7:ENP1:C7_03850W_A:UTP18:TSR1
