# Supplementary material for: A Multistate Toggle Switch Defines Fungal Cell Fates and Is Regulated by Synergistic Genetic Cues
Source: PLoS Genet. 2016 Oct 6;12(10):e1006353. doi: 10.1371/journal.pgen.1006353 (PMC5053522; doi:10.1371/journal.pgen.1006353)
Supplement: S7 Table — Regions that are significantly enriched for Wor1 binding from ChIP-Seq data are shown. Significantly enriched regions were identified using MACS2 and tested for reproducibility using IDR. The most proximal genes to each bound region are listed adjacent to the peak region. In cases where two genes reside immediately adjacent to the bound region in a head-to-head orientation, both genes are given. (XLSX) [file pgen.1006353.s016.xlsx]

## Sheet: merged WOR1-opaque_peak_calls
Scaffold	Start position	End position	Length	Nearest CDS	common names
Supercontig_3.1	821642	822145	503	CTRG_00388
Supercontig_3.1	1214134	1216687	2553	CTRG_00553
				CTRG_00554	HGT9
Supercontig_3.1	1428634	1429065	431	CTRG_00648
Supercontig_3.1	1875790	1876407	617	CTRG_00834	RFG1
Supercontig_3.1	1953101	1953438	337	CTRG_00868
Supercontig_3.10	82819	83420	601	CTRG_05821
Supercontig_3.10	113292	114832	1540	CTRG_05835	UTP5
Supercontig_3.10	211529	212129	600	CTRG_05873
Supercontig_3.10	215916	216891	975	CTRG_05874
Supercontig_3.10	264323	268105	3782	CTRG_05899
Supercontig_3.10	315930	317201	1271	CTRG_05926
Supercontig_3.10	352965	354583	1618	CTRG_05944
Supercontig_3.15	3719	4820	1101	CTRG_06242
Supercontig_3.2	305303	305944	641	CTRG_01222	HNM1
Supercontig_3.2	1817398	1817792	394	CTRG_01923
Supercontig_3.3	1072311	1073002	691	CTRG_02538	NCE102
Supercontig_3.3	1252660	1253319	659	CTRG_02608	SBP1
Supercontig_3.4	245040	246604	1564	CTRG_03138
Supercontig_3.4	264398	265442	1044	CTRG_03144
Supercontig_3.4	350251	351595	1344	CTRG_03178	GCV2
				CTRG_03177	DIP2
Supercontig_3.4	358845	359271	426	CTRG_03179
Supercontig_3.4	610725	611245	520	CTRG_03288
Supercontig_3.4	625300	627006	1706	CTRG_03293	FCY23
Supercontig_3.4	760471	762817	2346	CTRG_03345	WOR1
Supercontig_3.4	766302	767093	791	CTRG_03345	WOR1
Supercontig_3.4	768399	768850	451	CTRG_03345	WOR1
Supercontig_3.4	778659	781358	2699	CTRG_03349
Supercontig_3.4	809841	811170	1329	CTRG_03359
				CTRG_03360
Supercontig_3.4	886532	888168	1636	CTRG_03404
Supercontig_3.4	983574	984512	938	CTRG_03447	SER33
				CTRG_03448	KIP4
Supercontig_3.4	991096	991548	452	CTRG_03450
Supercontig_3.4	1007480	1007908	428	CTRG_03459
Supercontig_3.4	1030426	1031569	1143	CTRG_03468
				CTRG_03469
Supercontig_3.4	1301772	1305436	3664	CTRG_03585	CHS3
Supercontig_3.4	1324772	1325859	1087	CTRG_03593	MSH6
Supercontig_3.4	1337541	1338272	731	CTRG_03598
Supercontig_3.4	1390894	1391852	958	CTRG_03621
Supercontig_3.4	1392518	1393185	667	CTRG_03621
Supercontig_3.4	1396892	1397465	573	CTRG_03621
Supercontig_3.4	1399469	1399977	508	CTRG_03621
				CTRG_03622	KNS1
Supercontig_3.4	1461047	1462198	1151	CTRG_03645
Supercontig_3.5	167624	168573	949	CTRG_03808
Supercontig_3.5	1054375	1054663	288	CTRG_04150	SWD2
Supercontig_3.5	1308542	1310308	1766	CTRG_04257	UME6
Supercontig_3.6	250420	251145	725	CTRG_04391
Supercontig_3.6	1007425	1009703	2278	CTRG_04728	SSA2
Supercontig_3.7	860848	861980	1132	CTRG_05201
				CTRG_05202
Supercontig_3.8	590217	590819	602	CTRG_05477	CFL4
Supercontig_3.8	594197	595827	1630	CTRG_05478	CFL5
Supercontig_3.8	609127	609925	798	CTRG_05483	ERG1
Supercontig_3.9	434509	434912	403	CTRG_05751
