# Supplementary material for: A Multistate Toggle Switch Defines Fungal Cell Fates and Is Regulated by Synergistic Genetic Cues
Source: PLoS Genet. 2016 Oct 6;12(10):e1006353. doi: 10.1371/journal.pgen.1006353 (PMC5053522; doi:10.1371/journal.pgen.1006353)
Supplement: S8 Table — (XLSX) [file pgen.1006353.s017.xlsx]

## Sheet: Sheet1
Strain(s)	Phenotype (original)	Genotype	MTL	Strain Background	Column1
CAY675		WT	a/α	ATCC 34139 ST-120
CAY2449		WT	a/a	ATCC20663.084
CAY2569		WT	a/a	b31083/6/04
CAY2582		WT	a/a	WC04-200748
CAY2591		WT	a/a	SCS501148
CAY2597		WT	a/a	AM2005/0093
CAY1503/1504		arg4::FRT/arg4::SAT1R	a/a	ATCC 34139 ST-120
CAY3371/3384	White	arg4::FRT/arg4::SAT1R	a/a	ATCC 34139 ST-120
CAY3372/3385	Smooth white	arg4::FRT/arg4::SAT1R	a/a	ATCC 34139 ST-120
CAY3381/3389	Hybrid	arg4::FRT/arg4::SAT1R	a/a	ATCC 34139 ST-120
CAY3373/3386	Opaque	arg4::FRT/arg4::SAT1R	a/a	ATCC 34139 ST-120
CAY3374	Wrinkled opaque	arg4::FRT/arg4::SAT1R	a/a	ATCC 34139 ST-120
CAY1505/1506		his1::FRT/his1::SAT1R	α/α	ATCC 34139 ST-120
CAY3051/3391	White	his1::FRT/his1::SAT1R	α/α	ATCC 34139 ST-120
CAY3393/3394	Hybrid	his1::FRT/his1::SAT1R	α/α	ATCC 34139 ST-120
CAY3053/3392	Opaque	his1::FRT/his1::SAT1R	α/α	ATCC 34139 ST-120
CAY6023	Wrinkled opaque	his1::FRT/his1::SAT1R	α/α	ATCC 34139 ST-120
CAY4599	White	WT	a/a	AM2005/0093
CAY4600	Opaque	WT	a/a	AM2005/0093
CAY4787		arg4::FRT/arg4::FRT his1::FRT/his1::FRT	a/a	ATCC 34139 ST-120
CAY2824/2825		arg4::FRT/arg4::FRT his1::FRT/his1::FRT wor2::ARG4/wor2::HIS1	a/a	ATCC 34139 ST-120
CAY2868/2870		arg4::FRT/arg4::FRT his1::FRT/his1::FRT wor3::ARG4/wor3::HIS1	a/a	ATCC 34139 ST-120
CAY3601/3604		arg4::FRT/arg4::FRT his1::FRT/his1::FRT czf1::ARG4/czf1::HIS1	a/a	ATCC 34139 ST-120
CAY4508/4509		arg4::FRT/arg4::FRT his1::FRT/his1::FRT efh1::ARG4/efh1::HIS1	a/a	ATCC 34139 ST-120
CAY4927/4928		arg4::FRT/arg4::FRT his1::FRT/his1::FRT tan1::ARG4/tan1::HIS1	a/a	ATCC 34139 ST-120
CAY5131/5132		arg4::FRT/arg4::FRT his1::FRT/his1::FRT rme1::ARG4/rme1::HIS1	a/a	ATCC 34139 ST-120
CAY4931/4932		arg4::FRT/arg4::FRT his1::FRT/his1::FRT zcf18::ARG4/zcf18::HIS1	a/a	ATCC 34139 ST-120
CAY4934/4935		arg4::FRT/arg4::FRT his1::FRT/his1::FRT ask10::ARG4/ask10::HIS1	a/a	ATCC 34139 ST-120
CAY5145/5161		arg4::FRT/arg4::FRT his1::FRT/his1::FRT fgr27::ARG4/fgr27::HIS1	a/a	ATCC 34139 ST-120
CAY5150		arg4::FRT/arg4::FRT his1::FRT/his1::FRT ahr1::FRT/ahr1::SAT1R	a/a	AM2005/0093
CAY4070/4071		arg4::FRT/arg4::FRT his1::FRT/his1::FRT ndt802::ARG4/ndt802::HIS1	a/a	AM2005/0093
CAY4938/4939		arg4::FRT/arg4::FRT his1::FRT/his1::FRT ume6::ARG4/ume6::HIS1	a/a	ATCC 34139 ST-120
CAY5608/5609	White	pTDH3-GFP::SAT1R	a/a	AM2005/0093
CAY5606/5608	White	pTDH3-TDH3::SAT1R	a/a	AM2005/0093
CAY5592/5593	White	pTDH3-WOR1::SAT1R	a/a	AM2005/0093
CAY5594/5595	White	pTDH3-WOR2::SAT1R	a/a	AM2005/0093
CAY5596/5597	White	pTDH3-WOR3::SAT1R	a/a	AM2005/0093
CAY5598/5600	White	pTDH3-CZF1::SAT1R	a/a	AM2005/0093
CAY5602/5603	White	pTDH3-EFH1::SAT1R	a/a	AM2005/0093
CAY5586/5587	White	pTDH3-AHR1::SAT1R	a/a	AM2005/0093
CAY5650/5651	White	pTDH3-CTRG_03621::SAT1R	a/a	AM2005/0093
CAY5578/5579	White	pTDH3-TAN1::SAT1R	a/a	AM2005/0093
CAY5590/5591	White	pTDH3-NDT802::SAT1R	a/a	AM2005/0093
CAY5582/5583	White	pTDH3-ASK10::SAT1R	a/a	AM2005/0093
CAY5580/5581	White	pTDH3-ZCF18::SAT1R	a/a	AM2005/0093
CAY5584/5585	White	pTDH3-ZCF22::SAT1R	a/a	AM2005/0093
CAY5588/5589	White	pTDH3-FGR27::SAT1R	a/a	AM2005/0093
CAY5648/5649	Opaque	pTDH3-GFP::SAT1R	a/a	AM2005/0093
CAY5646/5648	Opaque	pTDH3-TDH3::SAT1R	a/a	AM2005/0093
CAY5625/5627	Opaque	pTDH3-WOR1::SAT1R	a/a	AM2005/0093
CAY5628/5630	Opaque	pTDH3-WOR2::SAT1R	a/a	AM2005/0093
CAY5632/5633	Opaque	pTDH3-WOR3::SAT1R	a/a	AM2005/0093
CAY5634/5636	Opaque	pTDH3-CZF1::SAT1R	a/a	AM2005/0093
CAY5638/5640	Opaque	pTDH3-EFH1::SAT1R	a/a	AM2005/0093
CAY5652/5653	Opaque	pTDH3-AHR1::SAT1R	a/a	AM2005/0093
CAY5612/5613	Opaque	pTDH3-CTRG_03621::SAT1R	a/a	AM2005/0093
CAY5610/5611	Opaque	pTDH3-TAN1::SAT1R	a/a	AM2005/0093
CAY5622/5624	Opaque	pTDH3-NDT802::SAT1R	a/a	AM2005/0093
CAY5616/5617	Opaque	pTDH3-ASK10::SAT1R	a/a	AM2005/0093
CAY5614/5615	Opaque	pTDH3-ZCF18::SAT1R	a/a	AM2005/0093
CAY5618/5619	Opaque	pTDH3-ZCF22::SAT1R	a/a	AM2005/0093
CAY5620/5621	Opaque	pTDH3-FGR27::SAT1R	a/a	AM2005/0093
CAY5196/5197	White	pMAL2-YFP::SAT1R	a/a	AM2005/0093
CAY5234/5235	White	pMAL2-WOR1::SAT1R	a/a	AM2005/0093
CAY5236/5237	White	pMAL2-WOR2::SAT1R	a/a	AM2005/0093
CAY5187/5188	White	pMAL2-WOR3::SAT1R	a/a	AM2005/0093
CAY5189/5190	White	pMAL2-CZF1::SAT1R	a/a	AM2005/0093
CAY5193/5194	White	pMAL2-EFH1::SAT1R	a/a	AM2005/0093
CAY5322/5323	White	pMAL2-AHR1::SAT1R	a/a	AM2005/0093
CAY5220/5221	White	pMAL2-TAN1::SAT1R	a/a	AM2005/0093
CAY5181/5182	White	pMAL2-UME6::SAT1R	a/a	AM2005/0093
CAY5232/5233	White	pMAL2-NDT802::SAT1R	a/a	AM2005/0093
CAY5172/5173	White	pMAL2-ASK10::SAT1R	a/a	AM2005/0093
CAY5164/5165	White	pMAL2-RME1::SAT1R	a/a	AM2005/0093
CAY5168/5169	White	pMAL2-ZCF18::SAT1R	a/a	AM2005/0093
CAY5176/5177	White	pMAL2-ZCF22::SAT1R	a/a	AM2005/0093
CAY5226/5227	White	pMAL2-FGR27::SAT1R	a/a	AM2005/0093
CAY5893/5894	White	pMAL2-CTRG_03621::SAT1R	a/a	AM2005/0093
CAY5198/5199	Opaque	pMAL2-YFP::SAT1R	a/a	AM2005/0093
CAY5321/5322	Opaque	pMAL2-WOR1::SAT1R	a/a	AM2005/0093
CAY5323/5324	Opaque	pMAL2-WOR2::SAT1R	a/a	AM2005/0093
CAY5238/5240	Opaque	pMAL2-WOR3::SAT1R	a/a	AM2005/0093
CAY5191/5192	Opaque	pMAL2-CZF1::SAT1R	a/a	AM2005/0093
CAY5242/5243	Opaque	pMAL2-EFH1::SAT1R	a/a	AM2005/0093
CAY5224/5225	Opaque	pMAL2-AHR1::SAT1R	a/a	AM2005/0093
CAY5162/5163	Opaque	pMAL2-TAN1::SAT1R	a/a	AM2005/0093
CAY5230/5309	Opaque	pMAL2-UME6::SAT1R	a/a	AM2005/0093
CAY5317/5318	Opaque	pMAL2-NDT802::SAT1R	a/a	AM2005/0093
CAY5174/5175	Opaque	pMAL2-ASK10::SAT1R	a/a	AM2005/0093
CAY5166/5167	Opaque	pMAL2-RME1::SAT1R	a/a	AM2005/0093
CAY5170/5171	Opaque	pMAL2-ZCF18::SAT1R	a/a	AM2005/0093
CAY5178/5179	Opaque	pMAL2-ZCF22::SAT1R	a/a	AM2005/0093
CAY5228/5229	Opaque	pMAL2-FGR27::SAT1R	a/a	AM2005/0093
CAY5959/5960	Opaque	pMAL2-CTRG_03621::SAT1R	a/a	AM2005/0093
CAY5955	White	WOR1/WOR1-myc::SAT1R	a/a	AM2005/0093
CAY5956	Opaque	WOR1/WOR1-myc::SAT1R	a/a	AM2005/0093
CAY6383/6384	Opaque	pMAL2-EFG1::SAT1R	a/a	AM2005/0093
CAY7298/7303	Hybrid	pMAL2-EFG1::SAT1R	a/a	AM2005/0093
CAY6680/6681	Hybrid	pMAL2-WOR1::SAT1R	a/a	AM2005/0093
CAY6678/6679	White	pMAL2-WOR1::SAT1R	a/a	AM2005/0093

## Sheet: Sheet2
		R1s	134
		Liberal arts	200
		Comprehensive	2869
		Community Colleges	1768
