# Supplementary material for: A Multistate Toggle Switch Defines Fungal Cell Fates and Is Regulated by Synergistic Genetic Cues
Source: PLoS Genet. 2016 Oct 6;12(10):e1006353. doi: 10.1371/journal.pgen.1006353 (PMC5053522; doi:10.1371/journal.pgen.1006353)
Supplement: S9 Table — (XLSX) [file pgen.1006353.s018.xlsx]

## Sheet: Sheet1
Plasmid	Name	Oligos Used or Reference
pRB55	HIS1 Deletion Plasmid	Porman et al. 2011
pRB59	ARG4 Deletion Plasmid	Porman et al. 2011
pRB354	AHR1 Deletion Plasmid	33/34, 35/36
pRB236	TDH3-GFP	93/94, 97/98
pRB367	TDH3-TDH3	93/95
pRB235	TDH3-WOR1	93/94, 99/100
pRB238	TDH3-WOR2	93/94, 101/102
pRB239	TDH3-WOR3	93/94, 103/104
pRB240	TDH3-CZF1	93/94, 105/106
pRB241	TDH3-EFH1	93/94, 107/108
pRB379	TDH3-AHR1	93/94, 109/110
pRB374	TDH3-TAN1	93/94, 111/112
pRB389	TDH3-NDT802	93/94, 113/114
pRB377	TDH3-ASK10	93/94, 115/116
pRB375	TDH3-ZCF18	93/94, 117/118
pRB378	TDH3-ZCF22	93/94, 119/120
pRB445	TDH3-FGR27	93/94, 121/122
pRB465	TDH3-EFG1	93/94, 158/160
pRB324	MAL2-YFP	123/124,
pRB399	MAL2-WOR1	123/124, 128/129
pRB412	MAL2-WOR2	123/124, 130/131
pRB413	MAL2-WOR3	123/124, 132/133
pRB414	MAL2-CZF1	123/124, 134/135
pRB415	MAL2-EFH1	123/124, 136/137
pRB408	MAL2-AHR1	123/124, 138/139
pRB403	MAL2-TAN1	123/124, 140/141
pRB410	MAL2-UME6	123/124, 142/143
pRB411	MAL2-NDT802	123/124, 144/145
pRB406	MAL2-ASK10	123/124, 146/147
pRB404	MAL2-RME1	123/124, 148/149
pRB405	MAL2-ZCF18	123/124, 150/151
pRB407	MAL2-ZCF22	123/124, 152/153
pRB409	MAL2-FGR27	123/124, 154/155
pRB427	MAL2-CTRG_03621	123/124, 156/157
pRB464	MAL2-EFG1	123/124, 159/160
