# Supplementary material for: A Multistate Toggle Switch Defines Fungal Cell Fates and Is Regulated by Synergistic Genetic Cues
Source: PLoS Genet. 2016 Oct 6;12(10):e1006353. doi: 10.1371/journal.pgen.1006353 (PMC5053522; doi:10.1371/journal.pgen.1006353)
Supplement: S10 Table — (XLSX) [file pgen.1006353.s019.xlsx]

## Sheet: Sheet1
Oligo	Name	Sequence
1	Ct WOR2 5’ fwd (-700)	ACTTATAGTTATATAAATCCGACAT
2	Ct WOR2 5’ rev (0)	cacggcgcgcctagcagcggCTGTTGCTGATTAGGATTACTG
3	Ct WOR2 3’ fwd (+800)	gtcagcggccgcatccctgcTACCAGAGGTGTAAATCCGATG
4	Ct WOR2 3’ rev (+1300)	TAATTTGTTCTAAAGTTTCATTTTAAT
5	Ct WOR2 5’ check (-750)	TCAACTGCAACTAAATACATTCC
6	Ct WOR2 3’ check (+1350)	TTACAATCATTGTCTGAAAATTTC
7	Ct WOR2 5’ orf (+200)	ACGTTCTCATAGGTCCTGGTCA
8	Ct WOR2 3’ orf (+600)	TTAGGAGGTAATATTCCTGAAG
9	Ct WOR3 5’ fwd (-500)	TCTCCATCTGACACCAAAATAGA
10	Ct WOR3 5’ rev (0)	cacggcgcgcctagcagcggGGTATTAGGTCTATAGTAATTAGC
11	Ct WOR3 3’ fwd (+1730)	gtcagcggccgcatccctgcAGTTGAATAAATGTATGGGACAA
12	Ct WOR3 3’ rev (+2230)	TGTGCTCCTCCTCCCGCTTTTA
13	Ct WOR3 5’ check (-550)	GACCCCTAATATCTAGAACAATT
14	Ct WOR3 3’ check (+2280)	TGCGGTGGTACAAATACCCCACT
15	Ct WOR3 5’ orf (+200)	TCTCAACAACCAGGAGTATATG
16	Ct WOR3 3’ orf (+600)	AGAAGATGCAGATGAAATACTA
17	Ct CZF1 5’ fwd (-500)	CAATCAACTTGCCCACACTCAT
18	Ct CZF1 5’ rev (0)	cacggcgcgcctagcagcggGATTTGTGTAAATATTATGCTAAATC
19	Ct CZF1 3’ fwd (+1180)	gtcagcggccgcatccctgcGAACCAAAGGAGAACAATGGTATA
20	Ct CZF1 3’ rev (+1680)	TGTTGGTTCTGCTGAGCTCTCCT
21	Ct CZF1 5’ check (-550)	TGTATTCTGATCTATTGGCGTTAA
22	Ct CZF1 3’ check (+1720)	TGGGCGACTGTGATTTTCAGAAT
23	Ct CZF1 5’ orf (+200)	AAATGTTCCAGTTCCAGGCCCT
24	Ct CZF1 3’ orf (+600)	GGCAACAGGATATTGTTGAACA
25	Ct EFH1 5’ fwd (-550)	GCTATTGACTTACCAGTTTCCT
26	Ct EFH1 5’ rev (0)	cacggcgcgcctagcagcggTTATAAATCGAGCAATGTATTTC
27	Ct EFH1 3’ fwd (+3000)	gtcagcggccgcatccctgcACTTTGGATCTTTACTTTTTATATG
28	Ct EFH1 3’ rev (+2550)	GAGGTCCAGGAATTCAACATAT
29	Ct EFH1 5’ check (-600)	ATCTATATTCGGTTTATGAGTTCTT
30	Ct EFH1 3’ check (+2600)	ATGCCAATAAATGAACCAGTTAAA
31	Ct EFH1 5’ orf +200	CAACTACAACCTCAACAACAAT
32	Ct EFH1 3’ orf +600	TATGTACTTGAAGTTGCATTAGGA
33	Ct Ahr1 (ApaI) -500	ggagcggggcccTTCCCTTGGATAGACTGGAACA
34	Ct Ahr1 (XhoI) 0	gccggcctcgagCTGAGGGTTGACAGGTTTAGT
35	Ct Ahr1 (SacII) +2700	ggagcgccgcggTTTTGCCACGACGTGTCTTT
36	Ct Ahr1 (SacI) +3250	ggccgcgagctcACTGTTTGTGTCTCTCTGAATCT
37	Ct Ahr1 5’ check -600	ACTGCTGTTACTACTACTACTGC
38	Ct Ahr1 3’ check -3300	GATTCGATTTGGGATAGATTCA
39	Ct Ahr1 5’ ORF +600	CAACAGCAACAACAGCAACC
40	Ct Ahr1 3’ ORF +1000	GTTGTGGATGAGGAGGTGGT
41	Ct TAN1 5’ fwd (-480)	TTCAAGATATTTCCAATAATAT
42	Ct TAN1 5’ rev (0)	cacggcgcgcctagcagcggATTGTTCTTAGGTTATTGACG
43	Ct TAN1 3’ fwd (+1000)	gtcagcggccgcatccctgcTTAGCTTGGATTATTTCAGTAG
44	Ct TAN1 3’ rev (+1500)	CAAAGCCAAAATCATGGACAC
45	Ct TAN1 5’ chk (-550)	AGGTGGTAGGTAATTATCATC
46	Ct TAN1 3’ chk (+1560)	ACTTCTCAAAAGTTGTTCGTC
47	Ct Tan1 5’ ORF (+200)	TCTGATAAAATCCCTGAATATTTTGA
48	Ct Tan1 3’ ORF (+600)	GATTGAAATTTCTCTTTGATACTTGA
49	Ct UME6 5’ fwd (-500)	CTACCACCAGACCATCTCAA
50	Ct UME6 5’ rev (0)	cacggcgcgcctagcagcggTTAAGACCAAAATTTTTTTATTAAT
51	Ct UME6 3’ fwd (+2000)	gtcagcggccgcatccctgcGTTCTATTTGCCAGACTATAAGAA
52	Ct UME6 3’ rev (+2500)	CTTGATTATATAGATTAGTAGAC
53	Ct UME6 5’ chk (-580)	ACACGACTATCCGAAACAGG
54	Ct UME6 3’ chk (+2550)	TTCAAAGTATATAGCGTTTAAA
55	Ct Ume6 5’ ORF (+200)	ACATCAACAATATCTGCAACAAGT
56	Ct Ume6 3’ ORF (+600)	CATAATAGATTGCGATTGGGAT
57	Ct NDT802 5’ fwd (-450)	TACGTATCAACGCTGGGATA
58	Ct NDT802 5’ rev (0)	cacggcgcgcctagcagcggGATTTAGCCGCTGATGTAAT
59	Ct NDT802 3’ fwd (+1500)	gtcagcggccgcatccctgcATCTATTGCTACAATTAGTT
60	Ct NDT802 3’ rev (+2000)	CTAATCGTTGCATGTATCGAT
61	Ct NDT802 5’ chk (-550)	ATCAGCACTCATCATCAAATAA
62	Ct NDT802 3’ chk (+2050)	AGCTAAATGTCGAATAAGGTTA
63	Ct NDT802 5' orf	TCTCGAATTGATCGTGGGTTTG
64	Ct NDT802 3' orf	CTGAATTTGGTTGTAAATTCGCAA
65	Ct ASK10 5’ fwd (-500)	TCATCAGCGGATCAACTCTA
66	Ct ASK10 5’ rev (0)	cacggcgcgcctagcagcggGATTTAGCATTTGTTTAGATAA
67	Ct ASK10 3’ fwd (+2500)	gtcagcggccgcatccctgcACCTTAACGAGTATAGCATTA
68	Ct ASK10 3’ rev (+3000)	TCATGAATGCTTGTTGCAAC
69	Ct Ask10 5’ ORF (+200)	CTTGTCAAAGAATTAGAAGCGAAT
70	Ct Ask10 3’ ORF (+600)	AGTCGGTTCAAGTTTAGGGATTG
71	Ct RME1 5’ fwd (-500)	ATTACCATCAAACGTTTTTGC
72	Ct RME1 5’ rev (0)	cacggcgcgcctagcagcggGTTTGCAGGAAAAAGGAATTG
73	Ct RME1 3’ fwd (+1550)	gtcagcggccgcatccctgcAGTAAAGTTGTTCGTTATAATCT
74	Ct RME1 3’ rev (+2000)	TCTGCTTGTATCCTTGAATT
75	Ct RME1 5’ chk (-550)	AACGAATCCCCTTTCCACT
76	Ct RME1 3’ chk (+2050)	TAATGAGGACATACTTTTAATC
77	Ct ZCF18 5’ fwd (-500)	TCAATTGAAGAATTGTTTGTAC
78	Ct ZCF18 5’ rev (0)	cacggcgcgcctagcagcggTGAAGAAGCTTGAGTCAATAC
79	Ct ZCF18 3’ fwd (+1250)	gtcagcggccgcatccctgcGCATGAGCCGAAATACACAT
80	Ct ZCF18 3’ rev (+1750)	AGCACCTACTAGTGTTCCAA
81	Ct ZCF18 5’ chk (-550)	CGAACGAGGCTGAAGCCAAA
82	Ct ZCF18 3’ chk (+1800)	CCGATGAATAAAGTGATTAAAC
83	Ct Zcf18 5’ ORF (+200)	TGCAAGGATTGGATGCAGCT
84	Ct Zcf18 3’ ORF (+600)	GCCGAGTGCTTTGAAGAATAATA
85	Ct FGR27 5’ fwd (-500)	GTGAAGCGAAGGAGCGAAAT
86	Ct FGR27 5’ rev (0)	cacggcgcgcctagcagcggGCCTAATGATTTCTTTATCCGT
87	Ct FGR27 3’ fwd (+2650)	gtcagcggccgcatccctgcACGTGACTTGCGTCAGTATGG
88	Ct FGR27 3’ rev (+3150)	GATTGGAATACTAAGAAGAATT
89	Ct FGR27 5’ chk (-550)	TGCATGGTGAATGGCAGGAG
90	Ct FGR27 3’ chk (+3200)	TGGATATTTCAATAATACTAAT
91	Ct FGR27 5’ ORF (+300)	AGCATTACCAACCACCTCCA
92	Ct FGR27 3’ ORF (+700)	TATTGACTTCCGACGCGTTC
93	Ct TDH3 (-950) ApaI	ggagcggggcccGTTAGTCGTTATGGAGGACA
94	Ct TDH3 (0)	TGTTAAAATTTAATTTGTAAGTGATTTGATTT
95	Ct TDH3 (+2300) XhoI	gccggcctcgagTGTGATGACATTGTATAGCTCGT
96	Ct TDH3 5' check (-1050)
97	GFP (0)	aaatcaaatcacttacaaattaaattttaacaGGTATGTCTAAAGGTGAAGAAT
98	GFP (+950) Xho1	gccggcctcgagTAGAGTCGGAAACCAATATCAA
99	Ct WOR1 (0)	aaatcaaatcacttacaaattaaattttaacatccATGTCGGCGTCTAGATTATCATC
100	Ct WOR1 (+2500) XhoI	gccggcctcgagGTCATATACCCAACACCGAAC
101	Ct WOR2 (0)	aaatcaaatcacttacaaattaaattttaacaCAGATGAACTCTCCAGTTACTT
102	Ct WOR2 (+1000) XhoI	gccggcctcgagACGGATAAACAGTTTGTGATAG
103	Ct WOR3 (0)	aaatcaaatcacttacaaattaaattttaacaACCATGGATCAACCCTATTTAG
104	Ct WOR3 (+2000) XhoI	gcgggcctcgagCTACAAAGTAATCATCATTCAC
105	Ct CZF1 (0)	aaatcaaatcacttacaaattaaattttaacaATCATGAGTAATTTATCTAATC
106	Ct CZF1 (+1400) XhoI	gccggcctcgagAACAGTAACAATACAACCCATT
107	Ct EFH1 (0)	aaatcaaatcacttacaaattaaattttaacaTAAATGAATGAAATTATGACAG
108	Ct EFH1 (+2100) XhoI	gcgggcctcgagACTGAATAGTACATATAAAAAGT
109	Ct Ahr1 (0)	aaatcaaatcacttacaaattaaattttaacatccATCATGGCAAAGAAAAAATTAAATCC
110	Ct Ahr1 (+2700) XhoI	gccggcctcgagAAAGACACGTCGTGGCAAAA
111	Ct Tan1 (0)	aaatcaaatcacttacaaattaaattttaacaAATATGGGTAAAAGAGCAGCTGA
112	Ct Tan1 (+1000) XhoI	gccggcctcgagCTACTTAATATGGCAATTGGGG
113	Ct Ndt802 (0)	aaatcaaatcacttacaaattaaattttaacaATCATGGCCAATAGAACCAAGTC
114	Ct Ndt802 (+1600) XhoI	gccggcctcgagCAACATGACTAAACGACTGAATTTAT
115	Ct Ask10 (0)	aaatcaaatcacttacaaattaaattttaacaATCATGGCTACATCACCTACTAGTT
116	Ct Ask10 (+2500) XhoI	gccggcctcgagATGTGAATATAACTCCTACGTCTG
117	Ct Zcf18 (0)	aaatcaaatcacttacaaattaaattttaacaTCAATGTTGGGAATTTCCCGATTTG
118	Ct Zcf18 (+1400) XhoI	gccggcctcgagGTGCAGATCTGGAAATAGGTTC
119	Ct Zcf22 (0)	aaatcaaatcacttacaaattaaattttaacatccACCATGACTGGTCTACAGAATA
120	Ct Zcf22 (+1900) XhoI	gccggcctcgagACGAAGACTAGAAGATGTCCGA
121	Ct FGR27 (0)	aaatcaaatcacttacaaattaaattttaacaGGCATGTCATCTACTATACATTC
122	Ct FGR27 (+2650) XhoI	gccggcctcgagTGGGTTCCATACTGACGCAA
123	Ct MAL2 (-750) KpnI	ggcgccggtaccGCTTTGGGTATTTTGTTGAG
124	Ct MAL2 (0) ApaI	gccggcgggcccCATAATTAATAGTTTTGTTTGAAGA
125	Ct MAL2 5’ check (-800)	GCTTGGAAAATCATCAACAG
126	Ct Efg1 for pEL9 CPEC	cacatacaaatataaatagATTCTATACCTTATTAtcgacccgcggATGTCAACTT
127	Ct Efg1 +1320 rev	ggtaaggataagatgcatag
128	Ct Wor1 (0) ApaI	gccggcgggcccATGTCGGCGTCTAGATTAT
129	Ct Wor1 (+2500) BamHI	ggcgccggatccCCCAACACCGAACGGAAT
130	Ct Wor2 for (0) ApaI	ggccgcgggcccATGAACTCTCCAGTTACTTC
131	Ct Wor2 rev (+1000) BamHI	ggagcgggatccGAACGACATAACGAAACGGA
132	Ct Wor3 for (0) ApaI	ggccgcgggcccATGGATCAACCCTATTTAGAG
133	Ct Wor3 rev (+2000) BamHI	ggagcgggatccCTACAAAGTAATCATCATTCAC
134	Ct Czf1 for (0) ApaI	ggccgcgggcccATGAGTAATTTATCTAATCCTAAT
135	Ct Czf1 rev (+1400) BamHI	ggagcgggatccAACAGTAACAATACAACCCATT
136	Ct Efh1 for (0) ApaI	ggccgcgggcccATGAATGAAATTATGACAGCTTC
137	Ct Efh1 rev (+2100) BamHI	ggagcgggatccACTGAATAGTACATATAAAAAGT
138	Ct Ahr1 (0) ApaI	ggccgcgggcccATGGCAAAGAAAAAATTAAATCC
139	Ct Ahr1 (+2700) BamHI	ggagcgggatccATGGGCAAATTAGTAGACAATA
140	Ct Tan1 for (0) ApaI	ggccgcgggcccATGGGTAAAAGAGCAGCTG
141	Ct Tan1 rev (+1000) BamHI	ggagcgggatccCTACTTAATATGGCAATTGGGG
142	Ct Ume6 (0) ApaI	ggccgcgggcccATGATTACACATATGGTTACAC
143	Ct Ume6 (+2270) BamHI	ggagcgggatccTAGTGAGTCACCAAATGAAC
144	Ct Ndt802 (0) ApaI	ggccgcgggcccATGGCCAATAGAACCAAGT
145	Ct Ndt802 (+1600) BamHI	ggagcgggatccCAACATGACTAAACGACTGAA
146	Ct Ask10 for (0) ApaI	ggccgcgggcccATGGCTACATCACCTACTAG
147	Ct Ask10 rev (+2580) BamHI	ggagcgggatccCGTTAAACATCGATGCCG
148	Ct Rme1 for (0) ApaI	ggccgcgggcccATGGTTGGTTATAACTTGATAG
149	Ct Rme1 rev (+1350) BamHI	ggagcgggatccGAATATTTGGAATATTGAGCAC
150	Ct Zcf18 for (0) ApaI	ggccgcgggcccATGTTGGGAATTTCCCGATT
151	Ct Zcf18 (+1400) BamHI	ggagcgggatccGTGCAGATCTGGAAATAGGTTC
152	Ct Zcf22 for (0) ApaI	ggccgcgggcccATGACTGGTCTACAGAATAATC
153	Ct Zcf22 rev (+2000) BamHI	ggagcgggatccTCATTCGGTATTTGCAGATAC
154	Ct Fgr27 for (0) ApaI	ggccgcgggcccATGTCATCTACTATACATTCAG
155	Ct Fgr27 rev (+2660) BamHI	ggagcgggatccGGGTTCCATACTGACGCA
156	Ct 03621 for (0) ApaI	ggccgcgggcccATGGATTCGGGCAATAACC
157	Ct 03621 rev (+1900) BglII	ggagcgagatctCTGTATCTAATATGAGTTCCA
158	Ct Efg1 (0)	aaatcaaatcacttacaaattaaattttaacaATGTCAACTTATTCCATACCTTA
159	Ct Efg1 for (0) ApaI	ggccgcgggcccATGTCAACTTATTCCATACCTTA
160	Ct Efg1 (+2150) XhoI	gccggcctcgagGCACTAGGGTGAAGTCCATCTC
161	CtWor1 (-90) fwd	GATAATTGTTTCTCCTGGTC
162	Ct Wor1 (+200) rev	GAAATTCCATCAGTCCAACG
163	CTRG_05917 44-63	CTCCATACCACATCCCAATC
164	CTRG_05917 353-334	CCGAATTCACCAACGTAACC
165	CTRG_02388 32-51	CTCTCTTCGGTGGAAGAGT
166	CTRG_02388 247-228	CATAATCACCACCTTCTGGG
167	CTRG_05850 65-84	CCTGGGTCAGTTCAATTTGG
168	CTRG_05850 321-302	ACCTTCATCATCACCTCCAC
169	CTRG_03584 56-75	CAGCTGCCCCAACTTTTACT
170	CTRG_03584 353-334	CCTTGAACAACAGCAGTTTG
171	CTRG_01821 3-22	GGCGGGAAAGAAGAAGTCTA
172	CTRG_01821 265-246	AGTAATGTAATCTACCGTGG
173	CTRG_02878 114-133	CATCGGGGCTTTCAAAGCAT
174	CTRG_02878 447-428	CAGTATTATGGTGTGCCTCC
175	CTRG_01818 36-56	CGGTTCAAGAATTAATGGTGG
176	CTRG_01818 259-238	CACCAACATTCTTCATATCAGC
177	CTRG_04189 197-216	GGGGAGGTAATAGTGGGTTT
178	CTRG_04189 473-454	CAAAACTCTGCATCAACCC
179	Candida_ACT1_F_qPCR	TTGTACTCTTCTGGTAGAAC
180	Candida_ACT1_r_qPCR	GTTTGGTCAATACCAGCAGC
181	Ct_WOR1_420-39	GGGTCCCCATCATTCAACTA
182	Ct_WOR1_749-30	GCAGCTGTCCATAAACATGG
183	Ct_EFG1_90R	AGCTTGTTGTTGACCAGCAG
184	Ct_EFG1_320R	GTAATTTGCTTGTGAATTTGCTGG
185	CtTEF1_K56_ChIP_F	TATTGACACTGGTACACGAC
186	CtTEF1_K56_ChIP_R	CGAAGAGAGTGAATGATAACC
187	CtACT1_K56_ChIP_F	GATCTTAATCGGGAGGTGTG
188	CtACT1_K56_ChIP_R	CGTCCATAAAAAGGGGGATG
189	CtWOR3_K56_ChIP_F2	CTGGGATGAGTTTGTTGATG
190	CtWOR3_K56_ChIP_R2	ATGTCCCAATGTAACTTCGG
191	CtWOR1_qPCR_1F	TAGTCGGGGTGTGCATAAG
192	CtWOR1_qPCR_1R	TGCGCACATTGCACAAAAC
193	CtCTRG_03621_K56_ChIP_F2	GCCCAGTAGTTTTGACTACT
194	CtCTRG_03621_K56_ChIP_R2	GCATAGGTCGCGTCTTCTAA
