# Supplementary material for: A Multistate Toggle Switch Defines Fungal Cell Fates and Is Regulated by Synergistic Genetic Cues
Source: PLoS Genet. 2016 Oct 6;12(10):e1006353. doi: 10.1371/journal.pgen.1006353 (PMC5053522; doi:10.1371/journal.pgen.1006353)
Supplement: S11 Table — (XLSX) [file pgen.1006353.s020.xlsx]

## Sheet: Sheet1
Sample	Bioproject	SRA Sample ID	NCBI Bioproject	SRA Accession
White replicate 1	PRJNA236196	Candida tropicalis RNA_Ct1-1	PRJNA236196	SRX470925, SRX465864
Whilte replicate 2	PRJNA236197	Candida tropicalis RNA_Ct1-2	PRJNA236197	SRX470927, SRX465832
Hybrid replicate 1	PRJNA236198	Candida tropicalis RNA_Ct2-1	PRJNA236198	SRX470846, SRX465849
Hybrid replicate 2	PRJNA236199	Candida tropicalis RNA_Ct2-2	PRJNA236199	SRX470828, SRX465830
Opaque replicate 1	PRJNA236200	Candida tropicalis RNA_Ct3-1	PRJNA236200	SRX470823, SRX465840
Opaque replicate 2	PRJNA236201	Candida tropicalis RNA_Ct3-2	PRJNA236201	SRX470838, SRX465860
